# Supplementary material for: NAA60 facilitates LRRC8A- and LRRC8D-mediated platinum drug uptake
Source: Commun Biol. 2025 Oct 6;8:1431. doi: 10.1038/s42003-025-08826-x (PMC12501270; doi:10.1038/s42003-025-08826-x)
Supplement: Supplementary file 4 — Supplementary Data 1 [file 42003_2025_8826_MOESM4_ESM.xlsx]

## Sheet: 0.2 uM cisplatin
Gene id	num	neg|score	neg|p-value	neg|fdr	neg|rank	neg|goodsgrna	pos|score	pos|p-value	pos|fdr	pos|rank	pos|goodsgrna
Slc35a2	3	1	1	1	21058	0	1.5598e-10	2.3509e-07	0.001238	1	3
Lrrc8a	3	0.9936	0.99366	1	20872	0	1.8517e-09	2.3509e-07	0.001238	2	3
Naa60	3	1	1	1	21057	0	4.6124e-09	2.3509e-07	0.001238	3	3
2310003H01Rik	3	1	1	1	21056	0	4.7515e-09	2.3509e-07	0.001238	4	3
Rnf8	3	0.99996	0.99996	1	21055	0	2.1163e-05	5.0544e-05	0.212871	5	3
Rasa1	3	0.92778	0.92751	1	19253	0	3.5015e-05	9.0039e-05	0.316007	6	2
H2afx	3	0.99994	0.99994	1	21054	0	5.9234e-05	0.00016339	0.432178	7	3
Lrcol1	3	0.99993	0.99993	1	21053	0	6.7439e-05	0.00019019	0.432178	8	3
Col17a1	3	0.99993	0.99993	1	21052	0	7.1983e-05	0.00020335	0.432178	9	3
Olfr1302	3	0.99993	0.99993	1	21051	0	7.25e-05	0.00020523	0.432178	10	3
Cul4a	3	0.99936	0.99934	1	21035	0	8.3195e-05	0.00023391	0.447795	11	3
Sept14	3	0.9999	0.9999	1	21050	0	9.8312e-05	0.00028328	0.48096	12	3
Olfr508	3	0.9999	0.99989	1	21049	0	0.00010272	0.00029692	0.48096	13	3
Mdc1	3	0.9907	0.99079	1	20813	0	0.00012422	0.00036697	0.541584	14	3
Rnf168	3	0.99987	0.99986	1	21048	0	0.00013231	0.00038578	0.541584	15	3
Lrrc8d	3	0.17314	0.29312	1	6048	1	0.0001739	0.00050426	0.663676	16	1
Zfp658	3	0.99978	0.99978	1	21047	0	0.0002205	0.00062745	0.687973	17	3
Brca2	3	0.74884	0.76003	1	15569	1	0.00022359	0.00063685	0.687973	18	2
1810011O10Rik	3	0.95228	0.95218	1	19845	0	0.00025331	0.00071302	0.687973	19	3
Rad21l	3	0.99769	0.99768	1	20991	0	0.00026155	0.00073277	0.687973	20	3
Ablim1	3	0.99485	0.99488	1	20911	0	0.00026525	0.00074311	0.687973	21	3
Apip	3	0.29429	0.42747	1	8665	2	0.00027327	0.00076427	0.687973	22	1
Mgat1	3	0.99971	0.99971	1	21046	0	0.00028615	0.00079389	0.687973	23	3
NonTargetingControlGuideForMouse_0576	1	0.99971	0.9997	1	21045	0	0.00028986	0.00080565	0.687973	24	1
Nat8l	3	0.017685	0.043931	0.850541	1082	2	0.00032295	0.00089169	0.687973	25	1
Dazap2	3	0.91936	0.91908	1	19053	0	0.00032387	0.00089451	0.687973	26	2
Wdr89	3	0.91296	0.91261	1	18908	0	0.00033629	0.00092319	0.687973	27	2
Esp38	3	0.99966	0.99965	1	21044	0	0.00034282	0.00094294	0.687973	28	3
Fam219b	3	0.97245	0.97246	1	20338	0	0.00036183	0.00099842	0.687973	29	3
Zdhhc1	3	0.99963	0.99962	1	21043	0	0.00037235	0.0010257	0.687973	30	3
Gm13306	2	0.99962	0.9996	1	21042	0	0.00038426	0.001061	0.687973	31	2
Stoml1	3	0.21965	0.34545	1	7077	1	0.00038717	0.0010689	0.687973	32	2
Lztr1	3	0.9996	0.99959	1	21041	0	0.00040325	0.0011099	0.687973	33	3
Cyp4f13	3	0.9996	0.99959	1	21040	0	0.0004038	0.0011108	0.687973	34	3
Canx	3	0.96878	0.96871	1	20253	0	0.0004223	0.0011602	0.69802	35	3
NonTargetingControlGuideForMouse_0338	1	0.99956	0.99955	1	21039	0	0.00043892	0.0012058	0.705308	36	1
Prkca	3	0.8498	0.84948	1	17533	0	0.00047198	0.0012956	0.714784	37	2
Gabrr3	3	0.21217	0.33711	1	6926	1	0.00049451	0.0013609	0.714784	38	2
Wdr93	3	0.90727	0.90694	1	18788	0	0.00049704	0.001367	0.714784	39	2
Smad1	3	0.99949	0.99949	1	21038	0	0.0005074	0.0013924	0.714784	40	3
Palb2	3	0.96397	0.96382	1	20135	0	0.00052165	0.0014315	0.714784	41	3
Olfr1218	3	0.99947	0.99946	1	21037	0	0.00053409	0.0014592	0.714784	42	3
Ppp1r36	3	0.75301	0.76322	1	15646	1	0.00054506	0.0014865	0.714784	43	2
Mcoln1	3	0.41043	0.55172	1	11222	1	0.00054772	0.0014935	0.714784	44	2
Vill	3	0.99943	0.99942	1	21036	0	0.00056646	0.0015485	0.724642	45	3
Zfp217	3	0.40042	0.54109	1	10992	1	0.00060641	0.001644	0.752583	46	2
Hyi	3	0.15882	0.27669	1	5725	2	0.00067066	0.0018367	0.822941	47	1
Foxn2	3	0.82729	0.82724	1	17052	1	0.00069326	0.0018936	0.82505	48	2
Dmbt1	3	0.99928	0.99927	1	21034	0	0.0007153	0.0019463	0.82505	49	3
Trpc7	3	0.31766	0.45265	1	9182	1	0.00072032	0.001959	0.82505	50	2
Fam43a	3	0.80109	0.80311	1	16516	1	0.00075123	0.0020417	0.826546	51	2
Aqp12	3	0.99924	0.99922	1	21033	0	0.00075744	0.0020615	0.826546	52	3
Sbf2	3	0.45276	0.58287	1	11820	1	0.00076686	0.0020803	0.826546	53	2
Hsd3b6	3	0.99919	0.99917	1	21032	0	0.0008085	0.0022002	0.854455	54	3
NonTargetingControlGuideForMouse_0428	1	0.99918	0.99915	1	21031	0	0.00081988	0.0022317	0.854455	55	1
Hapln3	3	0.99916	0.99913	1	21030	0	0.00084438	0.0022966	0.860972	56	3
Cdh5	3	0.99912	0.9991	1	21029	0	0.00087538	0.0023737	0.860972	57	3
9630033F20Rik	3	0.59415	0.65752	1	13359	1	0.00091897	0.0024971	0.860972	58	2
Slco6c1	3	0.99905	0.99903	1	21028	0	0.00095209	0.0025773	0.860972	59	3
Midn	3	0.91186	0.91156	1	18888	0	0.00096863	0.0026196	0.860972	60	2
Plcxd3	3	0.99902	0.999	1	21027	0	0.00097879	0.002645	0.860972	61	3
Megf6	3	0.99901	0.99898	1	21026	0	0.00099158	0.0026723	0.860972	62	3
Ndrg3	3	0.65463	0.69423	1	14162	1	0.00099713	0.0026878	0.860972	63	2
Zxdc	3	0.33139	0.46748	1	9496	1	0.0010183	0.0027498	0.860972	64	1
Mad2l1bp	3	0.85286	0.85251	1	17600	0	0.0010241	0.0027625	0.860972	65	2
Adamts6	3	0.95493	0.95483	1	19912	0	0.0010332	0.0027889	0.860972	66	3
Cnr2	3	0.99895	0.99894	1	21025	0	0.0010454	0.0028189	0.860972	67	3
Olfr574	3	0.99892	0.9989	1	21024	0	0.0010816	0.0029064	0.860972	68	3
BC051628	3	0.31762	0.45261	1	9181	1	0.0011176	0.0030183	0.860972	69	1
Olfr50	3	0.99887	0.99886	1	21023	0	0.0011257	0.003039	0.860972	70	3
Olfr1424	3	0.99886	0.99885	1	21022	0	0.0011381	0.0030663	0.860972	71	3
Nxf7	3	0.97159	0.9716	1	20314	0	0.001153	0.0031039	0.860972	72	3
Gsk3a	3	0.99884	0.99883	1	21021	0	0.0011643	0.0031354	0.860972	73	3
Dync1h1	3	0.45807	0.58548	1	11878	1	0.0011672	0.0031405	0.860972	74	1
Ttc24	3	0.99882	0.99881	1	21020	0	0.0011786	0.0031688	0.860972	75	3
Zfp41	3	0.78195	0.78666	1	16125	1	0.0012036	0.0032388	0.860972	76	2
Gan	3	0.73758	0.75155	1	15383	1	0.0012169	0.0032727	0.860972	77	1
8030411F24Rik	3	0.99877	0.99876	1	21019	0	0.0012281	0.0033018	0.860972	78	3
Sfrp1	3	0.99876	0.99874	1	21018	0	0.0012436	0.003347	0.860972	79	3
Bicd2	3	0.99875	0.99874	1	21017	0	0.0012493	0.0033599	0.860972	80	3
Syt4	3	0.91056	0.91024	1	18856	0	0.0012665	0.0034034	0.860972	81	2
Olfr497	3	0.68604	0.71492	1	14588	1	0.0012956	0.0034716	0.860972	82	2
Kir3dl1	3	0.8473	0.84698	1	17478	0	0.0013658	0.0036563	0.860972	83	2
1110008F13Rik	3	0.99862	0.99861	1	21016	0	0.0013792	0.0036864	0.860972	84	3
Wdr36	3	0.2754	0.40687	1	8254	2	0.0014155	0.0037889	0.860972	85	1
Map1b	3	0.99857	0.99856	1	21015	0	0.0014265	0.003819	0.860972	86	3
NonTargetingControlGuideForMouse_0274	1	0.99855	0.99854	1	21014	0	0.0014493	0.0038783	0.860972	87	1
P2ry13	3	0.99243	0.99251	1	20849	0	0.0014651	0.0039102	0.860972	88	3
Efna4	3	0.99853	0.99852	1	21013	0	0.0014717	0.0039253	0.860972	89	3
Ubxn4	3	0.99851	0.9985	1	21012	0	0.0014885	0.0039789	0.860972	90	3
Grrp1	3	0.98244	0.98249	1	20610	0	0.0014896	0.0039812	0.860972	91	3
Cngb1	3	0.99848	0.99847	1	21011	0	0.0015152	0.0040565	0.860972	92	3
Phlpp2	3	0.79347	0.79648	1	16351	1	0.0015247	0.0040833	0.860972	93	2
Abcb6	3	0.99544	0.99545	1	20927	0	0.0015357	0.0041143	0.860972	94	3
Cpeb2	3	0.19866	0.32198	1	6636	1	0.0015644	0.0041872	0.860972	95	1
Olfr671	3	0.9121	0.91178	1	18892	0	0.0015669	0.0041937	0.860972	96	2
Creld1	3	0.99841	0.9984	1	21010	0	0.0015891	0.0042426	0.860972	97	3
Eif2ak1	3	0.99835	0.99834	1	21009	0	0.0016481	0.0044161	0.860972	98	3
Retsat	3	0.99835	0.99834	1	21008	0	0.0016536	0.0044298	0.860972	99	3
Gm4832	3	0.99834	0.99834	1	21007	0	0.0016571	0.0044364	0.860972	100	3
Mfge8	3	0.85214	0.85183	1	17581	0	0.0016637	0.0044519	0.860972	101	2
Usp27x	3	0.74113	0.75416	1	15447	1	0.0017133	0.0045835	0.860972	102	2
Olfr1258	3	0.43811	0.5758	1	11696	1	0.0017484	0.0046761	0.860972	103	2
Hhat	3	0.99824	0.99822	1	21006	0	0.0017629	0.0047194	0.860972	104	3
Hsd17b6	3	0.99678	0.99677	1	20966	0	0.0017629	0.0047196	0.860972	105	3
Gm5414	3	0.84607	0.84582	1	17458	0	0.0017792	0.004765	0.860972	106	2
Trpm2	3	0.9982	0.99818	1	21005	0	0.0018024	0.0048214	0.860972	107	3
Olfr703	3	0.99819	0.99817	1	21004	0	0.001812	0.0048459	0.860972	108	3
Fam69a	3	0.32671	0.4624	1	9381	1	0.0018126	0.0048478	0.860972	109	2
Wdtc1	3	0.99129	0.99135	1	20827	0	0.0018622	0.0049686	0.860972	110	3
H60c	3	0.99811	0.99808	1	21003	0	0.0018929	0.0050452	0.860972	111	3
Pnma1	3	0.95171	0.95162	1	19835	0	0.0019118	0.0050941	0.860972	112	3
Acp5	3	0.99808	0.99806	1	21002	0	0.0019181	0.0051097	0.860972	113	3
Taf5l	3	0.99808	0.99805	1	21001	0	0.0019212	0.0051186	0.860972	114	3
Tox2	3	0.99654	0.99654	1	20952	0	0.0019596	0.0052173	0.860972	115	3
Lmo1	3	0.7198	0.73858	1	15087	1	0.0019614	0.0052244	0.860972	116	2
Vmn1r228	3	0.998	0.99798	1	21000	0	0.0019982	0.0053165	0.860972	117	3
Atxn7l1	3	0.8627	0.86237	1	17817	0	0.0020111	0.0053499	0.860972	118	2
Tmem25	3	0.98938	0.98949	1	20787	0	0.0020175	0.0053664	0.860972	119	3
Vmn1r65	3	0.99797	0.99795	1	20999	0	0.0020267	0.0053932	0.860972	120	3
Cnnm1	3	0.1516	0.26841	1	5573	1	0.0020301	0.0053993	0.860972	121	2
Fhod1	3	0.9944	0.99445	1	20898	0	0.0020327	0.005403	0.860972	122	3
Ick	3	0.99796	0.99794	1	20998	0	0.0020355	0.0054129	0.860972	123	3
Gramd3	3	0.99795	0.99792	1	20997	0	0.0020499	0.0054454	0.860972	124	3
Vmn2r11	3	0.98354	0.98361	1	20632	0	0.0020505	0.0054463	0.860972	125	3
Gjd2	3	0.19638	0.31941	1	6580	2	0.0020607	0.0054759	0.860972	126	1
Sipa1l3	3	0.99793	0.9979	1	20996	0	0.0020724	0.005506	0.860972	127	3
Psmd9	3	0.99792	0.99789	1	20995	0	0.0020829	0.0055399	0.860972	128	3
Gata3	3	0.99791	0.99788	1	20994	0	0.0020878	0.0055535	0.860972	129	3
Gm1587	3	0.49649	0.60471	1	12263	1	0.0020941	0.0055728	0.860972	130	2
Gm6812	3	0.82239	0.82263	1	16927	1	0.0021103	0.0056127	0.860972	131	2
Bard1	3	0.98114	0.98116	1	20568	0	0.0021122	0.0056184	0.860972	132	3
Rdh1	3	0.95794	0.95787	1	19987	0	0.0021174	0.0056301	0.860972	133	3
NonTargetingControlGuideForMouse_0582	1	0.99786	0.99783	1	20993	0	0.0021449	0.0057096	0.860972	134	1
Dpm1	3	0.94029	0.9401	1	19533	0	0.0021599	0.0057439	0.860972	135	2
Vcpkmt	3	0.56456	0.64079	1	13002	1	0.0021696	0.0057731	0.860972	136	2
Upk2	3	0.11501	0.22569	1	4726	1	0.0022096	0.0058727	0.860972	137	2
Csgalnact2	3	0.99776	0.99774	1	20992	0	0.0022416	0.005972	0.860972	138	3
Sft2d1	3	0.49599	0.60445	1	12257	1	0.0022516	0.0059969	0.860972	139	2
Oog3	3	0.21619	0.34161	1	7000	1	0.0022592	0.0060152	0.860972	140	2
Hist1h1b	3	0.86072	0.86036	1	17768	0	0.0022731	0.00605	0.860972	141	2
Slc17a5	3	0.23629	0.36396	1	7424	1	0.0023088	0.0061398	0.860972	142	2
Zfp804a	3	0.5123	0.61275	1	12454	1	0.0023108	0.0061455	0.860972	143	2
Tmem185b	3	0.67567	0.70801	1	14452	1	0.0023162	0.00616	0.860972	144	2
Enpp7	3	0.70296	0.72651	1	14839	1	0.0023584	0.0062771	0.860972	145	2
Car13	3	0.85709	0.85669	1	17682	0	0.0023652	0.0062917	0.860972	146	2
Casp12	3	0.84591	0.84568	1	17455	0	0.0023954	0.0063613	0.860972	147	2
Cdrt4	3	0.99106	0.99112	1	20823	0	0.002408	0.0063984	0.860972	148	3
Clu	3	0.99759	0.99758	1	20990	0	0.0024135	0.0064158	0.860972	149	3
Icam4	3	0.78558	0.78968	1	16201	1	0.0024148	0.0064214	0.860972	150	2
Trip10	3	0.99758	0.99757	1	20989	0	0.0024215	0.0064426	0.860972	151	3
Parp3	3	0.99754	0.99754	1	20988	0	0.0024566	0.0065296	0.860972	152	3
Rhog	3	0.9975	0.9975	1	20987	0	0.0025022	0.0066523	0.860972	153	3
Enoph1	3	0.95036	0.95028	1	19798	0	0.0025238	0.0067078	0.860972	154	3
Slc25a14	3	0.73632	0.7506	1	15358	1	0.0025323	0.0067271	0.860972	155	2
Foxb1	3	0.99745	0.99745	1	20986	0	0.002551	0.0067722	0.860972	156	3
Wdr27	3	0.99745	0.99745	1	20985	0	0.0025529	0.0067802	0.860972	157	3
Hmgn5	3	0.61872	0.67212	1	13681	1	0.0025568	0.0067919	0.860972	158	2
Calb2	3	0.99742	0.99743	1	20984	0	0.0025771	0.0068507	0.860972	159	3
G630090E17Rik	3	0.43332	0.57354	1	11651	1	0.0026064	0.0069255	0.860972	160	2
Svep1	3	0.99737	0.99738	1	20983	0	0.0026345	0.0069946	0.860972	161	3
Olfr297	3	0.97231	0.97233	1	20332	0	0.0026352	0.0069974	0.860972	162	3
Arl14ep	3	0.93538	0.9352	1	19432	0	0.0026409	0.0070153	0.860972	163	2
Vps37c	3	0.99735	0.99737	1	20982	0	0.0026506	0.0070421	0.860972	164	3
Ush1c	3	0.99734	0.99736	1	20981	0	0.0026573	0.0070599	0.860972	165	3
Olfr1262	3	0.98733	0.98739	1	20729	0	0.0026874	0.0071347	0.860972	166	3
Atp11b	3	0.9973	0.99731	1	20980	0	0.0027043	0.0071765	0.860972	167	3
Sarm1	3	0.26268	0.39294	1	7990	1	0.0027552	0.0073185	0.860972	168	2
Chrna5	3	0.99724	0.99724	1	20979	0	0.0027625	0.0073416	0.860972	169	3
Gm12886	3	0.99722	0.99721	1	20978	0	0.0027841	0.0074032	0.860972	170	3
Cyp2j6	3	0.99721	0.99721	1	20977	0	0.0027861	0.0074098	0.860972	171	3
Prss36	3	0.9972	0.99721	1	20976	0	0.0027959	0.0074304	0.860972	172	3
Sowahd	3	0.9972	0.9972	1	20975	0	0.0028048	0.0074493	0.860972	173	3
Wdr64	3	0.98997	0.99005	1	20795	0	0.0028048	0.0074493	0.860972	174	3
Rerg	3	0.075459	0.16639	0.985983	3532	1	0.0028544	0.0075706	0.860972	175	1
Pard6a	3	0.99715	0.99715	1	20974	0	0.0028545	0.0075706	0.860972	176	3
Gm732	3	0.90689	0.90657	1	18781	0	0.0029012	0.0076829	0.860972	177	2
Akirin1	3	0.92076	0.92046	1	19084	0	0.002904	0.0076858	0.860972	178	2
Atp8b5	3	0.49078	0.60181	1	12214	1	0.0029103	0.0077083	0.860972	179	2
Dus1l	3	0.74206	0.75487	1	15464	1	0.0029536	0.0078202	0.860972	180	2
Hba-x	3	0.89092	0.89055	1	18421	0	0.0029559	0.0078277	0.860972	181	2
Gatad1	3	0.90286	0.90251	1	18689	0	0.0029712	0.0078828	0.860972	182	2
Tekt5	3	0.997	0.997	1	20973	0	0.0029978	0.0079472	0.860972	183	3
Nos3	3	0.97613	0.97615	1	20438	0	0.0030032	0.0079603	0.860972	184	3
NonTargetingControlGuideForMouse_0166	1	0.99699	0.997	1	20972	0	0.0030062	0.0079707	0.860972	185	1
Spint1	3	0.99696	0.99697	1	20971	0	0.0030352	0.008044	0.860972	186	3
Espnl	3	0.99696	0.99697	1	20970	0	0.0030373	0.0080511	0.860972	187	3
Dock9	3	0.99695	0.99695	1	20969	0	0.0030456	0.0080675	0.860972	188	3
Slc51b	3	0.99695	0.99695	1	20968	0	0.0030467	0.0080699	0.860972	189	3
St3gal6	3	0.89277	0.89238	1	18455	0	0.0030528	0.0080859	0.860972	190	2
Alpi	3	0.81684	0.8174	1	16826	1	0.003073	0.0081432	0.860972	191	2
Plet1	3	0.99691	0.9969	1	20967	0	0.0030907	0.0081917	0.860972	192	3
D430041D05Rik	3	0.82353	0.82369	1	16952	1	0.0031024	0.0082147	0.860972	193	2
Myh13	3	0.97244	0.97245	1	20337	0	0.003152	0.0083567	0.860972	194	3
Acoxl	3	0.96639	0.96627	1	20195	0	0.0031607	0.0083816	0.860972	195	3
Tmem211	3	0.97595	0.97597	1	20433	0	0.0031828	0.0084498	0.860972	196	3
Thbs1	3	0.30167	0.43543	1	8837	1	0.0032015	0.0084959	0.860972	197	1
Lsamp	3	0.98764	0.98771	1	20739	0	0.0032511	0.0086266	0.860972	198	3
Pax6	3	0.76574	0.77336	1	15857	1	0.0032529	0.008635	0.860972	199	2
Poli	3	0.8012	0.8032	1	16518	1	0.0032657	0.0086665	0.860972	200	2
Cd84	3	0.91325	0.9129	1	18918	0	0.0033007	0.0087639	0.860972	201	2
Olfr1040	3	0.99669	0.99669	1	20965	0	0.0033097	0.0087911	0.860972	202	3
Ano4	3	0.99668	0.99668	1	20964	0	0.0033153	0.0088104	0.860972	203	3
Tbx22	3	0.99668	0.99668	1	20963	0	0.0033164	0.0088132	0.860972	204	3
Ssh3	3	0.99667	0.99667	1	20962	0	0.0033263	0.0088358	0.860972	205	3
Clcn3	3	0.99667	0.99667	1	20961	0	0.003333	0.0088527	0.860972	206	3
Kcnk15	3	0.99666	0.99666	1	20960	0	0.0033352	0.008856	0.860972	207	3
Olfr835	3	0.78512	0.78929	1	16187	1	0.0033463	0.0088856	0.860972	208	2
Pramel5	3	0.75714	0.76648	1	15723	1	0.0033503	0.0088922	0.860972	209	2
Khdc3	3	0.99664	0.99664	1	20959	0	0.0033552	0.0089012	0.860972	210	3
Akr1c18	3	0.99664	0.99664	1	20958	0	0.0033574	0.0089068	0.860972	211	3
Camk2n1	3	0.99663	0.99662	1	20957	0	0.0033708	0.0089402	0.860972	212	3
Otud6a	3	0.86795	0.86757	1	17925	0	0.0033755	0.0089548	0.860972	213	2
Hmox1	3	0.99661	0.99661	1	20956	0	0.0033876	0.0089886	0.860972	214	3
Rufy3	3	0.31055	0.44493	1	9046	2	0.0033999	0.0090239	0.860972	215	1
Kctd16	3	0.99659	0.99658	1	20955	0	0.0034123	0.0090507	0.860972	216	3
Ehbp1l1	3	0.99658	0.99657	1	20954	0	0.0034202	0.009069	0.860972	217	3
Nod1	3	0.99657	0.99657	1	20953	0	0.0034258	0.0090878	0.860972	218	3
Ttc22	3	0.68024	0.71108	1	14507	1	0.0034344	0.0091109	0.860972	219	2
Nthl1	3	0.96502	0.9649	1	20162	0	0.0034377	0.0091203	0.860972	220	3
Olfr97	3	0.98745	0.98751	1	20733	0	0.0034494	0.0091513	0.860972	221	3
Acot7	3	0.99377	0.99383	1	20877	0	0.0034575	0.0091677	0.860972	222	3
Csrp3	3	0.94581	0.94567	1	19690	0	0.0034673	0.0091978	0.860972	223	3
Papd7	3	0.99652	0.99652	1	20951	0	0.0034803	0.009235	0.860972	224	3
Syce3	3	0.99651	0.99651	1	20950	0	0.003494	0.0092712	0.860972	225	3
Adh1	3	0.9965	0.9965	1	20949	0	0.0034963	0.0092759	0.860972	226	3
Gm13177	3	0.10249	0.211	1	4432	2	0.003499	0.0092811	0.860972	227	1
Cer1	3	0.79969	0.80188	1	16479	1	0.0035486	0.0094137	0.865177	228	2
Usp12	3	0.99641	0.9964	1	20948	0	0.0035922	0.0095204	0.865177	229	3
Pnliprp2	3	0.99637	0.99637	1	20947	0	0.0036261	0.0096036	0.865177	230	3
Bloc1s2	3	0.67251	0.70592	1	14404	1	0.0036477	0.0096577	0.865177	231	2
Sema5b	3	0.99632	0.99632	1	20946	0	0.0036768	0.0097287	0.865177	232	3
Prr7	3	0.99539	0.9954	1	20923	0	0.0036973	0.0097846	0.865177	233	3
Glod5	3	0.99515	0.99516	1	20917	0	0.0037226	0.0098509	0.865177	234	3
Igsf8	3	0.11931	0.23076	1	4838	1	0.0037469	0.0099219	0.865177	235	2
Slc25a53	3	0.7167	0.73636	1	15042	1	0.0037603	0.0099562	0.865177	236	2
Epx	3	0.98785	0.98793	1	20747	0	0.0037637	0.0099703	0.865177	237	3
Ifna7	3	0.84633	0.84604	1	17466	0	0.0037964	0.010057	0.865177	238	2
Olfr630	3	0.97313	0.97316	1	20363	0	0.0037981	0.01006	0.865177	239	3
Olfr1389	3	0.99618	0.99619	1	20945	0	0.0038158	0.010094	0.865177	240	3
C4b	3	0.99618	0.99619	1	20944	0	0.003817	0.010098	0.865177	241	3
Skint4	3	0.99618	0.99618	1	20943	0	0.0038194	0.010104	0.865177	242	3
Slc6a12	3	0.96359	0.96345	1	20127	0	0.003846	0.010191	0.865177	243	3
Notum	3	0.50872	0.61092	1	12416	1	0.0038709	0.010247	0.865177	244	2
Abcc2	3	0.94344	0.94328	1	19625	0	0.0038956	0.010306	0.865177	245	2
Mmp15	3	0.7888	0.79241	1	16264	1	0.0039163	0.010355	0.865177	246	2
Vmn1r72	3	0.99607	0.99609	1	20942	0	0.0039298	0.010397	0.865177	247	3
Ccnjl	3	0.99607	0.99608	1	20941	0	0.0039335	0.010406	0.865177	248	3
Prdm16	3	0.53476	0.62449	1	12684	1	0.0039339	0.010407	0.865177	249	2
Acad11	3	0.99606	0.99608	1	20940	0	0.0039397	0.010421	0.865177	250	3
Npsr1	3	0.5996	0.6607	1	13430	1	0.0039451	0.010438	0.865177	251	2
Tmem159	3	0.95003	0.94994	1	19792	0	0.0039947	0.010563	0.865177	252	3
Ticam2	3	0.84142	0.84119	1	17373	0	0.0040115	0.010604	0.865177	253	2
Slc35f4	3	0.99597	0.99599	1	20939	0	0.0040258	0.010638	0.865177	254	3
Pgm2l1	3	0.19027	0.31244	1	6427	1	0.0040442	0.01069	0.865177	255	2
Stxbp2	3	0.99595	0.99597	1	20938	0	0.0040548	0.010722	0.865177	256	3
Abhd14b	3	0.87941	0.87899	1	18056	0	0.0040719	0.010767	0.865177	257	2
Il6st	3	0.12059	0.23228	1	4863	2	0.0040938	0.010818	0.865177	258	1
Lrrc8c	3	0.93771	0.93751	1	19475	0	0.0041433	0.010936	0.865177	259	2
Rnase9	3	0.99586	0.99587	1	20937	0	0.0041439	0.010939	0.865177	260	3
Focad	3	0.96476	0.96463	1	20154	0	0.004158	0.010973	0.865177	261	3
Trak1	3	0.77769	0.78306	1	16043	1	0.0041616	0.010979	0.865177	262	2
Rhox9	3	0.99524	0.99525	1	20921	0	0.0041929	0.011056	0.865177	263	3
Plcg1	3	0.16255	0.28096	1	5810	1	0.0042424	0.011179	0.865177	264	2
Olfr204	3	0.99573	0.99575	1	20936	0	0.0042656	0.011233	0.865177	265	3
Acsbg2	3	0.55176	0.63368	1	12860	1	0.004292	0.011298	0.865177	266	2
Eppk1	3	0.22486	0.35125	1	7184	1	0.0042925	0.011299	0.865177	267	2
R3hdm2	3	0.99569	0.99571	1	20935	0	0.0043062	0.011329	0.865177	268	3
Tspyl4	3	0.99568	0.9957	1	20934	0	0.0043154	0.011352	0.865177	269	3
Tacc1	3	0.99568	0.9957	1	20933	0	0.0043167	0.011355	0.865177	270	3
Phf21a	3	0.2869	0.41939	1	8501	1	0.0043328	0.011398	0.865177	271	2
H2-Ab1	3	0.9458	0.94565	1	19688	0	0.004366	0.011477	0.865177	272	3
BC049715	3	0.95985	0.95974	1	20032	0	0.0043911	0.011546	0.865177	273	3
Ece2	3	0.70824	0.73024	1	14907	1	0.0044365	0.011668	0.865177	274	2
Cyp7a1	3	0.068652	0.15312	0.982537	3281	1	0.0044406	0.011678	0.865177	275	2
Chst10	3	0.99553	0.99554	1	20932	0	0.004466	0.01174	0.865177	276	3
Gdpd5	3	0.84782	0.8475	1	17485	0	0.0044737	0.011754	0.865177	277	2
Olfr1463	3	0.99551	0.99552	1	20931	0	0.0044862	0.011782	0.865177	278	3
Hps5	3	0.99333	0.99341	1	20867	0	0.0044902	0.011789	0.865177	279	3
Chst7	3	0.99551	0.99552	1	20930	0	0.0044916	0.011793	0.865177	280	3
Dscr3	3	0.9955	0.99551	1	20929	0	0.004497	0.011815	0.865177	281	3
Cxcr1	3	0.99547	0.99548	1	20928	0	0.0045282	0.011896	0.865177	282	3
Niacr1	3	0.42247	0.56441	1	11480	1	0.0045397	0.011926	0.865177	283	1
Otogl	3	0.99155	0.99162	1	20830	0	0.0045601	0.011972	0.865177	284	3
Dnase2b	3	0.99543	0.99544	1	20926	0	0.0045651	0.011988	0.865177	285	3
Tmem9	3	0.99543	0.99544	1	20925	0	0.0045705	0.012002	0.865177	286	3
Pwwp2b	3	0.97801	0.97803	1	20497	0	0.0045714	0.012005	0.865177	287	3
Slamf9	3	0.6375	0.68345	1	13923	1	0.004579	0.012023	0.865177	288	2
Arhgap33	3	0.078897	0.17312	0.985983	3685	1	0.0045892	0.012053	0.865177	289	2
Ptpla	3	0.99541	0.99541	1	20924	0	0.0045938	0.012066	0.865177	290	3
Shbg	3	0.81204	0.81299	1	16724	1	0.0046282	0.012157	0.865177	291	2
Cyp4f15	3	0.37669	0.51595	1	10455	2	0.0046388	0.012183	0.865177	292	1
Zfp2	3	0.70163	0.72558	1	14819	1	0.0046739	0.012266	0.865177	293	2
Sfrp2	3	0.99532	0.99534	1	20922	0	0.0046753	0.01227	0.865177	294	3
Prkacb	3	0.6552	0.69459	1	14168	1	0.0046883	0.01231	0.865177	295	2
Gjb2	3	0.93647	0.93628	1	19452	0	0.0047007	0.012337	0.865177	296	2
Tpm2	3	0.68214	0.71234	1	14533	1	0.0047237	0.012392	0.865177	297	2
Vpreb3	3	0.59115	0.65577	1	13320	1	0.0047378	0.012432	0.865177	298	2
Fgr	3	0.99522	0.99523	1	20920	0	0.0047803	0.012532	0.865177	299	3
Rhov	3	0.99522	0.99522	1	20919	0	0.0047845	0.012545	0.865177	300	3
Lyrm7	3	0.77269	0.77901	1	15966	1	0.0047874	0.012554	0.865177	301	2
Dgkk	3	0.99521	0.99522	1	20918	0	0.004793	0.01257	0.865177	302	3
Arhgef18	3	0.83896	0.83872	1	17309	0	0.0048007	0.01259	0.865177	303	2
Olfr1414	3	0.89397	0.89359	1	18484	0	0.0048046	0.012605	0.865177	304	2
St18	3	0.79241	0.79554	1	16330	1	0.0048084	0.012613	0.865177	305	2
Tmco1	3	0.94256	0.94236	1	19598	0	0.0048278	0.012666	0.865177	306	2
Dkk2	3	0.39243	0.53255	1	10820	1	0.0048369	0.012681	0.865177	307	1
Arfgap3	3	0.82428	0.82444	1	16964	1	0.0048511	0.012718	0.865177	308	2
Slamf8	3	0.012543	0.031778	0.807567	828	1	0.0048589	0.012747	0.865177	309	2
Fance	3	0.81199	0.81295	1	16723	1	0.0048864	0.01282	0.865177	310	2
Ly6g6e	3	0.96476	0.96463	1	20153	0	0.0049213	0.012909	0.865177	311	3
Nfe2	3	0.042563	0.099386	0.942972	2213	2	0.004936	0.012944	0.865177	312	1
Vamp3	3	0.74973	0.76073	1	15583	1	0.0049448	0.012971	0.865177	313	2
Fancd2	3	0.99505	0.99506	1	20916	0	0.0049457	0.012972	0.865177	314	3
Man1c1	3	0.99503	0.99504	1	20915	0	0.0049689	0.013025	0.865177	315	3
Ccdc30	3	0.99502	0.99503	1	20914	0	0.0049775	0.013049	0.865177	316	3
Plcd1	3	0.90515	0.9048	1	18750	0	0.0050157	0.013154	0.865177	317	2
Dlgap5	3	0.99496	0.99497	1	20913	0	0.005043	0.013219	0.865177	318	3
Skap2	3	0.24699	0.37576	1	7653	2	0.0050845	0.013318	0.865177	319	1
Olfr197	3	0.92272	0.92243	1	19129	0	0.0051189	0.013401	0.865177	320	2
Mpv17l	3	0.27172	0.40287	1	8175	2	0.005134	0.013439	0.865177	321	1
Tmem251	3	0.99486	0.99489	1	20912	0	0.0051356	0.013442	0.865177	322	3
Acot13	3	0.69213	0.71907	1	14691	1	0.0051388	0.01345	0.865177	323	2
Retn	3	0.69204	0.71901	1	14690	1	0.0051588	0.013499	0.865177	324	2
Ankk1	3	0.99483	0.99486	1	20910	0	0.0051668	0.013515	0.865177	325	3
Pcdhb17	3	0.99483	0.99486	1	20909	0	0.0051712	0.013528	0.865177	326	3
Emid1	3	0.74811	0.75948	1	15557	1	0.0051749	0.013536	0.865177	327	2
Olfr901	3	0.99482	0.99485	1	20908	0	0.0051816	0.013555	0.865177	328	3
Gabrb2	3	0.98569	0.98577	1	20682	0	0.0051836	0.01356	0.865177	329	3
Snx27	3	0.45522	0.58406	1	11842	1	0.0051909	0.013578	0.865177	330	2
Clec5a	3	0.89309	0.89272	1	18463	0	0.0052331	0.013679	0.865177	331	2
Dact3	3	0.66552	0.70126	1	14313	1	0.0052826	0.013805	0.865177	332	2
Nudt1	3	0.55423	0.63507	1	12895	1	0.005304	0.013857	0.865177	333	2
Gm9733	3	0.10442	0.21326	1	4474	2	0.0053321	0.01394	0.865177	334	1
Olfr822	3	0.77424	0.78025	1	15993	1	0.0053816	0.01407	0.865177	335	2
Rai14	3	0.99461	0.99466	1	20907	0	0.0053851	0.014079	0.865177	336	3
Afg3l1	3	0.9046	0.90425	1	18735	0	0.0054311	0.014196	0.865177	337	2
Chst11	3	0.99456	0.9946	1	20906	0	0.0054449	0.014239	0.865177	338	3
Zfp799	3	0.80252	0.80433	1	16550	1	0.0054552	0.014263	0.865177	339	2
Epb4.1l1	3	0.99454	0.99459	1	20905	0	0.0054633	0.014284	0.865177	340	3
Cdkn2b	3	0.69796	0.72305	1	14777	1	0.0054799	0.014325	0.865177	341	2
Thumpd1	3	0.76534	0.77303	1	15852	1	0.0054806	0.014327	0.865177	342	2
NonTargetingControlGuideForMouse_0585	1	0.99449	0.99454	1	20904	0	0.0055072	0.014403	0.865177	343	1
Chrdl2	3	0.99448	0.99454	1	20903	0	0.0055159	0.014433	0.865177	344	3
Clec4f	3	0.99448	0.99454	1	20902	0	0.0055175	0.014437	0.865177	345	3
Irak1bp1	3	0.99447	0.99453	1	20901	0	0.0055252	0.014453	0.865177	346	3
Arhgap26	3	0.71317	0.73379	1	14992	1	0.0055301	0.014462	0.865177	347	2
NonTargetingControlGuideForMouse_0036	1	0.99444	0.9945	1	20900	0	0.0055569	0.014535	0.865177	348	1
Thbs2	3	0.99444	0.9945	1	20899	0	0.0055595	0.014542	0.865177	349	3
Prosc	3	0.83198	0.83173	1	17142	1	0.0055626	0.014552	0.865177	350	2
Zfp65	3	0.85802	0.85764	1	17701	0	0.0055797	0.014602	0.865177	351	2
Adm2	3	0.99437	0.99443	1	20897	0	0.0056268	0.014724	0.865177	352	3
Gpr87	3	0.99434	0.9944	1	20896	0	0.0056583	0.014786	0.865177	353	3
Cep110	3	0.87941	0.87899	1	18200	0	0.0056753	0.014839	0.865177	354	2
Camsap3	3	0.057137	0.12984	0.958934	2845	1	0.0056787	0.014845	0.865177	355	2
Cpt2	3	0.99432	0.99437	1	20895	0	0.0056804	0.014851	0.865177	356	3
Zfp142	3	0.99431	0.99437	1	20894	0	0.0056851	0.014867	0.865177	357	3
A4gnt	3	0.99431	0.99437	1	20893	0	0.0056867	0.014868	0.865177	358	3
Glud1	3	0.60706	0.6652	1	13527	1	0.0056879	0.014872	0.865177	359	2
1700122O11Rik	3	0.78139	0.78619	1	16116	1	0.0056921	0.014882	0.865177	360	2
Gabarapl2	3	0.99427	0.99433	1	20892	0	0.0057264	0.014968	0.865177	361	3
Amotl2	3	0.97441	0.97443	1	20396	0	0.0057282	0.014976	0.865177	362	3
Fam178a	3	0.51883	0.61618	1	12518	1	0.0057468	0.015026	0.865177	363	2
Prf1	3	0.97955	0.97957	1	20530	0	0.0057777	0.015106	0.865177	364	3
Itih4	3	0.92529	0.92496	1	19204	0	0.0057806	0.015113	0.865177	365	2
Thsd7a	3	0.90293	0.90257	1	18691	0	0.0057891	0.015135	0.865177	366	2
Lyzl6	3	0.99419	0.99425	1	20891	0	0.0058079	0.015179	0.865177	367	3
Sp7	3	0.87941	0.87899	1	18032	0	0.0058272	0.015228	0.865177	368	2
Olfr1367	3	0.87941	0.87899	1	18030	0	0.0058613	0.015307	0.865177	369	2
Polh	3	0.35466	0.49263	1	9992	2	0.0058766	0.015343	0.865177	370	1
Pde7b	3	0.99411	0.99417	1	20890	0	0.0058853	0.015368	0.865177	371	3
Map3k9	3	0.61626	0.67068	1	13648	1	0.0058954	0.015397	0.865177	372	2
Tradd	3	0.99408	0.99414	1	20889	0	0.0059161	0.015449	0.865177	373	3
Spty2d1	3	0.80163	0.80355	1	16529	1	0.0059261	0.015478	0.865177	374	1
Ipo8	3	0.99405	0.99411	1	20888	0	0.0059454	0.015531	0.865177	375	3
Tmem151a	3	0.99405	0.99411	1	20887	0	0.0059487	0.015538	0.865177	376	3
Fam83f	3	0.66712	0.70233	1	14330	1	0.005964	0.015577	0.865177	377	2
Pcsk9	3	0.99403	0.99409	1	20886	0	0.0059716	0.015597	0.865177	378	3
Mtfr1l	3	0.80935	0.81056	1	16677	1	0.0059726	0.015604	0.865177	379	2
Clcn6	3	0.51029	0.61172	1	12436	1	0.0059756	0.015612	0.865177	380	2
Fam98c	3	0.99399	0.99405	1	20885	0	0.0060109	0.015701	0.865991	381	3
Steap2	3	0.99398	0.99404	1	20884	0	0.0060191	0.015721	0.865991	382	3
H2-T10	3	0.47819	0.59546	1	12081	1	0.0060746	0.015864	0.865991	383	1
Ofcc1	3	0.99391	0.99398	1	20883	0	0.0060868	0.015904	0.865991	384	3
Hmox2	3	0.34295	0.48003	1	9732	1	0.0060892	0.015909	0.865991	385	2
Zfp560	3	0.9939	0.99397	1	20882	0	0.0060951	0.015928	0.865991	386	3
4921524L21Rik	3	0.99389	0.99395	1	20881	0	0.0061067	0.01596	0.865991	387	3
Col8a1	3	0.80444	0.80604	1	16588	1	0.0061241	0.015996	0.865991	388	2
NonTargetingControlGuideForMouse_0908	1	0.99386	0.99392	1	20880	0	0.0061366	0.01603	0.865991	389	1
Amot	3	0.99384	0.9939	1	20879	0	0.0061599	0.016086	0.865991	390	3
Glipr1	3	0.7999	0.80207	1	16484	1	0.0061736	0.016114	0.865991	391	1
Chrna9	3	0.99382	0.99388	1	20878	0	0.0061834	0.01614	0.865991	392	3
Olfr353	3	0.99033	0.99041	1	20804	0	0.0062231	0.016236	0.865991	393	3
Prkd2	3	0.30441	0.4384	1	8907	1	0.0062419	0.016282	0.865991	394	2
Il1f6	3	0.99375	0.99381	1	20876	0	0.0062522	0.016317	0.865991	395	3
Napsa	3	0.1762	0.29655	1	6125	1	0.0062595	0.016334	0.865991	396	2
Psd3	3	0.71116	0.73234	1	14963	1	0.0062859	0.016397	0.865991	397	2
H2-Aa	3	0.99371	0.99377	1	20875	0	0.0062928	0.016414	0.865991	398	3
Ids	3	0.9937	0.99376	1	20874	0	0.0063013	0.016436	0.865991	399	3
Ap1b1	3	0.99335	0.99342	1	20868	0	0.0063212	0.01649	0.865991	400	3
Tmem178b	3	0.5076	0.61036	1	12405	1	0.006322	0.016491	0.865991	401	2
Fchsd2	3	0.94236	0.94215	1	19593	0	0.0063566	0.016581	0.867461	402	2
H2-T3	3	0.70754	0.72972	1	14895	1	0.0063715	0.016615	0.867461	403	2
Bet1l	3	0.93686	0.93666	1	19458	0	0.0063877	0.016657	0.867461	404	2
Gm1673	3	0.9936	0.99367	1	20873	0	0.0063984	0.016684	0.867461	405	3
Ccdc134	3	0.99356	0.99363	1	20871	0	0.006443	0.016803	0.869005	406	3
P2ry4	3	0.43492	0.5743	1	11670	1	0.0064705	0.016873	0.869005	407	2
Ankrd42	3	0.23554	0.36311	1	7406	1	0.0064857	0.016909	0.869005	408	2
Olfr777	3	0.99068	0.99077	1	20812	0	0.0064902	0.016916	0.869005	409	3
Phlpp1	3	0.99351	0.99359	1	20870	0	0.0064913	0.01692	0.869005	410	3
Eid3	3	0.78272	0.78728	1	16139	1	0.0065199	0.016989	0.870193	411	2
Ccdc116	3	0.94351	0.94335	1	19628	0	0.0065694	0.017116	0.870193	412	2
Dppa1	3	0.65702	0.69578	1	14195	1	0.0066071	0.017208	0.870193	413	2
Creb5	3	0.8998	0.89941	1	18619	0	0.0066189	0.017239	0.870193	414	1
Irf3	3	0.99337	0.99345	1	20869	0	0.0066289	0.017266	0.870193	415	3
Ripply3	3	0.98916	0.98926	1	20776	0	0.0066568	0.01733	0.870193	416	3
Arhgap10	3	0.97692	0.97694	1	20464	0	0.0066613	0.017341	0.870193	417	3
Myoz1	3	0.60248	0.6624	1	13468	1	0.0066684	0.01736	0.870193	418	1
Cln8	3	0.98669	0.98677	1	20704	0	0.0066749	0.017378	0.870193	419	3
Cited2	3	0.82127	0.82158	1	16907	1	0.0066931	0.017426	0.870193	420	2
Wdr48	3	0.42306	0.56499	1	11492	2	0.0067178	0.017496	0.870193	421	1
Klhl32	3	0.8583	0.85794	1	17711	0	0.0067204	0.017502	0.870193	422	2
Trp63	3	0.45585	0.58436	1	11850	1	0.006734	0.017537	0.870193	423	2
Ttbk2	3	0.75926	0.76817	1	15754	1	0.0067673	0.017612	0.870193	424	1
Dhrs1	3	0.93711	0.93693	1	19464	0	0.0067751	0.017633	0.870193	425	2
Olfr1251	3	0.9932	0.99328	1	20866	0	0.0067969	0.01769	0.870193	426	3
Olfr487	3	0.97772	0.97774	1	20489	0	0.0067979	0.017693	0.870193	427	3
Cps1	3	0.76138	0.76984	1	15792	1	0.0068167	0.017738	0.870193	428	2
Rgr	3	0.84942	0.8491	1	17525	0	0.0068254	0.017758	0.870193	429	2
Nedd4	3	0.99317	0.99325	1	20865	0	0.006829	0.017769	0.870193	430	3
Rora	3	0.87941	0.87899	1	18332	0	0.0068662	0.017848	0.872034	431	2
Sim2	3	0.99311	0.99319	1	20864	0	0.0068918	0.017923	0.872854	432	3
NonTargetingControlGuideForMouse_0148	1	0.99308	0.99316	1	20863	0	0.0069151	0.017995	0.872854	433	1
Mpst	3	0.55591	0.63601	1	12909	1	0.0069157	0.017996	0.872854	434	2
U2af1l4	3	0.98894	0.98905	1	20771	0	0.0069651	0.01812	0.872854	435	3
Mob3a	3	0.99303	0.99311	1	20862	0	0.0069676	0.018127	0.872854	436	3
Grem2	3	0.99299	0.99308	1	20861	0	0.0070058	0.018205	0.872854	437	3
Cxx1c	3	0.8526	0.85226	1	17594	0	0.0070146	0.018229	0.872854	438	2
Cic	3	0.99294	0.99302	1	20860	0	0.0070568	0.018341	0.872854	439	3
Sec14l2	3	0.95254	0.95242	1	19846	0	0.0070612	0.018355	0.872854	440	3
Zbtb20	3	0.85856	0.8582	1	17714	0	0.007064	0.018363	0.872854	441	2
Akap9	3	0.48563	0.59922	1	12158	1	0.0070892	0.018434	0.872854	442	2
Satb1	3	0.51485	0.6141	1	12480	1	0.0070939	0.018441	0.872854	443	2
Wdr52	3	0.87941	0.87899	1	18114	0	0.0071135	0.018491	0.872854	444	2
Mdk	3	0.99288	0.99296	1	20859	0	0.0071173	0.0185	0.872854	445	3
NonTargetingControlGuideForMouse_0056	1	0.99287	0.99295	1	20858	0	0.0071304	0.018535	0.872854	446	1
Grhl3	3	0.56344	0.64015	1	12985	1	0.007163	0.018616	0.872854	447	1
G3bp2	3	0.89347	0.89309	1	18474	0	0.0072124	0.018743	0.872854	448	2
NonTargetingControlGuideForMouse_0853	1	0.99279	0.99286	1	20857	0	0.0072133	0.018744	0.872854	449	1
Olfr690	3	0.97046	0.97041	1	20295	0	0.0072205	0.018761	0.872854	450	3
Apoc3	3	0.97725	0.97728	1	20473	0	0.0072441	0.018822	0.872854	451	3
Gcnt2	3	0.40218	0.54297	1	11034	2	0.0072619	0.018854	0.872854	452	1
NonTargetingControlGuideForMouse_0979	1	0.99272	0.99279	1	20856	0	0.0072795	0.018893	0.872854	453	1
Map4k3	3	0.47185	0.59234	1	12021	1	0.0072961	0.018934	0.872854	454	2
Trpc5	3	0.99269	0.99277	1	20855	0	0.0073065	0.018961	0.872854	455	3
Olfr968	3	0.25894	0.38887	1	7905	1	0.0073113	0.01897	0.872854	456	2
Tacc2	3	0.9442	0.94404	1	19642	0	0.007315	0.018982	0.872854	457	2
Amz2	3	0.99268	0.99276	1	20854	0	0.0073159	0.018984	0.872854	458	3
Fam221b	3	0.99265	0.99273	1	20853	0	0.0073459	0.019054	0.874145	459	3
Fam26d	3	0.99261	0.99269	1	20852	0	0.0073929	0.019153	0.875477	460	3
Pigw	3	0.34262	0.47969	1	9725	2	0.0074102	0.0192	0.875477	461	1
Gm8300	1	0.99259	0.99267	1	20851	0	0.007412	0.019207	0.875477	462	1
Trim67	3	0.77402	0.78007	1	15990	1	0.0074596	0.019332	0.879231	463	2
Cystm1	3	0.15026	0.26691	1	5540	1	0.0074819	0.019391	0.880047	464	2
Veph1	3	0.71923	0.73816	1	15076	1	0.0075091	0.019459	0.88122	465	2
Exph5	3	0.99247	0.99255	1	20850	0	0.0075334	0.019536	0.882722	466	3
Tmed5	3	0.12564	0.23822	1	4966	1	0.0075585	0.019609	0.882722	467	1
Cd209c	3	0.21098	0.33581	1	6902	1	0.0075636	0.019618	0.882722	468	2
Gna12	3	0.99242	0.9925	1	20848	0	0.0075831	0.019664	0.88293	469	3
Rgs13	3	0.69186	0.7189	1	14686	1	0.007608	0.019716	0.883368	470	2
Cgrrf1	3	0.50599	0.60955	1	12392	1	0.0076574	0.019842	0.884896	471	2
Zp3	3	0.99234	0.99241	1	20847	0	0.0076639	0.019855	0.884896	472	3
Gabrd	3	0.99232	0.9924	1	20846	0	0.0076755	0.019885	0.884896	473	3
Cpn2	3	0.99231	0.99238	1	20845	0	0.0076891	0.019918	0.884896	474	3
Lpxn	3	0.3046	0.43862	1	8913	1	0.0077068	0.019962	0.884971	475	1
A530016L24Rik	3	0.99227	0.99233	1	20844	0	0.0077337	0.020034	0.884986	476	3
Ccdc70	3	0.47202	0.59241	1	12023	1	0.0077563	0.020089	0.884986	477	2
Lrrc34	3	0.99224	0.9923	1	20843	0	0.0077629	0.020107	0.884986	478	3
Vsig4	3	0.99222	0.99228	1	20842	0	0.0077824	0.020156	0.884986	479	3
Mkx	3	0.20563	0.32987	1	6793	1	0.0078057	0.020213	0.884986	480	2
Car7	3	0.40885	0.55009	1	11187	1	0.0078063	0.020215	0.884986	481	2
Olfr1208	3	0.3264	0.46207	1	9374	2	0.0078551	0.020344	0.888727	482	1
Il17re	3	0.68228	0.71242	1	14536	1	0.0079045	0.020468	0.888727	483	1
Lrwd1	3	0.043792	0.10197	0.942972	2270	1	0.0079291	0.020532	0.888727	484	2
Pcgf3	3	0.97316	0.97318	1	20365	0	0.007934	0.020542	0.888727	485	3
Rnls	3	0.99205	0.99213	1	20841	0	0.0079455	0.02057	0.888727	486	3
Scyl3	3	0.992	0.99209	1	20840	0	0.007995	0.020694	0.888727	487	3
Cd200r1	3	0.79356	0.79656	1	16354	1	0.0080034	0.020713	0.888727	488	2
Tead3	3	0.59947	0.66063	1	13426	1	0.0080478	0.020822	0.888727	489	2
Fam84b	3	0.29602	0.42936	1	8701	2	0.0080528	0.020837	0.888727	490	1
Uhrf2	3	0.99194	0.99202	1	20839	0	0.0080648	0.020864	0.888727	491	3
Olfr902	3	0.99185	0.99193	1	20837	0	0.0080925	0.02093	0.888727	492	3
Gm94	3	0.88952	0.88912	1	18389	0	0.0081022	0.020949	0.888727	493	2
AI597468	3	0.87941	0.87899	1	18123	0	0.0081025	0.02095	0.888727	494	2
Neil2	3	0.99186	0.99193	1	20838	0	0.008145	0.021055	0.888727	495	3
C1ql4	3	0.68913	0.71704	1	14639	1	0.0081517	0.021072	0.888727	496	2
Olfr600	3	0.5566	0.63639	1	12914	1	0.0081523	0.021075	0.888727	497	2
Alpk1	3	0.99184	0.99192	1	20836	0	0.0081611	0.021093	0.888727	498	3
Map7d2	3	0.56945	0.64357	1	13061	1	0.0081623	0.021098	0.888727	499	2
Kcna3	3	0.26971	0.40068	1	8139	1	0.0081673	0.021111	0.888727	500	2
Mylpf	3	0.99182	0.9919	1	20835	0	0.0081792	0.021144	0.888727	501	3
Ndufv3	3	0.32965	0.46558	1	9464	1	0.0082011	0.021197	0.889166	502	2
Arhgdia	3	0.87941	0.87899	1	18163	0	0.0082505	0.02132	0.892575	503	2
Cypt3	3	0.85869	0.85833	1	17717	0	0.0083493	0.021573	0.896489	504	2
Dusp21	3	0.44394	0.57856	1	11745	1	0.0083735	0.021635	0.896489	505	2
4933406J08Rik	3	0.99162	0.99169	1	20834	0	0.0083826	0.02166	0.896489	506	3
Vmn1r191	3	0.91261	0.91228	1	18900	0	0.0083987	0.021699	0.896489	507	2
Pick1	3	0.99159	0.99167	1	20833	0	0.0084052	0.021721	0.896489	508	3
4931414P19Rik	3	0.99159	0.99167	1	20832	0	0.0084093	0.021729	0.896489	509	3
Pamr1	3	0.85223	0.8519	1	17584	0	0.0084293	0.02177	0.896489	510	2
Ccl9	3	0.53416	0.62418	1	12678	1	0.0084496	0.021818	0.896489	511	2
Fcer2a	3	0.99155	0.99162	1	20831	0	0.0084504	0.021821	0.896489	512	3
Mfng	3	0.97546	0.97548	1	20416	0	0.0084954	0.021928	0.896489	513	3
Zfp651	3	0.81754	0.81806	1	16839	1	0.0084976	0.021931	0.896489	514	2
Tarsl2	3	0.52813	0.62103	1	12618	1	0.0085056	0.021948	0.896489	515	2
Vmn1r177	3	0.94122	0.94102	1	19556	0	0.008547	0.022046	0.896489	516	2
Nhsl1	3	0.97823	0.97825	1	20504	0	0.0085822	0.02213	0.896489	517	3
Gm5416	3	0.97649	0.97651	1	20451	0	0.0085873	0.022145	0.896489	518	3
Nfe2l2	3	0.2134	0.33848	1	6948	2	0.0085964	0.022169	0.896489	519	1
Zfp169	3	0.99136	0.99141	1	20829	0	0.0086415	0.022285	0.896489	520	3
F2rl1	3	0.99135	0.9914	1	20828	0	0.0086541	0.02232	0.896489	521	3
Gm1987	2	0.93033	0.93008	1	19320	0	0.0086767	0.022374	0.896489	522	2
Ppp1r13l	3	0.30409	0.43807	1	8898	1	0.0086952	0.022421	0.896489	523	2
Sdf2	3	0.98886	0.98897	1	20770	0	0.0087446	0.022551	0.896489	524	3
Ramp1	3	0.6508	0.69182	1	14112	1	0.0087519	0.022571	0.896489	525	2
Gabbr1	3	0.36144	0.49981	1	10131	1	0.0087726	0.022622	0.896489	526	2
Sdr42e1	3	0.057996	0.13157	0.958977	2888	1	0.0087881	0.022667	0.896489	527	2
Gucy1b3	3	0.28679	0.41926	1	8498	2	0.008794	0.022682	0.896489	528	1
Tdrd3	3	0.54908	0.63219	1	12830	1	0.0088141	0.022728	0.896489	529	2
Grem1	3	0.99119	0.99124	1	20826	0	0.0088142	0.022729	0.896489	530	3
Clec7a	3	0.039832	0.093504	0.935839	2104	2	0.0088434	0.022803	0.896489	531	1
Pik3ca	3	0.2418	0.37002	1	7534	1	0.0088556	0.022841	0.896489	532	2
BC061237	3	0.90523	0.90488	1	18752	0	0.0088608	0.022847	0.896489	533	2
Col6a3	3	0.54462	0.62984	1	12774	1	0.0088928	0.022927	0.896489	534	2
Pnma5	3	0.25007	0.37912	1	7717	1	0.0089076	0.022961	0.896489	535	2
Prss12	3	0.99107	0.99114	1	20825	0	0.0089271	0.023009	0.896489	536	3
Ypel4	3	0.99106	0.99113	1	20824	0	0.0089378	0.023036	0.896489	537	3
Pitx3	3	0.97801	0.97803	1	20496	0	0.0089389	0.023038	0.896489	538	3
Prss58	3	0.91839	0.9181	1	19025	0	0.0089422	0.023046	0.896489	539	2
Zbtb46	3	0.71031	0.73172	1	14951	1	0.0089807	0.02314	0.896489	540	2
Zswim5	3	0.63424	0.68144	1	13882	1	0.0090409	0.023284	0.896489	541	2
Pura	3	0.99095	0.99101	1	20822	0	0.0090538	0.023309	0.896489	542	3
Klk1b8	3	0.24081	0.36895	1	7520	1	0.0090646	0.023338	0.896489	543	2
Ppp3ca	3	0.61924	0.67241	1	13689	1	0.0090804	0.023377	0.896489	544	2
Olfr883	3	0.69319	0.71979	1	14703	1	0.0090857	0.023393	0.896489	545	2
Zfp536	3	0.99091	0.99098	1	20821	0	0.0090906	0.023403	0.896489	546	3
Klhl5	3	0.99089	0.99096	1	20820	0	0.0091079	0.023442	0.896489	547	3
Tex13	3	0.99086	0.99094	1	20819	0	0.0091361	0.023507	0.896489	548	3
Dcpp2	2	0.99086	0.99093	1	20818	0	0.0091383	0.023511	0.896489	549	2
Sema3e	3	0.062333	0.14042	0.97298	3039	2	0.0091397	0.023514	0.896489	550	1
Rufy2	3	0.42704	0.56918	1	11572	1	0.0091489	0.023539	0.896489	551	2
Dcaf15	3	0.99084	0.99092	1	20817	0	0.0091578	0.023558	0.896489	552	3
Ankrd9	3	0.35649	0.49456	1	10030	1	0.0091753	0.023607	0.896489	553	2
Sirt7	3	0.4077	0.54888	1	11161	1	0.0091891	0.023643	0.896489	554	2
Cbln1	3	0.9908	0.99088	1	20816	0	0.0092014	0.023675	0.896489	555	3
Slc35a1	3	0.87941	0.87899	1	18144	0	0.0092018	0.023675	0.896489	556	2
Stim1	3	0.0069651	0.018191	0.724071	529	2	0.0092385	0.023767	0.896489	557	1
Tyw5	3	0.83329	0.83303	1	17177	1	0.0092442	0.023786	0.896489	558	2
Ninl	3	0.64358	0.68727	1	14007	1	0.0092654	0.023838	0.896489	559	2
NonTargetingControlGuideForMouse_0335	1	0.99073	0.99082	1	20815	0	0.0092671	0.023843	0.896489	560	1
Wrap73	2	0.99072	0.99081	1	20814	0	0.0092845	0.023887	0.896489	561	2
Igsf10	3	0.22024	0.34611	1	7087	1	0.0093026	0.023926	0.896489	562	2
2810006K23Rik	3	0.92569	0.92538	1	19211	0	0.0093293	0.023994	0.89668	563	2
Hexa	3	0.54368	0.62931	1	12765	1	0.0093372	0.024016	0.89668	564	1
Ccl5	3	0.75052	0.76133	1	15601	1	0.0093866	0.024132	0.899404	565	1
Arhgef10	3	0.99059	0.99067	1	20811	0	0.0094147	0.024205	0.90044	566	3
Fuom	3	0.99057	0.99066	1	20810	0	0.0094302	0.024245	0.90044	567	3
Mtfp1	3	0.82214	0.82239	1	16923	1	0.0094576	0.024304	0.901034	568	2
Baiap2l2	3	0.99052	0.9906	1	20809	0	0.0094791	0.024356	0.901084	569	3
Glb1l3	3	0.99046	0.99054	1	20808	0	0.0095438	0.024497	0.901084	570	3
NonTargetingControlGuideForMouse_0558	1	0.99043	0.99052	1	20807	0	0.0095652	0.02455	0.901084	571	1
Plekho2	3	0.33613	0.47259	1	9599	1	0.0095705	0.024559	0.901084	572	2
Evi2b	3	0.10049	0.20861	1	4380	2	0.0095841	0.024598	0.901084	573	1
Tmem38a	3	0.99037	0.99045	1	20806	0	0.009629	0.024717	0.901084	574	3
Vasn	3	0.38757	0.52742	1	10710	1	0.0096335	0.024731	0.901084	575	2
Fancl	3	0.99035	0.99043	1	20805	0	0.009647	0.024772	0.901084	576	3
Odam	3	0.35608	0.49414	1	10018	1	0.0096679	0.024824	0.901084	577	2
Olfr108	3	0.87941	0.87899	1	18120	0	0.0096829	0.024864	0.901084	578	2
Olfr299	3	0.99029	0.99037	1	20803	0	0.0097079	0.024917	0.901084	579	3
Mapk6	3	0.61102	0.66759	1	13581	1	0.0097221	0.024959	0.901084	580	2
Guca1b	3	0.62959	0.67861	1	13825	1	0.0097322	0.024981	0.901084	581	2
Tcf23	3	0.85699	0.8566	1	17679	0	0.0097766	0.025087	0.901084	582	2
E130012A19Rik	3	0.92935	0.92912	1	19296	0	0.009831	0.025213	0.901084	583	2
Tmem50b	3	0.99015	0.99022	1	20802	0	0.0098488	0.025256	0.901084	584	3
Cyp2a12	3	0.52644	0.62019	1	12598	1	0.0098803	0.025337	0.901084	585	1
NonTargetingControlGuideForMouse_0631	1	0.9901	0.99018	1	20801	0	0.0098965	0.025381	0.901084	586	1
E030019B06Rik	3	0.99009	0.99017	1	20800	0	0.0099083	0.02541	0.901084	587	3
Dus3l	3	0.99007	0.99015	1	20799	0	0.0099289	0.025458	0.901084	588	3
Spc24	3	0.86032	0.85998	1	17761	0	0.0099297	0.02546	0.901084	589	1
Lamp2	3	0.99007	0.99015	1	20798	0	0.0099312	0.025463	0.901084	590	3
Rab3il1	3	0.99004	0.99012	1	20797	0	0.0099565	0.025529	0.901084	591	3
S100a11	3	0.89009	0.88971	1	18404	0	0.010001	0.025644	0.901084	592	2
Zfp78	3	0.98998	0.99007	1	20796	0	0.010016	0.02568	0.901084	593	3
Fam134b	3	0.36215	0.50056	1	10147	2	0.010028	0.025711	0.901084	594	1
Bcl2	3	0.75432	0.76423	1	15669	1	0.010029	0.025711	0.901084	595	2
Rnf222	3	0.0079045	0.020572	0.754512	573	1	0.010045	0.025748	0.901084	596	2
Gpr128	3	0.90461	0.90426	1	18736	0	0.010101	0.025883	0.901084	597	2
Slc38a8	3	0.97369	0.9737	1	20376	0	0.010123	0.025935	0.901084	598	3
Olfr919	3	0.83656	0.83631	1	17257	0	0.010127	0.025943	0.901084	599	2
Stt3b	3	0.98985	0.98994	1	20794	0	0.010146	0.025991	0.901084	600	3
Mcm9	3	0.87941	0.87899	1	18335	0	0.010176	0.026062	0.901084	601	2
Shcbp1	3	0.83521	0.83495	1	17217	1	0.010178	0.026066	0.901084	602	2
Uqcc1	3	0.023442	0.05717	0.871757	1381	1	0.010273	0.026285	0.901084	603	2
Csgalnact1	3	0.80154	0.80347	1	16526	1	0.010325	0.026411	0.901084	604	2
Zkscan4	3	0.98967	0.98977	1	20793	0	0.010331	0.02643	0.901084	605	3
Lipa	3	0.98963	0.98974	1	20792	0	0.010367	0.026517	0.901084	606	3
Mccc2	3	0.17769	0.29819	1	6160	1	0.010374	0.02653	0.901084	607	2
Aprt	3	0.98961	0.98972	1	20791	0	0.010393	0.026576	0.901084	608	3
Cep68	3	0.18735	0.30919	1	6366	2	0.010423	0.026655	0.901084	609	1
Armc3	3	0.98955	0.98966	1	20790	0	0.010447	0.02671	0.901084	610	3
Ccdc181	3	0.94782	0.9477	1	19741	0	0.010473	0.026769	0.901084	611	3
Sec16b	3	0.64126	0.68579	1	13979	1	0.010492	0.026809	0.901084	612	2
4930524N10Rik	3	0.83707	0.83681	1	17268	0	0.010514	0.026867	0.901084	613	2
Olfr170	3	0.12682	0.23962	1	4995	2	0.010522	0.02689	0.901084	614	1
Fam189b	3	0.98947	0.98959	1	20789	0	0.010526	0.0269	0.901084	615	3
Krtap9-1	3	0.98944	0.98955	1	20788	0	0.010564	0.026996	0.901084	616	3
Xrn1	3	0.076119	0.16768	0.985983	3568	1	0.010627	0.027137	0.901084	617	2
Grlf1	3	0.98934	0.98945	1	20786	0	0.010655	0.027197	0.901084	618	3
Hoxb7	3	0.98934	0.98943	1	20785	0	0.010662	0.027217	0.901084	619	3
Olfr352	3	0.92396	0.92361	1	19160	0	0.01067	0.027238	0.901084	620	2
Efhb	3	0.98933	0.98943	1	20784	0	0.010674	0.027253	0.901084	621	3
Sh3gl2	3	0.98931	0.98941	1	20783	0	0.010691	0.02729	0.901084	622	3
Nf2	3	0.45592	0.58439	1	11851	1	0.010741	0.027411	0.901084	623	2
NonTargetingControlGuideForMouse_0481	1	0.98926	0.98937	1	20782	0	0.010741	0.027411	0.901084	624	1
Gm20854	3	0.98925	0.98936	1	20781	0	0.010754	0.027443	0.901084	625	3
Cenpb	3	0.22587	0.35235	1	7208	1	0.010769	0.027483	0.901084	626	1
Naip6	1	0.98919	0.9893	1	20780	0	0.010807	0.027571	0.901084	627	1
Usp49	3	0.32824	0.46403	1	9423	1	0.010818	0.027595	0.901084	628	2
Zc3h12b	3	0.98918	0.98928	1	20779	0	0.01082	0.027604	0.901084	629	3
Cklf	3	0.98917	0.98928	1	20778	0	0.010827	0.027621	0.901084	630	3
1700030J22Rik	3	0.98917	0.98927	1	20777	0	0.010834	0.02764	0.901084	631	3
Lrriq3	3	0.8372	0.83695	1	17271	0	0.010844	0.027659	0.901084	632	2
Ly75	3	0.98915	0.98926	1	20775	0	0.010849	0.027671	0.901084	633	3
NonTargetingControlGuideForMouse_0067	1	0.98914	0.98925	1	20774	0	0.010857	0.027689	0.901084	634	1
Kcnc3	3	0.96886	0.96879	1	20259	0	0.010867	0.027707	0.901084	635	3
Dlg3	3	0.72027	0.73893	1	15099	1	0.01089	0.027757	0.901084	636	2
Smg7	3	0.14782	0.26404	1	5484	2	0.010917	0.027811	0.901084	637	1
NonTargetingControlGuideForMouse_0229	1	0.98906	0.98916	1	20773	0	0.01094	0.027862	0.901084	638	1
4930402K13Rik	3	0.14986	0.26645	1	5534	1	0.010964	0.027932	0.901084	639	2
Nrep	3	0.87941	0.87899	1	18113	0	0.011011	0.028051	0.901084	640	2
Tas2r106	3	0.79142	0.7947	1	16309	1	0.011016	0.028067	0.901084	641	2
Smok2a	3	0.98896	0.98907	1	20772	0	0.011042	0.028125	0.901084	642	3
Fbxo30	3	0.64198	0.68627	1	13987	1	0.011065	0.028186	0.901084	643	1
Senp5	3	0.01707	0.042532	0.850541	1052	2	0.011114	0.028317	0.901084	644	1
Gsta3	3	0.86637	0.86602	1	17885	0	0.011161	0.028429	0.901084	645	2
Pigq	3	0.48035	0.59653	1	12107	1	0.011163	0.028435	0.901084	646	1
Aig1	3	0.91975	0.91946	1	19060	0	0.011212	0.028568	0.901084	647	2
Colec12	3	0.98878	0.98889	1	20769	0	0.011216	0.028575	0.901084	648	3
Ankrd6	3	0.98875	0.98886	1	20768	0	0.011246	0.028643	0.901084	649	3
Oit3	3	0.98875	0.98885	1	20767	0	0.011248	0.028652	0.901084	650	3
Dytn	3	0.98874	0.98885	1	20766	0	0.011256	0.028667	0.901084	651	3
Olfr1333	3	0.1629	0.28139	1	5823	1	0.011262	0.028682	0.901084	652	1
1600002K03Rik	3	0.67642	0.70851	1	14466	1	0.011311	0.02881	0.901084	653	1
Zfp831	3	0.35675	0.49485	1	10038	1	0.011312	0.028816	0.901084	654	2
Fbxo38	3	0.98867	0.98877	1	20765	0	0.011331	0.028864	0.901084	655	3
Zranb3	3	0.9502	0.95012	1	19796	0	0.011336	0.028877	0.901084	656	3
Zfp36l1	3	0.1251	0.23759	1	4957	2	0.01136	0.028943	0.901084	657	1
Dvl3	3	0.98842	0.9885	1	20761	0	0.011371	0.028965	0.901084	658	3
Gpc2	3	0.98861	0.9887	1	20764	0	0.011388	0.029004	0.901084	659	3
Ptk2b	3	0.87941	0.87899	1	18213	0	0.01141	0.029047	0.901084	660	1
Tmem37	3	0.72203	0.74019	1	15119	1	0.011441	0.029127	0.901084	661	2
Ddit3	3	0.27172	0.40287	1	8176	1	0.011459	0.029169	0.901084	662	1
H2afv	3	0.65297	0.69317	1	14138	1	0.011465	0.029184	0.901084	663	2
Gp1ba	3	0.98853	0.98861	1	20763	0	0.011469	0.029195	0.901084	664	3
Trim31	3	0.98852	0.9886	1	20762	0	0.011482	0.029227	0.901084	665	3
Ctsf	3	0.68438	0.71381	1	14564	1	0.011488	0.029245	0.901084	666	2
Arsi	3	0.059285	0.13416	0.963269	2932	2	0.011508	0.02929	0.901084	667	1
5031414D18Rik	3	0.15097	0.26771	1	5557	1	0.01153	0.029341	0.901084	668	2
Pds5b	3	0.98841	0.98848	1	20760	0	0.011591	0.029495	0.901084	669	3
Gramd1a	3	0.87941	0.87899	1	18137	0	0.011624	0.029582	0.901084	670	2
Taar3	3	0.98836	0.98844	1	20759	0	0.011639	0.029626	0.901084	671	3
Epo	3	0.26547	0.396	1	8043	1	0.011656	0.029656	0.901084	672	2
Zfp354a	3	0.98833	0.98841	1	20758	0	0.011672	0.029691	0.901084	673	3
Maneal	3	0.98825	0.98833	1	20757	0	0.011752	0.029893	0.901084	674	3
Crebbp	3	0.98678	0.98686	1	20708	0	0.011755	0.029901	0.901084	675	3
Bex1	3	0.98824	0.98832	1	20756	0	0.011762	0.029919	0.901084	676	3
Col19a1	3	0.41144	0.5528	1	11245	1	0.011796	0.029997	0.901084	677	2
Xpa	3	0.0015148	0.0040729	0.47753	179	2	0.011804	0.030019	0.901084	678	1
Klrg1	3	0.98816	0.98825	1	20755	0	0.011839	0.030099	0.901084	679	3
Kcnh2	3	0.72712	0.74386	1	15194	1	0.011844	0.03011	0.901084	680	2
Tcea1	3	0.14835	0.26467	1	5495	2	0.011853	0.03013	0.901084	681	1
Map2k4	3	0.98812	0.98821	1	20754	0	0.011878	0.030188	0.901084	682	3
St8sia1	3	0.98811	0.9882	1	20753	0	0.011889	0.030219	0.901084	683	3
Akr1b10	3	0.70396	0.7272	1	14850	1	0.011903	0.03025	0.901084	684	2
Fam193b	3	0.94404	0.9439	1	19641	0	0.011928	0.030315	0.901084	685	2
Olfr1124	3	0.87941	0.87899	1	18087	0	0.011952	0.030372	0.901084	686	2
NonTargetingControlGuideForMouse_0896	1	0.98803	0.98813	1	20752	0	0.011967	0.030413	0.901084	687	1
Mgl2	3	0.98803	0.98812	1	20751	0	0.011974	0.030432	0.901084	688	3
Kcng2	3	0.98796	0.98805	1	20750	0	0.012042	0.030585	0.901084	689	3
Arhgap28	3	0.47622	0.59451	1	12063	1	0.012051	0.030605	0.901084	690	2
2510002D24Rik	3	0.033045	0.078817	0.908945	1825	1	0.01206	0.030624	0.901084	691	2
Pi4k2a	3	0.020504	0.05042	0.86041	1228	1	0.012078	0.030668	0.901084	692	2
Fam110c	3	0.98792	0.98801	1	20749	0	0.012079	0.030668	0.901084	693	3
Bhlhe23	3	0.98792	0.98801	1	20748	0	0.012084	0.03068	0.901084	694	3
Apc2	3	0.407	0.54811	1	11143	1	0.01209	0.030693	0.901084	695	2
Rgs9bp	3	0.98328	0.98334	1	20626	0	0.0121	0.030722	0.901084	696	3
H2-M1	3	0.93505	0.93487	1	19422	0	0.012127	0.03078	0.901084	697	2
Tbc1d14	3	0.23175	0.35887	1	7325	2	0.012149	0.030828	0.901084	698	1
Morn4	3	0.98785	0.98793	1	20746	0	0.012155	0.030844	0.901084	699	3
Zfp438	3	0.98784	0.98792	1	20745	0	0.012157	0.03085	0.901084	700	3
Inpp5d	3	0.98783	0.98791	1	20744	0	0.012168	0.030877	0.901084	701	3
D6Wsu163e	3	0.98783	0.98791	1	20743	0	0.01217	0.030882	0.901084	702	3
Rapgef4	3	0.98781	0.9879	1	20742	0	0.012186	0.030923	0.901084	703	3
Glra1	3	0.98776	0.98784	1	20741	0	0.012236	0.031043	0.901084	704	3
Ccl17	3	0.96589	0.96577	1	20181	0	0.012248	0.03107	0.901084	705	3
Lmo3	3	0.64153	0.68598	1	13983	1	0.012266	0.031112	0.901084	706	2
Samt3	3	0.87941	0.87899	1	18206	0	0.012284	0.031149	0.901084	707	2
Ppap2a	3	0.9877	0.98777	1	20740	0	0.012302	0.031193	0.901084	708	3
Olfr382	3	0.71162	0.73266	1	14972	1	0.012396	0.031423	0.901084	709	2
Aox1	3	0.38149	0.52096	1	10562	1	0.012424	0.031491	0.901084	710	2
5031439G07Rik	3	0.98756	0.98763	1	20738	0	0.012435	0.031521	0.901084	711	3
Lrp4	3	0.98756	0.98762	1	20737	0	0.012443	0.03154	0.901084	712	3
Hnf4a	3	0.46412	0.58845	1	11942	1	0.012445	0.031544	0.901084	713	1
Cdh10	3	0.36666	0.50535	1	10252	1	0.012494	0.031662	0.901084	714	1
Trim26	3	0.9875	0.98756	1	20736	0	0.012499	0.031676	0.901084	715	3
Aplp1	3	0.98748	0.98754	1	20735	0	0.012518	0.031718	0.901084	716	3
Mmp1a	3	0.98746	0.98752	1	20734	0	0.012539	0.031769	0.901084	717	3
Phf2	3	0.59355	0.65719	1	13352	1	0.012543	0.031777	0.901084	718	2
Dzank1	3	0.78886	0.79246	1	16265	1	0.012565	0.031821	0.901084	719	2
Fam13b	3	0.98742	0.98748	1	20732	0	0.012582	0.031866	0.901084	720	3
Atp10a	3	0.92487	0.92455	1	19189	0	0.012593	0.031895	0.901084	721	2
Coro7	3	0.98737	0.98743	1	20731	0	0.012633	0.031997	0.901084	722	3
Il18r1	3	0.79052	0.79393	1	16287	1	0.012642	0.032019	0.901084	723	1
Vegfc	3	0.98736	0.98742	1	20730	0	0.012644	0.032024	0.901084	724	3
Flad1	3	0.043783	0.10196	0.942972	2269	2	0.012691	0.032139	0.901084	725	1
Olfr1135	3	0.8002	0.80234	1	16493	1	0.012694	0.032145	0.901084	726	2
Scgb3a2	3	0.9873	0.98736	1	20728	0	0.012701	0.032158	0.901084	727	3
Cxcl16	3	0.98727	0.98734	1	20727	0	0.012728	0.032226	0.901084	728	3
Lbx2	3	0.41624	0.55782	1	11319	1	0.012741	0.032261	0.901084	729	2
Usp10	3	0.98726	0.98732	1	20726	0	0.012742	0.032264	0.901084	730	3
Itch	3	0.98722	0.98728	1	20725	0	0.01278	0.032354	0.901084	731	3
Slfn9	3	0.98721	0.98727	1	20724	0	0.012785	0.032365	0.901084	732	3
Tmem183a	3	0.21663	0.34209	1	7007	2	0.01279	0.032379	0.901084	733	1
Vps37d	3	0.65737	0.696	1	14200	1	0.012806	0.032418	0.901084	734	2
D17H6S53E	3	0.98719	0.98725	1	20723	0	0.01281	0.032425	0.901084	735	3
Olfr828	3	0.98718	0.98724	1	20722	0	0.012818	0.032439	0.901084	736	3
Krt75	3	0.98718	0.98724	1	20721	0	0.01282	0.032448	0.901084	737	3
9430007A20Rik	3	0.27455	0.40597	1	8242	2	0.012839	0.03249	0.901084	738	1
Trim46	3	0.98714	0.9872	1	20720	0	0.012864	0.032535	0.901084	739	3
Slc46a2	3	0.98713	0.9872	1	20719	0	0.012872	0.032549	0.901084	740	3
Shkbp1	3	0.96531	0.96518	1	20172	0	0.012888	0.032586	0.901084	741	3
A730017C20Rik	3	0.78021	0.78523	1	16088	1	0.012893	0.032599	0.901084	742	2
Pusl1	3	0.98709	0.98716	1	20718	0	0.01291	0.032641	0.901084	743	3
Fam211b	3	0.67107	0.70493	1	14386	1	0.012918	0.032659	0.901084	744	2
Xcl1	3	0.98707	0.98715	1	20717	0	0.012927	0.032682	0.901084	745	3
Zfp553	3	0.98699	0.98706	1	20716	0	0.013006	0.032857	0.901084	746	3
Cers2	3	0.98697	0.98704	1	20715	0	0.013028	0.032913	0.901084	747	3
Mtm1	3	0.41032	0.55163	1	11217	1	0.013036	0.032929	0.901084	748	1
G6pc2	3	0.66703	0.70226	1	14329	1	0.013042	0.032946	0.901084	749	2
Galnt10	3	0.98694	0.98702	1	20714	0	0.013061	0.032988	0.901084	750	3
Dusp23	3	0.45925	0.58603	1	11892	1	0.013067	0.032999	0.901084	751	2
Fgf6	3	0.66107	0.69839	1	14255	1	0.013085	0.033043	0.901084	752	1
Fpr2	3	0.94644	0.94629	1	19708	0	0.013099	0.033078	0.901084	753	3
Ctnnbip1	3	0.9869	0.98698	1	20713	0	0.013103	0.033085	0.901084	754	3
Fancb	3	0.93053	0.93029	1	19322	0	0.013117	0.033119	0.901084	755	2
Capzb	3	0.19578	0.31873	1	6567	2	0.013135	0.033159	0.901084	756	1
Mrgprh	3	0.98686	0.98693	1	20712	0	0.013144	0.033181	0.901084	757	3
Ednrb	3	0.98683	0.9869	1	20711	0	0.013175	0.033252	0.901084	758	3
Plp1	3	0.98682	0.9869	1	20710	0	0.013177	0.03326	0.901084	759	3
Vmn2r83	3	0.7318	0.74724	1	15281	1	0.013184	0.033272	0.901084	760	1
Cdh1	3	0.83038	0.83022	1	17111	1	0.013187	0.033279	0.901084	761	2
Speg	3	0.9868	0.98688	1	20709	0	0.0132	0.033312	0.901084	762	3
Olfr1109	3	0.98678	0.98685	1	20707	0	0.013222	0.033368	0.901084	763	3
Pmp22	3	0.98674	0.98681	1	20706	0	0.013264	0.033466	0.901084	764	3
Asb10	3	0.98673	0.98681	1	20705	0	0.013266	0.033473	0.901084	765	3
Npm2	3	0.98548	0.98555	1	20673	0	0.013268	0.033478	0.901084	766	3
Upf3b	3	0.89968	0.8993	1	18617	0	0.013282	0.033511	0.901084	767	2
Psg29	3	0.98668	0.98676	1	20703	0	0.013322	0.033613	0.901084	768	3
Anapc10	3	0.15828	0.27606	1	5717	2	0.013332	0.033637	0.901084	769	1
Klhl31	3	0.3955	0.53581	1	10886	2	0.01343	0.03387	0.901084	770	1
Olfr1316	3	0.7457	0.75764	1	15526	1	0.013452	0.033927	0.901084	771	2
Itgb7	3	0.73262	0.74786	1	15294	1	0.013479	0.033995	0.901084	772	2
NonTargetingControlGuideForMouse_0431	1	0.98651	0.98658	1	20702	0	0.013491	0.034018	0.901084	773	1
Tmprss6	3	0.92526	0.92493	1	19201	0	0.013509	0.034059	0.901084	774	2
Nmu	3	0.93506	0.93488	1	19423	0	0.013529	0.034113	0.901084	775	2
Rsph4a	3	0.98647	0.98654	1	20701	0	0.01353	0.034118	0.901084	776	3
Ano5	3	0.80495	0.80652	1	16596	1	0.013578	0.034237	0.901084	777	1
Neurog3	3	0.90111	0.90074	1	18654	0	0.013604	0.034293	0.901084	778	2
Zfhx2	3	0.97915	0.97917	1	20525	0	0.013627	0.034341	0.901084	779	3
5033411D12Rik	3	0.94937	0.94928	1	19776	0	0.013636	0.034363	0.901084	780	3
Echdc2	3	0.93149	0.93124	1	19344	0	0.013668	0.034445	0.901084	781	2
Psma8	3	0.091167	0.19644	0.994348	4156	1	0.013676	0.034463	0.901084	782	2
Tro	3	0.96172	0.96161	1	20086	0	0.0137	0.034523	0.901084	783	3
Kat2a	3	0.37672	0.51597	1	10456	1	0.013713	0.034562	0.901084	784	2
Gjb3	3	0.5297	0.62182	1	12631	1	0.013719	0.034586	0.901084	785	2
Bsph1	3	0.66471	0.70075	1	14301	1	0.013726	0.034606	0.901084	786	2
Zfp939	3	0.98627	0.98633	1	20700	0	0.013728	0.034614	0.901084	787	3
Abca6	3	0.69142	0.7186	1	14677	1	0.013732	0.034622	0.901084	788	2
Spag7	3	0.93529	0.9351	1	19430	0	0.013745	0.034649	0.901084	789	2
Sbk3	3	0.98622	0.98628	1	20699	0	0.013783	0.034739	0.901084	790	3
Gatc	3	0.3197	0.45483	1	9232	1	0.013809	0.034796	0.901084	791	2
Fadd	3	0.33245	0.4686	1	9515	2	0.013824	0.034834	0.901084	792	1
Ctf1	3	0.98617	0.98625	1	20698	0	0.013831	0.034848	0.901084	793	3
Zfp943	3	0.3614	0.49978	1	10129	1	0.013835	0.034855	0.901084	794	2
Cercam	3	0.98614	0.98622	1	20697	0	0.013857	0.034908	0.901084	795	3
Gpr132	3	0.98613	0.98621	1	20696	0	0.013868	0.034935	0.901084	796	3
Olfr71	3	0.73099	0.74668	1	15267	1	0.013873	0.034948	0.901084	797	2
Rnf13	3	0.91849	0.9182	1	19028	0	0.013874	0.034949	0.901084	798	2
Dynll2	3	0.98613	0.9862	1	20695	0	0.013874	0.03495	0.901084	799	3
Cd180	3	0.98223	0.98227	1	20607	0	0.013887	0.034986	0.901084	800	3
Magi2	3	0.98611	0.98619	1	20694	0	0.013891	0.034995	0.901084	801	3
Olfr1010	3	0.94146	0.94126	1	19566	0	0.013906	0.03503	0.901084	802	2
Gnat2	3	0.31974	0.45487	1	9233	2	0.013922	0.035072	0.901084	803	1
Cyp2b19	3	0.98605	0.98613	1	20693	0	0.013949	0.035134	0.901084	804	3
Gimap7	3	0.44987	0.58147	1	11798	1	0.013972	0.035191	0.901084	805	1
Ano6	3	0.98601	0.98609	1	20692	0	0.013986	0.035222	0.901084	806	3
T	3	0.98599	0.98607	1	20691	0	0.014009	0.03528	0.901084	807	3
Fbxo7	3	0.64987	0.69122	1	14100	1	0.014021	0.035307	0.901084	808	1
Uckl1	3	0.38481	0.52454	1	10650	1	0.01407	0.035428	0.901084	809	2
Nme9	3	0.9859	0.98599	1	20690	0	0.014102	0.035504	0.901084	810	3
NonTargetingControlGuideForMouse_0109	1	0.9859	0.98598	1	20689	0	0.014104	0.035509	0.901084	811	1
Lrfn4	3	0.98589	0.98598	1	20688	0	0.014108	0.03552	0.901084	812	3
Klra8	2	0.87788	0.87747	1	17966	0	0.014111	0.03553	0.901084	813	2
Mageb16	3	0.31554	0.45035	1	9138	1	0.014119	0.035551	0.901084	814	1
Scn3a	3	0.98588	0.98596	1	20687	0	0.014122	0.035564	0.901084	815	3
Olfr1497	3	0.98587	0.98596	1	20686	0	0.014125	0.035571	0.901084	816	3
Anxa13	3	0.41405	0.55553	1	11293	1	0.014169	0.035673	0.901084	817	2
NonTargetingControlGuideForMouse_0904	1	0.98583	0.98591	1	20685	0	0.01417	0.035674	0.901084	818	1
Galr2	3	0.2803	0.41214	1	8363	1	0.014191	0.035725	0.901084	819	2
Lifr	3	0.9759	0.97592	1	20432	0	0.014217	0.035792	0.901084	820	3
Dhrs2	3	0.87941	0.87899	1	18135	0	0.014218	0.035795	0.901084	821	2
Gipc2	3	0.98578	0.98586	1	20684	0	0.014221	0.035804	0.901084	822	3
Phkb	3	0.7066	0.72906	1	14882	1	0.014223	0.035809	0.901084	823	2
C8a	3	0.98574	0.98582	1	20683	0	0.014259	0.035897	0.901084	824	3
Sdc1	3	0.97433	0.97436	1	20395	0	0.014267	0.035921	0.901084	825	3
Morn1	3	0.73266	0.74789	1	15295	1	0.014316	0.036041	0.901084	826	1
Dio1	3	0.98568	0.98575	1	20681	0	0.014324	0.036066	0.901084	827	3
Acox2	3	0.090561	0.19529	0.994278	4132	1	0.014415	0.036283	0.901084	828	1
Thap3	3	0.98558	0.98565	1	20680	0	0.014423	0.036303	0.901084	829	3
Nr2f2	3	0.98555	0.98563	1	20679	0	0.01445	0.036363	0.901084	830	3
Tnfrsf25	3	0.87941	0.87899	1	17975	0	0.014464	0.036393	0.901084	831	1
Wdr65	3	0.98553	0.98561	1	20678	0	0.014471	0.036408	0.901084	832	3
Agap3	3	0.98552	0.98559	1	20677	0	0.014482	0.036436	0.901084	833	3
Tmppe	3	0.68448	0.71387	1	14565	1	0.014492	0.036455	0.901084	834	2
Oacyl	3	0.9855	0.98558	1	20676	0	0.014497	0.036468	0.901084	835	3
Hbq1a	1	0.9855	0.98558	1	20675	0	0.014501	0.036476	0.901084	836	1
Vmn1r27	3	0.47961	0.59616	1	12099	1	0.014513	0.03651	0.901084	837	2
Wdr20	3	0.98548	0.98556	1	20674	0	0.014518	0.03652	0.901084	838	3
Fam175b	3	0.29382	0.42697	1	8659	1	0.014551	0.036597	0.901084	839	2
Olfr995	3	0.98543	0.98551	1	20672	0	0.014565	0.036627	0.901084	840	3
Plag1	3	0.98073	0.98074	1	20557	0	0.014597	0.0367	0.901084	841	3
Riok3	3	0.9854	0.98547	1	20671	0	0.014598	0.036701	0.901084	842	3
Msra	3	0.64228	0.68645	1	13990	1	0.014611	0.036734	0.901084	843	1
Prmt2	3	0.9556	0.95549	1	19927	0	0.014617	0.036747	0.901084	844	3
Ubqlnl	3	0.9536	0.9535	1	19871	0	0.01465	0.036821	0.901084	845	3
Olfr367-ps	3	0.19767	0.32083	1	6614	1	0.014676	0.036895	0.901084	846	2
Cfi	3	0.9853	0.98537	1	20670	0	0.014696	0.036954	0.901084	847	3
Cdc42ep2	3	0.77874	0.78395	1	16065	1	0.014696	0.036954	0.901084	848	2
NonTargetingControlGuideForMouse_0712	1	0.98527	0.98533	1	20669	0	0.014733	0.037034	0.901084	849	1
Gpr133	3	0.97733	0.97737	1	20477	0	0.014759	0.037092	0.901084	850	3
Ankef1	3	0.9852	0.98526	1	20668	0	0.014801	0.037183	0.901084	851	3
1700017N19Rik	3	0.52029	0.61697	1	12534	1	0.014835	0.037264	0.901084	852	2
Cdc42ep3	3	0.95749	0.95743	1	19973	0	0.014857	0.037311	0.901084	853	3
Entpd8	3	0.98512	0.98519	1	20667	0	0.014876	0.037351	0.901084	854	3
Bhlha9	3	0.12787	0.24084	1	5021	1	0.014907	0.037424	0.901084	855	2
Gpr33	3	0.92411	0.92378	1	19167	0	0.014942	0.037509	0.901084	856	2
NonTargetingControlGuideForMouse_0496	1	0.98505	0.98511	1	20666	0	0.014948	0.037523	0.901084	857	1
Blcap	3	0.42567	0.56771	1	11536	1	0.014949	0.037525	0.901084	858	2
Xndr	2	0.98505	0.98511	1	20665	0	0.014952	0.037531	0.901084	859	2
Igf2bp2	3	0.46435	0.58856	1	11945	1	0.014956	0.037543	0.901084	860	2
Pdyn	3	0.98504	0.9851	1	20664	0	0.014957	0.037548	0.901084	861	3
Olfr616	3	0.90253	0.90215	1	18682	0	0.014995	0.037641	0.901084	862	2
Wdr72	3	0.22222	0.34832	1	7124	2	0.015005	0.03766	0.901084	863	1
Scg2	3	0.91848	0.91819	1	19027	0	0.015049	0.037756	0.901084	864	2
Nup210	3	0.95652	0.95642	1	19951	0	0.015076	0.03782	0.901084	865	3
Cyp24a1	3	0.0020864	0.0055695	0.539036	217	2	0.015153	0.038001	0.901084	866	1
Olfr1286	3	0.60092	0.6615	1	13446	1	0.015163	0.038027	0.901084	867	2
2310057N15Rik	3	0.98482	0.98488	1	20663	0	0.015175	0.038057	0.901084	868	3
Col6a2	3	0.98482	0.98488	1	20662	0	0.015178	0.038065	0.901084	869	3
Gpr173	3	0.98479	0.98484	1	20661	0	0.015209	0.038135	0.901084	870	3
Cib2	3	0.98479	0.98483	1	20660	0	0.015215	0.038148	0.901084	871	3
Lrrc57	3	0.94304	0.94286	1	19609	0	0.015251	0.038231	0.901084	872	2
Sod2	3	0.91762	0.91734	1	19013	0	0.015264	0.03826	0.901084	873	2
Lrrc40	3	0.98471	0.98476	1	20659	0	0.015285	0.038309	0.901084	874	3
Mrgpre	3	0.84097	0.84073	1	17360	0	0.015297	0.038341	0.901084	875	2
Samt2	3	0.96414	0.964	1	20139	0	0.0153	0.038346	0.901084	876	3
A230050P20Rik	3	0.98469	0.98475	1	20658	0	0.015307	0.038358	0.901084	877	3
Zbtb49	3	0.60674	0.66499	1	13522	1	0.015349	0.038458	0.901084	878	1
Epha7	3	0.98463	0.98469	1	20657	0	0.015368	0.038512	0.901084	879	3
Mmab	3	0.9474	0.94726	1	19728	0	0.015378	0.038538	0.901084	880	3
1700057G04Rik	3	0.42596	0.56801	1	11546	2	0.015399	0.038583	0.901084	881	1
Slc7a8	3	0.6457	0.68862	1	14033	1	0.015405	0.038597	0.901084	882	2
Yaf2	3	0.90675	0.90642	1	18779	0	0.015448	0.038701	0.901084	883	2
Ephx2	3	0.98454	0.98458	1	20656	0	0.015463	0.03874	0.901084	884	3
Smoc1	3	0.92048	0.92018	1	19076	0	0.015497	0.038828	0.901084	885	2
Gna14	3	0.57453	0.64643	1	13118	1	0.0155	0.038838	0.901084	886	2
NonTargetingControlGuideForMouse_0144	1	0.98449	0.98453	1	20655	0	0.015511	0.038863	0.901084	887	1
Odf3b	3	0.93757	0.93735	1	19472	0	0.015546	0.038933	0.901084	888	2
Nrg1	3	0.98441	0.98445	1	20654	0	0.015593	0.03905	0.901084	889	3
Pilrb2	3	0.037169	0.087776	0.934119	1978	2	0.015595	0.039053	0.901084	890	1
Neto2	3	0.98401	0.98406	1	20646	0	0.015629	0.039136	0.901084	891	3
NonTargetingControlGuideForMouse_0869	1	0.98436	0.9844	1	20653	0	0.015644	0.039173	0.901084	892	1
Loxl4	3	0.076967	0.16937	0.985983	3596	1	0.015644	0.039173	0.901084	893	1
Ephx3	3	0.91302	0.91266	1	18911	0	0.015684	0.039265	0.901084	894	2
Gabarap	3	0.98431	0.98436	1	20652	0	0.015686	0.039271	0.901084	895	3
Kcns2	3	0.97023	0.97016	1	20288	0	0.015691	0.039278	0.901084	896	3
Foxr2	3	0.80961	0.8108	1	16683	1	0.015694	0.039284	0.901084	897	2
Il6ra	3	0.66478	0.70079	1	14304	1	0.015698	0.039298	0.901084	898	2
Msc	3	0.29058	0.42339	1	8581	1	0.015745	0.0394	0.901084	899	2
Pfkm	3	0.98425	0.9843	1	20651	0	0.015749	0.039406	0.901084	900	3
Sec24b	3	0.93481	0.93464	1	19418	0	0.015766	0.039449	0.901084	901	2
Ttll8	3	0.6917	0.71879	1	14681	1	0.015773	0.039466	0.901084	902	2
Olfr1480	3	0.91516	0.91486	1	18955	0	0.015841	0.039635	0.901084	903	1
Asic4	3	0.98412	0.98417	1	20650	0	0.015877	0.039721	0.901084	904	3
Kcnq2	3	0.98412	0.98417	1	20649	0	0.01588	0.039724	0.901084	905	3
Stk25	3	0.28121	0.41313	1	8383	2	0.01589	0.039745	0.901084	906	1
Lhfpl4	3	0.79782	0.80026	1	16442	1	0.015903	0.039775	0.901084	907	2
Epm2a	3	0.90948	0.90912	1	18833	0	0.015917	0.039811	0.901084	908	2
NonTargetingControlGuideForMouse_0933	1	0.98407	0.98413	1	20648	0	0.015925	0.039832	0.901084	909	1
P2ry12	3	0.98407	0.98412	1	20647	0	0.015931	0.039841	0.901084	910	3
Olfr1204	3	0.18538	0.30697	1	6319	1	0.015939	0.039865	0.901084	911	2
Tbc1d8b	3	0.97501	0.97503	1	20409	0	0.015958	0.039913	0.901084	912	3
Prn	3	0.75399	0.76398	1	15663	1	0.015989	0.039995	0.901084	913	2
Plrg1	3	0.98398	0.98404	1	20645	0	0.016016	0.040063	0.901084	914	3
Mbd3l1	3	0.10734	0.21668	1	4554	1	0.016027	0.040088	0.901084	915	2
U2af2	3	0.61287	0.66869	1	13607	1	0.016055	0.040163	0.901084	916	2
Mgat5	3	0.95891	0.95884	1	20009	0	0.016087	0.040232	0.901084	917	3
Taar7a	3	0.52242	0.61808	1	12553	1	0.016089	0.040236	0.901084	918	2
Ube2e1	3	0.98391	0.98397	1	20644	0	0.016095	0.04025	0.901084	919	3
Pccb	3	0.87941	0.87899	1	18054	0	0.016103	0.040274	0.901084	920	2
Prob1	3	0.80175	0.80365	1	16532	1	0.016124	0.040322	0.901084	921	2
Alpl	3	0.64088	0.68556	1	13974	1	0.016144	0.040372	0.901084	922	2
Kbtbd3	3	0.98382	0.98389	1	20643	0	0.01618	0.040462	0.901084	923	3
Ckmt1	3	0.31882	0.45388	1	9211	1	0.016186	0.040479	0.901084	924	2
Hoxb2	3	0.9838	0.98387	1	20642	0	0.016196	0.040507	0.901084	925	3
Helt	3	0.9838	0.98387	1	20641	0	0.016199	0.040514	0.901084	926	3
Lpar2	3	0.98378	0.98385	1	20640	0	0.016215	0.040552	0.901084	927	3
Ankhd1	3	0.98376	0.98382	1	20639	0	0.016238	0.040599	0.901084	928	3
Asnsd1	3	0.98375	0.98382	1	20638	0	0.016247	0.040618	0.901084	929	3
Itgae	3	0.70475	0.72776	1	14859	1	0.016269	0.040671	0.901084	930	2
Slmap	3	0.25262	0.38186	1	7768	1	0.016283	0.040704	0.901084	931	2
Ifnar1	3	0.98369	0.98375	1	20637	0	0.016311	0.04076	0.901084	932	3
Tcte1	3	0.98369	0.98375	1	20636	0	0.016314	0.040766	0.901084	933	3
Gata2	3	0.98367	0.98373	1	20635	0	0.016327	0.0408	0.901084	934	3
Slc6a20a	3	0.73041	0.74627	1	15255	1	0.016333	0.040813	0.901084	935	1
Klhl26	3	0.98363	0.9837	1	20634	0	0.016365	0.040895	0.901084	936	3
Tas2r118	3	0.89603	0.89562	1	18538	0	0.016373	0.040911	0.901084	937	2
Jade3	3	0.29584	0.42915	1	8696	2	0.016382	0.040931	0.901084	938	1
Pcdhb7	3	0.83546	0.83521	1	17225	1	0.016387	0.040938	0.901084	939	2
Atg9b	3	0.98354	0.98361	1	20633	0	0.016458	0.041111	0.901084	940	3
Rlim	3	0.36367	0.50217	1	10180	2	0.01648	0.041158	0.901084	941	1
Gm973	3	0.98352	0.98359	1	20631	0	0.016484	0.041166	0.901084	942	3
Nrip1	3	0.063477	0.14269	0.973587	3085	1	0.016492	0.041187	0.901084	943	2
Mt4	3	0.98348	0.98354	1	20630	0	0.016523	0.041246	0.901084	944	3
Iqck	3	0.75192	0.76239	1	15621	1	0.016529	0.041265	0.901084	945	1
Zar1	3	0.50757	0.61034	1	12404	1	0.016583	0.041404	0.901084	946	2
Agfg2	3	0.71786	0.73718	1	15058	1	0.016627	0.041509	0.901084	947	2
Esp4	3	0.50931	0.61122	1	12425	1	0.016632	0.041516	0.901084	948	2
A430005L14Rik	3	0.90058	0.9002	1	18641	0	0.016646	0.041546	0.901084	949	2
Klhl17	3	0.98333	0.98339	1	20629	0	0.016675	0.041625	0.901084	950	3
Stat4	3	0.41331	0.55474	1	11275	2	0.016677	0.041629	0.901084	951	1
Chst12	3	0.98332	0.98338	1	20628	0	0.016681	0.04164	0.901084	952	3
4930430A15Rik	3	0.98328	0.98335	1	20627	0	0.016717	0.041723	0.901084	953	3
Lrrc20	3	0.31924	0.45434	1	9221	1	0.016726	0.041742	0.901084	954	2
Senp3	3	0.57397	0.64612	1	13113	1	0.016737	0.041772	0.901084	955	2
Zdhhc7	3	0.98323	0.9833	1	20625	0	0.016766	0.041847	0.901084	956	3
Hic1	3	0.98323	0.98329	1	20624	0	0.016772	0.041863	0.901084	957	3
Slc35a3	3	0.87941	0.87899	1	18221	0	0.016775	0.04187	0.901084	958	2
Clec4a1	3	0.54861	0.63195	1	12824	1	0.016794	0.041915	0.901084	959	2
Olfr1024	3	0.47124	0.59203	1	12011	1	0.016824	0.041975	0.901084	960	1
Mro	3	0.98316	0.98323	1	20623	0	0.016841	0.042016	0.901084	961	3
Bpifb4	3	0.98315	0.98321	1	20622	0	0.016851	0.042041	0.901084	962	3
Gzmb	3	0.38986	0.52986	1	10761	1	0.0169	0.042153	0.901084	963	2
Dkk1	3	0.35018	0.4878	1	9895	2	0.016922	0.042211	0.901084	964	1
Slc5a1	3	0.73909	0.75266	1	15408	1	0.016928	0.042226	0.901084	965	2
B4galt2	3	0.98306	0.98313	1	20621	0	0.016936	0.042253	0.901084	966	3
Slc10a4	3	0.85758	0.85719	1	17694	0	0.016942	0.042265	0.901084	967	2
Il6	3	0.98305	0.98312	1	20620	0	0.016945	0.042272	0.901084	968	3
Xrra1	3	0.87941	0.87899	1	18309	0	0.016949	0.04228	0.901084	969	2
B9d2	3	0.90362	0.90326	1	18710	0	0.016956	0.042294	0.901084	970	2
9830107B12Rik	2	0.75591	0.76547	1	15694	0	0.016971	0.042327	0.901084	971	1
Cbln3	3	0.62037	0.67307	1	13707	1	0.016977	0.042351	0.901084	972	2
Matn3	3	0.98299	0.98306	1	20619	0	0.017008	0.042423	0.901084	973	3
Olfr535	3	0.64843	0.69034	1	14082	1	0.017021	0.042456	0.901084	974	1
Strc	3	0.98295	0.98302	1	20618	0	0.017047	0.042516	0.901084	975	3
Slc7a15	3	0.39528	0.53558	1	10883	1	0.017048	0.042517	0.901084	976	2
Igfbp5	3	0.7285	0.74487	1	15215	1	0.01707	0.042566	0.901084	977	2
Adam32	3	0.98291	0.98299	1	20617	0	0.017087	0.042603	0.901084	978	3
Wnt7b	3	0.98289	0.98296	1	20616	0	0.01711	0.042665	0.901084	979	3
Tdrd12	3	0.41679	0.5584	1	11333	2	0.017119	0.042681	0.901084	980	1
Csf1r	3	0.46343	0.58809	1	11934	1	0.017134	0.042719	0.901084	981	2
Olfr433	3	0.51331	0.61329	1	12467	1	0.017168	0.042809	0.901084	982	2
Gfy	3	0.98279	0.98286	1	20615	0	0.017206	0.042884	0.901084	983	3
Fam46a	3	0.14023	0.25525	1	5322	1	0.017217	0.04291	0.901084	984	1
Gm4884	3	0.98278	0.98285	1	20614	0	0.017219	0.042914	0.901084	985	3
Gbx2	3	0.7834	0.78785	1	16154	1	0.017266	0.043023	0.901084	986	2
Oaz1	3	0.64053	0.68533	1	13970	1	0.017276	0.043045	0.901084	987	2
Ccdc136	3	0.98271	0.98278	1	20613	0	0.017289	0.043068	0.901084	988	3
Olfr1370	3	0.97326	0.97329	1	20367	0	0.01729	0.04307	0.901084	989	3
Rnase12	3	0.40056	0.54123	1	10997	1	0.017383	0.043296	0.901084	990	2
Gucy2e	3	0.23758	0.36535	1	7452	2	0.017413	0.043364	0.901084	991	1
Cxcr6	3	0.97653	0.97655	1	20452	0	0.017448	0.043446	0.901084	992	3
Olfr478	3	0.98254	0.9826	1	20612	0	0.017459	0.043478	0.901084	993	3
Iqcf4	3	0.34302	0.4801	1	9735	2	0.017463	0.043489	0.901084	994	1
Dagla	3	0.78245	0.78706	1	16132	1	0.017498	0.043565	0.901084	995	2
Bmi1	3	0.46327	0.58801	1	11931	1	0.017512	0.043594	0.901084	996	1
Atox1	3	0.98249	0.98255	1	20611	0	0.017512	0.043596	0.901084	997	3
Eno4	3	0.93065	0.9304	1	19327	0	0.017534	0.043654	0.901084	998	2
Slc50a1	3	0.11885	0.23021	1	4825	2	0.017561	0.043725	0.901084	999	1
AW146154	3	0.95278	0.95267	1	19852	0	0.017577	0.043761	0.901084	1000	3
Nt5c3b	3	0.077533	0.17048	0.985983	3623	1	0.017592	0.043801	0.901084	1001	2
Olr1	3	0.8243	0.82445	1	16966	1	0.01761	0.043838	0.901084	1002	2
Syt10	3	0.97769	0.9777	1	20487	0	0.017628	0.043871	0.901084	1003	3
Tmem194	3	0.60692	0.66511	1	13524	1	0.017635	0.043893	0.901084	1004	2
Olfr1391	3	0.85541	0.85504	1	17649	0	0.017708	0.044052	0.901084	1005	1
NonTargetingControlGuideForMouse_0594	1	0.98227	0.98231	1	20609	0	0.017731	0.044106	0.901084	1006	1
Olfr463	3	0.98227	0.9823	1	20608	0	0.017734	0.04411	0.901084	1007	3
Sec11c	3	0.34984	0.48745	1	9886	1	0.01775	0.044146	0.901084	1008	2
2010109A12Rik	3	0.4484	0.58074	1	11784	1	0.017757	0.044162	0.901084	1009	2
Zc3h15	3	0.98221	0.98226	1	20606	0	0.017785	0.044227	0.901084	1010	3
Slc16a8	3	0.15502	0.27228	1	5638	1	0.017794	0.044242	0.901084	1011	2
Ttll4	3	0.9822	0.98225	1	20605	0	0.017795	0.044244	0.901084	1012	3
Hgd	3	0.84336	0.84311	1	17405	0	0.017806	0.044269	0.901084	1013	2
Cypt1	3	0.98219	0.98223	1	20604	0	0.017809	0.044276	0.901084	1014	3
Dcdc2b	3	0.98219	0.98223	1	20603	0	0.017812	0.044283	0.901084	1015	3
Olfr52	3	0.58077	0.64989	1	13197	1	0.01783	0.044328	0.901084	1016	2
Tnfsf14	3	0.52877	0.62136	1	12622	1	0.017855	0.044386	0.901084	1017	2
Mcpt2	3	0.31492	0.44968	1	9125	1	0.017866	0.044416	0.901084	1018	2
Cyb5	3	0.98212	0.98216	1	20602	0	0.017877	0.044439	0.901084	1019	3
Pde6a	3	0.98211	0.98214	1	20601	0	0.01789	0.044468	0.901084	1020	3
Irak1	3	0.8675	0.86712	1	17913	0	0.017904	0.044499	0.901084	1021	2
Gadd45a	3	0.98208	0.98211	1	20600	0	0.017921	0.044526	0.901084	1022	3
Esrra	3	0.98208	0.98211	1	20599	0	0.017924	0.044536	0.901084	1023	3
Cyp2ab1	3	0.98205	0.98208	1	20598	0	0.017951	0.044597	0.901084	1024	3
Arhgdig	3	0.87941	0.87899	1	18025	0	0.017954	0.044599	0.901084	1025	2
Gpr160	3	0.98204	0.98207	1	20597	0	0.017962	0.044618	0.901084	1026	3
Adora2a	3	0.98203	0.98206	1	20596	0	0.017972	0.04464	0.901084	1027	3
Lrrc55	3	0.98148	0.98151	1	20581	0	0.018004	0.044715	0.901084	1028	3
Thsd7b	3	0.98199	0.98201	1	20595	0	0.018013	0.044735	0.901084	1029	3
Cmtm1	3	0.9541	0.95401	1	19885	0	0.018052	0.044814	0.901084	1030	3
Trim29	3	0.98194	0.98195	1	20594	0	0.018061	0.044835	0.901084	1031	3
Rps6ka1	3	0.64251	0.68659	1	13993	1	0.018077	0.044869	0.901084	1032	2
Olfr237-ps1	3	0.80659	0.80799	1	16626	1	0.018085	0.044889	0.901084	1033	2
Foxf1	3	0.98191	0.98193	1	20593	0	0.018088	0.044897	0.901084	1034	3
Ccar2	3	0.60433	0.66355	1	13491	1	0.018101	0.044929	0.901084	1035	2
Olfr1094	3	0.87941	0.87899	1	18158	0	0.018121	0.044974	0.901084	1036	2
Man2b2	3	0.98185	0.98188	1	20592	0	0.018146	0.045035	0.901084	1037	3
Ercc4	3	0.046153	0.10699	0.949957	2367	1	0.01815	0.045046	0.901084	1038	1
Rgs12	3	0.9818	0.98183	1	20591	0	0.018198	0.045149	0.901084	1039	3
Olfr1015	3	0.77863	0.78387	1	16063	1	0.018202	0.045154	0.901084	1040	2
Mogs	3	0.9818	0.98182	1	20590	0	0.018205	0.045165	0.901084	1041	3
Ttll9	3	0.98177	0.98179	1	20589	0	0.018229	0.045212	0.901084	1042	3
Heg1	3	0.91637	0.91608	1	18984	0	0.018238	0.045233	0.901084	1043	2
Gm13152	3	0.98176	0.98178	1	20588	0	0.018239	0.045236	0.901084	1044	3
Fgf4	3	0.98171	0.98173	1	20587	0	0.018291	0.045364	0.901084	1045	3
Plec	3	0.29595	0.42927	1	8700	1	0.018297	0.045373	0.901084	1046	2
Cgn	3	0.94463	0.94448	1	19656	0	0.018304	0.045389	0.901084	1047	2
Hkdc1	3	0.98166	0.98169	1	20586	0	0.018336	0.045471	0.901084	1048	3
Herc4	3	0.28983	0.42257	1	8565	1	0.018341	0.045478	0.901084	1049	2
Bag3	3	0.98165	0.98168	1	20585	0	0.018346	0.045493	0.901084	1050	3
Mpz	3	0.91297	0.91261	1	18909	0	0.018346	0.045493	0.901084	1051	2
Vmn1r43	3	0.98165	0.98167	1	20584	0	0.018353	0.045508	0.901084	1052	3
Gm6537	3	0.95275	0.95264	1	19851	0	0.018385	0.045582	0.901084	1053	3
Olfr1202	3	0.23226	0.35944	1	7335	1	0.018395	0.045607	0.901084	1054	1
Cdcp2	3	0.9816	0.98162	1	20583	0	0.018398	0.045609	0.901084	1055	3
Olfr1342	3	0.32407	0.45954	1	9317	1	0.018429	0.04568	0.901084	1056	2
Irgm2	3	0.36744	0.50622	1	10269	2	0.018444	0.04571	0.901084	1057	1
Nox3	3	0.98154	0.98156	1	20582	0	0.018464	0.045757	0.901084	1058	3
Rab11fip1	3	0.94834	0.94824	1	19754	0	0.018481	0.045793	0.901084	1059	3
Aldh8a1	3	0.3981	0.53862	1	10945	2	0.018494	0.045826	0.901084	1060	1
Fcrlb	3	0.93001	0.92977	1	19312	0	0.01851	0.045858	0.901084	1061	2
Zfp444	3	0.92852	0.92826	1	19273	0	0.018518	0.045876	0.901084	1062	2
Hpx	3	0.98148	0.9815	1	20580	0	0.018523	0.045892	0.901084	1063	3
S1pr5	3	0.18949	0.31159	1	6417	2	0.018543	0.045939	0.901084	1064	1
Plcl2	3	0.98143	0.98145	1	20579	0	0.018572	0.046006	0.901084	1065	3
Sox17	3	0.98141	0.98144	1	20578	0	0.018586	0.046038	0.901084	1066	3
Gjb4	3	0.62643	0.67668	1	13783	1	0.018621	0.046122	0.901084	1067	2
Ssr4	3	0.059831	0.13529	0.964443	2954	2	0.018641	0.046172	0.901084	1068	1
Mak	3	0.19234	0.31487	1	6483	1	0.018658	0.046209	0.901084	1069	2
Ankrd13c	3	0.98133	0.98136	1	20577	0	0.018666	0.046229	0.901084	1070	3
Slc9a3r1	3	0.98132	0.98134	1	20576	0	0.01868	0.046269	0.901084	1071	3
Klhl20	3	0.98131	0.98133	1	20575	0	0.018687	0.046284	0.901084	1072	3
Usp35	3	0.54718	0.63119	1	12805	1	0.018688	0.046286	0.901084	1073	2
Fhl5	3	0.22115	0.34714	1	7102	2	0.01869	0.046292	0.901084	1074	1
Dync1i1	3	0.56701	0.64215	1	13034	1	0.018703	0.046327	0.901084	1075	2
Grap	3	0.98127	0.98129	1	20574	0	0.018732	0.046395	0.901084	1076	3
Gpr82	3	0.81534	0.816	1	16797	1	0.018739	0.04641	0.901084	1077	1
Endou	3	0.25118	0.38034	1	7742	1	0.01874	0.046411	0.901084	1078	2
NonTargetingControlGuideForMouse_0097	1	0.98126	0.98128	1	20573	0	0.018741	0.046412	0.901084	1079	1
Orc1	3	0.57926	0.64904	1	13182	1	0.018747	0.046426	0.901084	1080	2
Fanci	3	0.79737	0.79989	1	16430	1	0.018754	0.046444	0.901084	1081	2
Gm15056	3	0.98124	0.98126	1	20572	0	0.018761	0.046465	0.901084	1082	3
Slc35c1	3	0.34415	0.48137	1	9759	1	0.018769	0.046487	0.901084	1083	2
Eif4a2	3	0.98123	0.98126	1	20571	0	0.018771	0.04649	0.901084	1084	3
Chic1	3	0.74091	0.75398	1	15440	1	0.018788	0.046527	0.901084	1085	2
Olfr272	3	0.98121	0.98124	1	20570	0	0.018789	0.046528	0.901084	1086	3
Pbx2	3	0.98119	0.98122	1	20569	0	0.018806	0.046567	0.901084	1087	3
Pnmal2	3	0.67775	0.70941	1	14481	1	0.018821	0.046601	0.901084	1088	2
Mcoln3	3	0.65991	0.69764	1	14236	1	0.018837	0.046643	0.901084	1089	1
4933406M09Rik	3	0.98112	0.98114	1	20567	0	0.01888	0.046733	0.901084	1090	3
Ccne2	3	0.25319	0.38248	1	7778	1	0.018886	0.046745	0.901084	1091	2
Rala	3	0.94786	0.94774	1	19743	0	0.018903	0.046786	0.901084	1092	3
Ttc18	3	0.34359	0.48073	1	9745	2	0.018935	0.046854	0.901084	1093	1
Zfp318	3	0.98105	0.98107	1	20566	0	0.018954	0.046893	0.901084	1094	3
Gm20865	2	0.98104	0.98106	1	20565	0	0.018956	0.046899	0.901084	1095	2
Spink4	3	0.98104	0.98106	1	20564	0	0.018958	0.046903	0.901084	1096	3
Pdk2	3	0.050864	0.11691	0.955118	2576	1	0.018984	0.046964	0.901084	1097	1
H2-Q9	1	0.98094	0.98096	1	20563	0	0.019056	0.047128	0.901084	1098	1
Slc5a11	3	0.89907	0.89868	1	18605	0	0.01906	0.047141	0.901084	1099	2
Stim2	3	0.98093	0.98094	1	20562	0	0.019071	0.047165	0.901084	1100	3
Pdia6	3	0.13064	0.24409	1	5097	2	0.019082	0.04719	0.901084	1101	1
Krt81	3	0.98089	0.9809	1	20561	0	0.019114	0.047258	0.901084	1102	3
Clptm1	3	0.9348	0.93462	1	19417	0	0.019127	0.047286	0.901084	1103	2
Acsbg1	3	0.90168	0.9013	1	18663	0	0.019131	0.047295	0.901084	1104	2
Olfr171	3	0.98087	0.98089	1	20560	0	0.019135	0.047302	0.901084	1105	3
Olfr1247	3	0.98085	0.98088	1	20559	0	0.019146	0.047326	0.901084	1106	3
Entpd3	3	0.69905	0.7238	1	14788	1	0.01918	0.047411	0.90188	1107	1
Slc19a2	3	0.98075	0.98077	1	20558	0	0.019249	0.047572	0.902083	1108	3
Hdlbp	3	0.81983	0.82022	1	16878	1	0.019277	0.04764	0.902083	1109	2
Sv2a	3	0.84674	0.84645	1	17473	0	0.019278	0.047643	0.902083	1110	2
Ifitm2	3	0.63013	0.67893	1	13834	1	0.019292	0.047668	0.902083	1111	2
Lcn4	3	0.95967	0.95956	1	20028	0	0.019328	0.047757	0.902083	1112	3
Vsig1	3	0.98067	0.98068	1	20556	0	0.019331	0.047762	0.902083	1113	3
Serpinb3a	3	0.42043	0.56226	1	11417	1	0.019377	0.047871	0.902083	1114	1
Folr2	3	0.98062	0.98063	1	20555	0	0.019378	0.047875	0.902083	1115	3
Slx4ip	3	0.73581	0.75022	1	15347	1	0.01939	0.047908	0.902083	1116	2
Mmd2	3	0.98061	0.98062	1	20554	0	0.019392	0.047909	0.902083	1117	3
Ccdc25	3	0.9806	0.98062	1	20553	0	0.019396	0.047918	0.902083	1118	3
Serping1	3	0.9806	0.98061	1	20552	0	0.019403	0.047936	0.902083	1119	3
Slc5a3	3	0.67996	0.71089	1	14505	1	0.019426	0.047985	0.902206	1120	2
Vipr2	3	0.28177	0.41373	1	8394	1	0.019475	0.048108	0.903225	1121	1
Pkib	3	0.55121	0.63337	1	12855	1	0.019496	0.048168	0.903225	1122	2
Fam110a	3	0.9805	0.98052	1	20551	0	0.019496	0.048168	0.903225	1123	3
Sdc3	3	0.98047	0.98048	1	20550	0	0.019532	0.048247	0.90391	1124	3
Tuba3a	3	0.96704	0.96691	1	20209	0	0.019573	0.04833	0.90465	1125	3
Slc2a7	3	0.98038	0.98039	1	20549	0	0.019619	0.048436	0.90465	1126	3
Hspbp1	3	0.87941	0.87899	1	18039	0	0.019632	0.048465	0.90465	1127	2
Cadps	3	0.65515	0.69456	1	14167	1	0.019671	0.048555	0.90465	1128	2
Dner	3	0.79655	0.79917	1	16408	1	0.019678	0.04857	0.90465	1129	2
Tom1l1	3	0.98027	0.98028	1	20548	0	0.019727	0.048676	0.90465	1130	3
Camkk1	3	0.98026	0.98026	1	20547	0	0.019738	0.048702	0.90465	1131	3
Tas2r116	3	0.78624	0.79024	1	16212	1	0.019754	0.048738	0.90465	1132	2
Slc25a40	3	0.7099	0.73141	1	14942	1	0.019761	0.048753	0.90465	1133	2
Neu1	3	0.81117	0.81219	1	16708	1	0.019769	0.048771	0.90465	1134	1
Tmem239	3	0.98023	0.98023	1	20546	0	0.019775	0.048783	0.90465	1135	3
P2rx3	3	0.98021	0.98022	1	20545	0	0.019789	0.048821	0.90465	1136	3
Kcns3	3	0.89767	0.89729	1	18574	0	0.019818	0.048897	0.90465	1137	2
Grik1	3	0.98017	0.98018	1	20544	0	0.019829	0.048919	0.90465	1138	3
Ndufa13	3	7.5059e-05	0.00021087	0.153124	29	2	0.019867	0.049013	0.90465	1139	1
Mag	3	0.44397	0.57857	1	11746	1	0.019891	0.049068	0.90465	1140	2
Il17rd	3	0.71434	0.7346	1	15010	1	0.019916	0.049129	0.90465	1141	2
Zfp712	3	0.12977	0.24307	1	5073	1	0.019965	0.049239	0.90465	1142	2
Tecpr2	3	0.17251	0.29242	1	6036	2	0.020014	0.049352	0.90465	1143	1
Htr1a	3	0.80652	0.80793	1	16622	1	0.020112	0.049575	0.90465	1144	1
Cngb3	3	0.36372	0.50222	1	10182	1	0.020113	0.049575	0.90465	1145	2
Klra2	3	0.97035	0.97028	1	20292	0	0.020151	0.049661	0.90465	1146	3
Clec3b	3	0.62107	0.67349	1	13718	1	0.020159	0.049676	0.90465	1147	2
Olfr985	3	0.11524	0.22596	1	4729	1	0.020161	0.04968	0.90465	1148	2
Rnf148	3	0.97983	0.97983	1	20543	0	0.020173	0.049713	0.90465	1149	3
Hbb-bh2	3	0.91721	0.91693	1	19003	0	0.020197	0.049766	0.90465	1150	2
Fam214a	3	0.9798	0.97979	1	20542	0	0.020203	0.049778	0.90465	1151	3
Vmn1r218	3	0.97979	0.97979	1	20541	0	0.020206	0.049792	0.90465	1152	3
Rab36	3	0.29639	0.42975	1	8710	2	0.02021	0.049803	0.90465	1153	1
Trpm3	3	0.97978	0.97977	1	20540	0	0.020221	0.04984	0.90465	1154	3
Ubash3b	3	0.083265	0.18157	0.989089	3861	1	0.020251	0.049909	0.90465	1155	2
Tenm4	3	0.97974	0.97974	1	20539	0	0.020258	0.049926	0.90465	1156	3
Olfr248	3	0.87941	0.87899	1	18055	0	0.020259	0.049928	0.90465	1157	2
Dnajc14	3	0.97973	0.97973	1	20538	0	0.020266	0.04994	0.90465	1158	3
Akr7a5	3	0.97972	0.97972	1	20537	0	0.02028	0.049971	0.90465	1159	3
Ppp1r3a	3	0.97971	0.97971	1	20536	0	0.020291	0.05	0.90465	1160	3
NonTargetingControlGuideForMouse_0852	1	0.9797	0.97971	1	20535	0	0.020298	0.050019	0.90465	1161	1
Bod1	3	0.34326	0.48036	1	9740	2	0.020308	0.050037	0.90465	1162	1
Rbms2	3	0.80031	0.80242	1	16496	1	0.020357	0.050154	0.90465	1163	2
Pex13	3	0.97962	0.97964	1	20534	0	0.020377	0.050199	0.90465	1164	3
Micall2	3	0.97962	0.97963	1	20533	0	0.020384	0.050216	0.90465	1165	3
Crip3	3	0.9796	0.97961	1	20532	0	0.020399	0.050257	0.90465	1166	3
Mcur1	3	0.60184	0.66205	1	13459	1	0.020406	0.050265	0.90465	1167	2
NonTargetingControlGuideForMouse_0121	1	0.97957	0.97959	1	20531	0	0.020431	0.050322	0.90465	1168	1
Mum1	3	0.95798	0.95791	1	19988	0	0.020452	0.05036	0.90465	1169	3
4932414N04Rik	3	0.13515	0.24931	1	5197	1	0.020455	0.05037	0.90465	1170	2
Chrng	3	0.50767	0.61039	1	12407	1	0.020475	0.050419	0.90465	1171	2
Schip1	3	0.9795	0.97952	1	20529	0	0.020495	0.050468	0.90465	1172	3
Olfr982	3	0.031636	0.075641	0.902461	1764	1	0.020504	0.050486	0.90465	1173	1
Atg9a	3	0.23567	0.36325	1	7409	1	0.020506	0.050493	0.90465	1174	2
Coq10b	3	0.68958	0.71735	1	14648	1	0.020513	0.050506	0.90465	1175	2
Cacng3	3	0.97947	0.97948	1	20528	0	0.020529	0.050544	0.90465	1176	3
Fam83e	3	0.78277	0.78733	1	16141	1	0.020553	0.050604	0.90465	1177	2
Ano8	3	0.97945	0.97946	1	20527	0	0.020555	0.050607	0.90465	1178	3
Rgmb	3	0.78538	0.78952	1	16194	1	0.020651	0.050832	0.906623	1179	2
Gm5415	3	0.11432	0.22486	1	4712	1	0.020661	0.050856	0.906623	1180	2
Taar2	3	0.92996	0.92972	1	19310	0	0.020669	0.050872	0.906623	1181	2
Wdr11	3	0.95947	0.95937	1	20021	0	0.020676	0.050889	0.906623	1182	3
Rnf208	3	0.551	0.63326	1	12851	1	0.0207	0.050942	0.906786	1183	2
Vdac3	3	0.94825	0.94815	1	19751	0	0.020731	0.051008	0.907207	1184	3
Draxin	3	0.93677	0.93657	1	19456	0	0.020785	0.05113	0.907719	1185	2
Uchl3	3	0.035958	0.085136	0.928424	1931	1	0.020816	0.051205	0.907719	1186	2
Kcnj12	3	0.97915	0.97917	1	20526	0	0.020847	0.051282	0.907719	1187	3
Cnpy3	3	0.8208	0.82112	1	16896	1	0.020894	0.051399	0.907719	1188	2
7420426K07Rik	3	0.97684	0.97686	1	20461	0	0.020896	0.051402	0.907719	1189	3
Cggbp1	3	0.9791	0.97912	1	20524	0	0.020904	0.051421	0.907719	1190	3
Csmd1	3	0.90325	0.90289	1	18699	0	0.020918	0.05145	0.907719	1191	2
Aasdh	3	0.14682	0.26289	1	5466	2	0.020945	0.051505	0.907719	1192	1
Lrtm1	3	0.97905	0.97907	1	20523	0	0.020953	0.05153	0.907719	1193	3
Bambi	3	0.97904	0.97907	1	20522	0	0.020957	0.051541	0.907719	1194	3
Fcrl6	3	0.90787	0.90752	1	18794	0	0.020957	0.051541	0.907719	1195	2
Inhba	3	0.97904	0.97906	1	20521	0	0.020964	0.051557	0.907719	1196	3
Rab38	3	0.97902	0.97904	1	20520	0	0.020983	0.051597	0.907719	1197	3
Uba7	3	0.21872	0.34442	1	7059	1	0.021067	0.051791	0.910366	1198	2
Ahi1	3	0.92742	0.92713	1	19243	0	0.021141	0.051974	0.910952	1199	2
Zfp334	3	0.97885	0.97888	1	20519	0	0.021154	0.051999	0.910952	1200	3
Stx3	3	0.97883	0.97886	1	20518	0	0.021169	0.052029	0.910952	1201	3
Insrr	3	0.33413	0.47042	1	9554	1	0.02119	0.05207	0.910952	1202	2
Man1a	3	0.97879	0.97881	1	20517	0	0.021214	0.052131	0.910952	1203	3
Cyp2j8	3	0.81392	0.81472	1	16771	1	0.021231	0.052173	0.910952	1204	2
Tmx2	3	0.011436	0.0291	0.795155	770	2	0.021288	0.052307	0.910952	1205	1
Rtca	3	0.087479	0.18947	0.994195	4007	1	0.021337	0.052416	0.910952	1206	2
Nudt2	3	0.97866	0.97869	1	20516	0	0.021344	0.052431	0.910952	1207	3
Fxyd1	3	0.97863	0.97866	1	20515	0	0.021371	0.052499	0.910952	1208	3
Cpne3	3	0.36516	0.50377	1	10211	1	0.021397	0.052561	0.910952	1209	2
Gm6251	3	0.9786	0.97863	1	20514	0	0.021398	0.052565	0.910952	1210	3
Akip1	3	0.8429	0.84264	1	17394	0	0.021413	0.052597	0.910952	1211	2
Efcab9	3	0.97857	0.9786	1	20513	0	0.021428	0.052636	0.910952	1212	3
Itih5	3	0.97857	0.9786	1	20512	0	0.021432	0.052643	0.910952	1213	3
Snap23	3	0.28658	0.41902	1	8493	2	0.021435	0.052652	0.910952	1214	1
Nr2c1	3	0.97851	0.97854	1	20511	0	0.021494	0.052788	0.910952	1215	3
Gpr180	3	0.97849	0.97853	1	20510	0	0.021505	0.052824	0.910952	1216	3
Setd6	3	0.97846	0.97849	1	20509	0	0.021536	0.0529	0.910952	1217	3
Tspo2	3	0.83576	0.83548	1	17232	1	0.021582	0.053007	0.910952	1218	1
Amdhd1	3	0.9784	0.97843	1	20508	0	0.021597	0.05304	0.910952	1219	3
Palm2	3	0.93424	0.93405	1	19406	0	0.021631	0.053111	0.910952	1220	1
Dmwd	3	0.97836	0.97839	1	20507	0	0.021636	0.053125	0.910952	1221	3
Brsk2	3	0.96877	0.9687	1	20252	0	0.021642	0.053135	0.910952	1222	3
Tmem129	3	0.97836	0.97838	1	20506	0	0.021644	0.053139	0.910952	1223	3
Nfatc2	3	0.97835	0.97837	1	20505	0	0.021651	0.053152	0.910952	1224	3
Il1rl2	3	0.68588	0.71481	1	14584	1	0.021778	0.053416	0.910952	1225	1
Gabrq	3	0.97822	0.97824	1	20503	0	0.021779	0.05342	0.910952	1226	3
Cd209g	2	0.84934	0.84901	1	17523	0	0.021793	0.05345	0.910952	1227	1
Xpo6	3	0.94945	0.94937	1	19778	0	0.021809	0.053489	0.910952	1228	3
Card10	3	0.83149	0.83127	1	17131	1	0.021825	0.053529	0.910952	1229	2
Tulp2	3	0.97581	0.97583	1	20429	0	0.021827	0.053534	0.910952	1230	3
NonTargetingControlGuideForMouse_0746	1	0.97813	0.97815	1	20502	0	0.021872	0.05364	0.910952	1231	1
Casc4	3	0.2928	0.42584	1	8635	2	0.021876	0.053649	0.910952	1232	1
NonTargetingControlGuideForMouse_0752	1	0.97811	0.97813	1	20501	0	0.021888	0.053678	0.910952	1233	1
Zfp119a	3	0.39946	0.54005	1	10973	1	0.021913	0.053741	0.910952	1234	2
Gpr151	3	0.97808	0.97811	1	20500	0	0.021915	0.053747	0.910952	1235	3
Car8	3	0.97489	0.97491	1	20408	0	0.021925	0.053772	0.910952	1236	3
Slc7a14	3	0.89045	0.89009	1	18411	0	0.021945	0.053816	0.910952	1237	2
Zfp317	3	0.97805	0.97807	1	20499	0	0.021946	0.053819	0.910952	1238	3
Olfr1320	3	0.46409	0.58844	1	11941	1	0.021953	0.053834	0.910952	1239	2
Scel	3	0.87941	0.87899	1	18323	0	0.021974	0.053883	0.910952	1240	2
Poteg	3	0.97801	0.97804	1	20498	0	0.021985	0.053911	0.910952	1241	3
Nkap	3	0.047501	0.10987	0.950509	2429	1	0.022023	0.054001	0.910952	1242	1
Slc2a13	3	0.97796	0.97798	1	20495	0	0.022036	0.054029	0.910952	1243	3
Gpd1	3	0.72389	0.74153	1	15139	1	0.022057	0.054081	0.910952	1244	2
Pou3f3	3	0.97791	0.97793	1	20494	0	0.022087	0.054143	0.910952	1245	3
Mgea5	3	0.26077	0.39086	1	7941	1	0.022113	0.054206	0.910952	1246	2
NonTargetingControlGuideForMouse_0523	1	0.97788	0.97789	1	20493	0	0.02212	0.054219	0.910952	1247	1
Fkbp7	3	0.71096	0.73219	1	14959	1	0.022121	0.054221	0.910952	1248	2
Prkce	3	0.68411	0.71362	1	14559	1	0.02217	0.054332	0.910952	1249	1
Kif26a	3	0.97783	0.97784	1	20492	0	0.022173	0.054342	0.910952	1250	3
2310044G17Rik	3	0.3407	0.47761	1	9684	2	0.022218	0.054446	0.910952	1251	1
Sumf2	3	0.97777	0.97778	1	20491	0	0.022232	0.05448	0.910952	1252	3
Slc35d1	3	0.97776	0.97777	1	20490	0	0.022244	0.054516	0.910952	1253	3
Olfr769	3	0.97769	0.97771	1	20488	0	0.022306	0.054663	0.910952	1254	3
Ms4a6b	3	0.51131	0.61225	1	12444	1	0.022316	0.054684	0.910952	1255	1
Kcnq3	3	0.97766	0.97768	1	20486	0	0.022342	0.054747	0.910952	1256	3
Lrrc48	3	0.97765	0.97767	1	20485	0	0.022354	0.054772	0.910952	1257	3
Mc4r	3	0.71166	0.7327	1	14973	1	0.02237	0.054805	0.910952	1258	2
Cacnb1	3	0.64336	0.68714	1	14005	1	0.022414	0.054904	0.910952	1259	2
NonTargetingControlGuideForMouse_0287	1	0.97758	0.9776	1	20484	0	0.022418	0.054914	0.910952	1260	1
Akr1c12	3	0.97756	0.97758	1	20483	0	0.022437	0.054958	0.910952	1261	3
Traf6	3	0.89838	0.89797	1	18591	0	0.022463	0.055012	0.910952	1262	2
NonTargetingControlGuideForMouse_0024	1	0.97753	0.97755	1	20482	0	0.022468	0.05502	0.910952	1263	1
Pigx	3	0.97752	0.97754	1	20481	0	0.02248	0.055046	0.910952	1264	3
Gp49a	3	0.74075	0.75385	1	15436	1	0.022512	0.055118	0.910952	1265	2
Gm3336	3	0.97324	0.97326	1	20366	0	0.022524	0.055142	0.910952	1266	3
S100g	3	0.97748	0.9775	1	20480	0	0.022524	0.055143	0.910952	1267	3
Akr1c13	3	0.97744	0.97747	1	20479	0	0.022563	0.055236	0.910952	1268	3
Lctl	3	0.9774	0.97743	1	20478	0	0.022603	0.055319	0.910952	1269	3
Tmem8	3	0.7993	0.80153	1	16473	1	0.022621	0.055363	0.910952	1270	2
Lama2	3	0.52087	0.61726	1	12540	1	0.022659	0.055447	0.910952	1271	2
Gm614	3	0.97731	0.97734	1	20476	0	0.022691	0.055515	0.910952	1272	3
Chst9	3	0.97731	0.97734	1	20475	0	0.022695	0.055523	0.910952	1273	3
Asah2	3	0.38904	0.52896	1	10744	1	0.022702	0.055533	0.910952	1274	2
Klk15	3	0.32785	0.46363	1	9412	1	0.022708	0.055549	0.910952	1275	1
Mark1	3	0.97726	0.97729	1	20474	0	0.022742	0.055635	0.910952	1276	3
Rnf41	3	0.24736	0.37616	1	7663	1	0.022757	0.05566	0.910952	1277	2
Cyp4f40	3	0.97723	0.97727	1	20472	0	0.02277	0.055695	0.910952	1278	3
Leng1	3	0.33998	0.4768	1	9671	1	0.022816	0.05581	0.910952	1279	2
BC024139	3	0.97718	0.97722	1	20471	0	0.022818	0.055819	0.910952	1280	3
NonTargetingControlGuideForMouse_0044	1	0.97717	0.97721	1	20470	0	0.022832	0.055846	0.910952	1281	1
Cul5	3	0.21912	0.34487	1	7068	2	0.022855	0.055898	0.910952	1282	1
Gdpgp1	3	0.97711	0.97715	1	20469	0	0.022886	0.055961	0.910952	1283	3
Fam3a	3	0.87941	0.87899	1	18041	0	0.022904	0.056005	0.910952	1284	2
Map3k2	3	0.97709	0.97713	1	20468	0	0.022906	0.056009	0.910952	1285	3
Ina	3	0.63814	0.68384	1	13934	1	0.022921	0.056043	0.910952	1286	2
Grik3	3	0.15963	0.2776	1	5744	1	0.02293	0.056064	0.910952	1287	2
Il3	3	0.68434	0.71378	1	14563	1	0.022953	0.056114	0.910952	1288	2
Tbcel	3	0.97703	0.97706	1	20467	0	0.022966	0.056145	0.910952	1289	3
Gstm5	3	0.86059	0.86024	1	17763	0	0.02297	0.056154	0.910952	1290	2
Lmtk3	3	0.56221	0.63947	1	12972	1	0.023001	0.056227	0.910952	1291	1
Trhr2	3	0.97696	0.97699	1	20466	0	0.023039	0.056319	0.910952	1292	3
Ier3ip1	3	0.9604	0.9603	1	20046	0	0.02305	0.056347	0.910952	1293	3
Hibch	3	0.96491	0.96479	1	20159	0	0.02306	0.05637	0.910952	1294	3
Gpr171	3	0.97693	0.97696	1	20465	0	0.023067	0.056387	0.910952	1295	3
Smco2	3	0.59478	0.6579	1	13367	1	0.023101	0.056465	0.910952	1296	2
Flywch1	3	0.97686	0.97688	1	20463	0	0.023136	0.056548	0.910952	1297	3
Kcnd2	3	0.17719	0.29761	1	6146	2	0.023148	0.056575	0.910952	1298	1
NonTargetingControlGuideForMouse_0770	1	0.97684	0.97686	1	20462	0	0.023164	0.056611	0.910952	1299	1
Tcf24	3	0.76634	0.77385	1	15870	1	0.023175	0.056638	0.910952	1300	2
Tfap2e	3	0.89935	0.89898	1	18610	0	0.023197	0.056683	0.910952	1301	2
Glis3	3	0.37922	0.51857	1	10514	1	0.023216	0.056731	0.910952	1302	2
Jarid2	3	0.97678	0.97679	1	20460	0	0.02322	0.056742	0.910952	1303	3
Apol7a	3	0.96167	0.96157	1	20083	0	0.023224	0.056749	0.910952	1304	3
Ubap2	3	0.97677	0.97679	1	20459	0	0.023228	0.056764	0.910952	1305	3
Soat2	3	0.82999	0.82984	1	17104	1	0.023257	0.056828	0.910952	1306	2
Skint5	3	0.97671	0.97673	1	20458	0	0.023285	0.0569	0.910952	1307	3
Ccdc32	3	0.97671	0.97672	1	20457	0	0.023289	0.05691	0.910952	1308	3
Six2	3	0.87941	0.87899	1	18015	0	0.023295	0.056922	0.910952	1309	2
AI464131	3	0.97666	0.97667	1	20456	0	0.023338	0.057029	0.910952	1310	3
Lyzl1	3	0.87941	0.87899	1	17994	0	0.023339	0.057031	0.910952	1311	2
Tet1	3	0.77836	0.78363	1	16054	1	0.023344	0.057042	0.910952	1312	2
Col4a5	3	0.83677	0.83651	1	17263	0	0.023347	0.057049	0.910952	1313	2
NonTargetingControlGuideForMouse_0396	1	0.97662	0.97662	1	20455	0	0.023379	0.057122	0.910952	1314	1
Dnah6	3	0.51073	0.61193	1	12439	1	0.023393	0.05716	0.910952	1315	2
NonTargetingControlGuideForMouse_0578	1	0.9766	0.97661	1	20454	0	0.023395	0.057165	0.910952	1316	1
Pla2g15	3	0.9766	0.9766	1	20453	0	0.023399	0.057172	0.910952	1317	3
Rabac1	3	0.9328	0.93258	1	19371	0	0.023429	0.057238	0.910952	1318	2
Dbndd1	3	0.50748	0.61029	1	12402	1	0.023491	0.057393	0.910952	1319	2
Daw1	3	0.81599	0.8166	1	16811	1	0.023528	0.057462	0.910952	1320	2
Pgam2	3	0.39496	0.53527	1	10878	2	0.02354	0.057494	0.910952	1321	1
Lhx4	3	0.97646	0.97647	1	20450	0	0.023541	0.057498	0.910952	1322	3
Topaz1	3	0.74386	0.75622	1	15494	1	0.023553	0.057522	0.910952	1323	2
Il11	3	0.97642	0.97644	1	20449	0	0.023582	0.05759	0.910952	1324	3
Pik3c2g	3	0.74969	0.7607	1	15582	1	0.023588	0.057602	0.910952	1325	1
Mest	3	0.97639	0.97641	1	20448	0	0.023607	0.057647	0.910952	1326	3
Oas1f	3	0.97636	0.97639	1	20447	0	0.023635	0.057711	0.910952	1327	3
Fam124a	3	0.87941	0.87899	1	18312	0	0.023637	0.057715	0.910952	1328	1
Dynlrb2	3	0.97636	0.97638	1	20446	0	0.023643	0.057727	0.910952	1329	3
Tfap2c	3	0.97635	0.97637	1	20445	0	0.023648	0.057738	0.910952	1330	3
Krt83	3	0.97634	0.97636	1	20444	0	0.02366	0.057765	0.910952	1331	3
Olfr639	3	0.97632	0.97634	1	20443	0	0.02368	0.057813	0.910952	1332	3
2610020H08Rik	3	0.021849	0.053518	0.864571	1303	2	0.023686	0.057825	0.910952	1333	1
Tbkbp1	3	0.97629	0.9763	1	20442	0	0.023709	0.057891	0.910952	1334	3
Lgi4	3	0.85347	0.85312	1	17611	0	0.023719	0.057909	0.910952	1335	2
Etfa	3	0.97625	0.97626	1	20441	0	0.023746	0.057974	0.910952	1336	3
Kcnq5	3	0.86216	0.86182	1	17807	0	0.023801	0.058111	0.910952	1337	2
AF251705	3	0.073335	0.16227	0.985983	3458	1	0.023833	0.058183	0.910952	1338	2
4921504E06Rik	3	0.97616	0.97618	1	20440	0	0.023836	0.058197	0.910952	1339	3
Mep1b	3	0.97614	0.97616	1	20439	0	0.023861	0.058258	0.910952	1340	3
NonTargetingControlGuideForMouse_0239	1	0.97612	0.97614	1	20437	0	0.023876	0.058288	0.910952	1341	1
Zbtb9	3	0.97612	0.97614	1	20436	0	0.023878	0.058293	0.910952	1342	3
Tnfrsf13b	3	0.6865	0.71526	1	14594	1	0.023884	0.058312	0.910952	1343	2
Zmynd15	3	0.97611	0.97613	1	20435	0	0.023886	0.058314	0.910952	1344	3
Nphp3	3	0.66293	0.69958	1	14277	1	0.023893	0.058332	0.910952	1345	2
Gabrr1	3	0.95496	0.95487	1	19913	0	0.023909	0.058374	0.910952	1346	3
Hck	3	0.77074	0.77743	1	15937	1	0.023931	0.058415	0.910952	1347	2
Kctd1	3	0.97607	0.97608	1	20434	0	0.023931	0.058415	0.910952	1348	3
Rangrf	3	0.9399	0.9397	1	19524	0	0.023943	0.058446	0.910952	1349	2
Scp2d1	3	0.38624	0.52606	1	10678	1	0.023976	0.058518	0.910952	1350	2
Nprl3	3	0.13949	0.25439	1	5301	2	0.024077	0.058746	0.910952	1351	1
Olfr1030	3	0.24407	0.37251	1	7593	1	0.024109	0.058828	0.910952	1352	2
Ccl20	3	0.97588	0.9759	1	20431	0	0.024121	0.058854	0.910952	1353	3
Gm17455	3	0.89866	0.89826	1	18596	0	0.024126	0.058863	0.910952	1354	2
Ebi3	3	0.97586	0.97587	1	20430	0	0.024142	0.058899	0.910952	1355	3
Grk5	3	0.45273	0.58286	1	11819	1	0.024168	0.058957	0.910952	1356	2
Tnfsf13b	3	0.40749	0.54865	1	11156	1	0.024175	0.058974	0.910952	1357	1
Khdrbs2	3	0.87941	0.87899	1	18336	0	0.024193	0.059008	0.910952	1358	2
Dok4	3	0.044997	0.10454	0.944001	2332	1	0.024224	0.059072	0.910952	1359	2
0610040J01Rik	3	0.97576	0.97578	1	20428	0	0.024238	0.059104	0.910952	1360	3
Pcbd1	3	0.97573	0.97575	1	20427	0	0.024271	0.059173	0.910952	1361	3
6030419C18Rik	3	0.46687	0.58984	1	11973	1	0.024273	0.059179	0.910952	1362	2
Vps33b	3	0.97571	0.97573	1	20426	0	0.024292	0.05922	0.910952	1363	3
Tdpoz3	3	0.97567	0.9757	1	20425	0	0.024329	0.059303	0.910952	1364	3
Cd109	3	0.97566	0.97569	1	20424	0	0.024338	0.059321	0.910952	1365	3
Gif	3	0.97565	0.97568	1	20423	0	0.024346	0.05934	0.910952	1366	3
Rsc1a1	3	0.94679	0.94665	1	19717	0	0.02436	0.059364	0.910952	1367	3
Lrrc4b	3	0.95422	0.95412	1	19892	0	0.024369	0.059387	0.910952	1368	3
Tktl1	3	0.9756	0.97563	1	20422	0	0.0244	0.059461	0.910952	1369	3
Acta1	3	0.9756	0.97563	1	20421	0	0.024405	0.059466	0.910952	1370	3
Prop1	3	0.27052	0.40156	1	8152	1	0.02442	0.059497	0.910952	1371	2
Olfr702	3	0.97557	0.9756	1	20420	0	0.024434	0.059523	0.910952	1372	3
Rapsn	3	0.97555	0.97558	1	20419	0	0.024451	0.059566	0.910952	1373	3
Ankrd32	3	0.97009	0.97001	1	20283	0	0.024453	0.05957	0.910952	1374	3
Adam29	3	0.97555	0.97558	1	20418	0	0.024455	0.059574	0.910952	1375	3
Pbxip1	3	0.87941	0.87899	1	18061	0	0.024468	0.0596	0.910952	1376	1
Olfr91	3	0.97124	0.97123	1	20309	0	0.024478	0.059621	0.910952	1377	3
Vmn1r83	3	0.93287	0.93265	1	19373	0	0.024486	0.059638	0.910952	1378	2
Isoc2b	3	0.97551	0.97553	1	20417	0	0.024493	0.059654	0.910952	1379	3
Wdsub1	3	0.38388	0.52355	1	10626	2	0.024517	0.059722	0.911325	1380	1
Insl5	3	0.84912	0.84877	1	17519	0	0.024566	0.059835	0.911803	1381	1
Paox	3	0.83487	0.83459	1	17206	1	0.024615	0.059946	0.911803	1382	1
Olfr1249	3	0.84663	0.84632	1	17471	0	0.024629	0.059977	0.911803	1383	2
Kcne3	3	0.97537	0.97539	1	20415	0	0.024631	0.059978	0.911803	1384	3
Tbc1d4	3	0.97533	0.97536	1	20414	0	0.024669	0.060057	0.911803	1385	3
Mpeg1	3	0.76154	0.76996	1	15796	1	0.024713	0.060162	0.911803	1386	2
Tank	3	0.83759	0.83733	1	17280	0	0.024739	0.060214	0.911803	1387	2
Krtap9-5	3	0.95601	0.95592	1	19936	0	0.024756	0.060254	0.911803	1388	3
Birc2	3	0.4015	0.54225	1	11019	2	0.024762	0.060268	0.911803	1389	1
BC048644	3	0.97524	0.97527	1	20413	0	0.024762	0.060268	0.911803	1390	3
Ndufb5	3	0.3187	0.45376	1	9209	2	0.024811	0.060385	0.911803	1391	1
Tln2	3	0.97517	0.9752	1	20412	0	0.024834	0.060439	0.911803	1392	3
Olfr814	3	0.97516	0.97519	1	20411	0	0.024842	0.060455	0.911803	1393	3
Ankrd7	3	0.97515	0.97518	1	20410	0	0.024855	0.060477	0.911803	1394	3
Ccpg1	3	0.92946	0.92923	1	19297	0	0.024859	0.060483	0.911803	1395	2
Ffar4	3	0.44927	0.58117	1	11792	1	0.024874	0.060521	0.911803	1396	2
Cd3eap	3	0.92872	0.92846	1	19277	0	0.0249	0.060583	0.911803	1397	2
A430078G23Rik	3	0.23067	0.35766	1	7310	1	0.024925	0.060637	0.911803	1398	2
Pin1	3	0.68468	0.71402	1	14568	1	0.024934	0.060658	0.911803	1399	2
Cerkl	3	0.89409	0.89371	1	18485	0	0.024959	0.060714	0.911803	1400	2
Rock1	3	0.96701	0.96688	1	20207	0	0.024993	0.060794	0.911803	1401	3
Mpp4	3	0.71733	0.73679	1	15049	1	0.025055	0.060926	0.911803	1402	2
Olfr1273-ps	3	0.83376	0.83349	1	17186	1	0.025086	0.06101	0.911803	1403	2
Mroh8	3	0.55885	0.63759	1	12935	1	0.025103	0.061052	0.911803	1404	2
Tagap	3	0.87941	0.87899	1	17973	0	0.02512	0.061095	0.911803	1405	2
Enthd2	3	0.97486	0.97488	1	20407	0	0.025139	0.061142	0.911803	1406	3
Ppap2c	3	0.5942	0.65755	1	13360	1	0.025153	0.061172	0.911803	1407	1
Plxnb2	3	0.97478	0.97481	1	20406	0	0.025225	0.061338	0.911803	1408	3
Mrpl33	3	0.32926	0.46515	1	9451	1	0.025231	0.061349	0.911803	1409	2
Rnf125	3	0.97477	0.9748	1	20405	0	0.025233	0.061355	0.911803	1410	3
Trim54	3	0.97476	0.97479	1	20404	0	0.025242	0.061378	0.911803	1411	3
Upk3a	3	0.91924	0.91896	1	19048	0	0.025248	0.061389	0.911803	1412	2
9430038I01Rik	3	0.2685	0.39932	1	8112	1	0.02525	0.061396	0.911803	1413	2
Prl	3	0.9747	0.97473	1	20403	0	0.025297	0.061501	0.911803	1414	3
D5Ertd579e	3	0.80709	0.80844	1	16634	1	0.025299	0.061505	0.911803	1415	2
Cyp46a1	3	0.54091	0.62782	1	12739	1	0.025299	0.061506	0.911803	1416	2
Pclo	3	0.97466	0.97468	1	20402	0	0.025345	0.061594	0.911803	1417	3
Gm4559	1	0.97463	0.97465	1	20401	0	0.025366	0.061645	0.911803	1418	1
Stmn4	3	0.68249	0.71255	1	14539	1	0.025376	0.061664	0.911803	1419	2
Kcnj2	3	0.97461	0.97463	1	20400	0	0.025387	0.061697	0.911803	1420	3
Nde1	3	0.2683	0.3991	1	8106	1	0.025397	0.061717	0.911803	1421	2
Tmem138	3	0.87941	0.87899	1	18128	0	0.025402	0.061725	0.911803	1422	2
Pcp2	3	0.4214	0.56329	1	11443	1	0.025446	0.061826	0.911803	1423	2
Cd163	3	0.97454	0.97456	1	20399	0	0.025456	0.061843	0.911803	1424	3
Olfr1368	3	0.72985	0.74588	1	15240	1	0.025479	0.061897	0.911803	1425	2
Cyth1	3	0.97451	0.97453	1	20398	0	0.025486	0.061916	0.911803	1426	3
Vwa5b1	3	0.49706	0.60499	1	12268	1	0.025495	0.06194	0.911803	1427	1
B430306N03Rik	3	0.9684	0.96833	1	20241	0	0.025496	0.061945	0.911803	1428	3
Olfr957	3	0.38793	0.5278	1	10719	1	0.025547	0.062058	0.911803	1429	2
R3hdm4	3	0.97444	0.97446	1	20397	0	0.02556	0.062088	0.911803	1430	3
Vpreb2	2	0.76966	0.77653	1	15919	0	0.02559	0.062168	0.911803	1431	1
Zbtb45	3	0.10285	0.21142	1	4441	2	0.025592	0.062172	0.911803	1432	1
Rims1	3	0.54144	0.62809	1	12746	1	0.025641	0.062297	0.911803	1433	1
Selp	3	0.95954	0.95944	1	20025	0	0.02569	0.062415	0.911803	1434	3
Aga	3	0.96348	0.96335	1	20123	0	0.025728	0.062491	0.911803	1435	3
Fkbp9	3	0.34145	0.47842	1	9701	1	0.025739	0.062519	0.911803	1436	2
Catsper4	3	0.62792	0.67758	1	13803	1	0.025745	0.062531	0.911803	1437	2
BC051665	3	0.97422	0.97425	1	20394	0	0.025784	0.062636	0.911803	1438	3
Gramd1b	3	0.36787	0.50665	1	10279	1	0.025788	0.062643	0.911803	1439	2
Hmha1	3	0.42899	0.57122	1	11608	1	0.025788	0.062646	0.911803	1440	2
Sec31b	3	0.68205	0.71227	1	14530	1	0.025797	0.062665	0.911803	1441	2
Col6a4	3	0.82658	0.82658	1	17028	1	0.025831	0.062743	0.911803	1442	2
Cabp2	3	0.75547	0.76514	1	15684	1	0.025848	0.062786	0.911803	1443	2
Ivns1abp	3	0.86468	0.86438	1	17854	0	0.025885	0.062871	0.911803	1444	1
Cyp4f18	3	0.97408	0.97409	1	20393	0	0.025923	0.062955	0.911803	1445	3
Ryr3	3	0.915	0.9147	1	18950	0	0.025926	0.062961	0.911803	1446	2
Treml1	3	0.97402	0.97405	1	20392	0	0.025976	0.063066	0.911803	1447	3
Cyb5d2	3	0.974	0.97402	1	20391	0	0.026002	0.063137	0.911803	1448	3
Eif4ebp3	3	0.91966	0.91937	1	19056	0	0.026032	0.063208	0.911803	1449	2
Col5a2	3	0.97395	0.97397	1	20390	0	0.02605	0.06325	0.911803	1450	3
Rgs6	3	0.97393	0.97395	1	20389	0	0.026072	0.063293	0.911803	1451	3
Cxcr2	3	0.97392	0.97395	1	20388	0	0.02608	0.063311	0.911803	1452	3
Tab1	3	0.81661	0.81718	1	16821	1	0.026082	0.063318	0.911803	1453	2
Olfr684	3	0.9739	0.97393	1	20387	0	0.026098	0.063357	0.911803	1454	3
Rmi2	3	0.97389	0.97392	1	20386	0	0.026107	0.063385	0.911803	1455	3
Ppp2r3a	3	0.97389	0.97391	1	20385	0	0.026111	0.063394	0.911803	1456	3
Klhl13	3	0.97387	0.97389	1	20384	0	0.026129	0.063429	0.911803	1457	3
Tulp1	3	0.97385	0.97388	1	20383	0	0.026146	0.063467	0.911803	1458	3
Kdm5d	3	0.97384	0.97386	1	20382	0	0.026159	0.063498	0.911803	1459	3
Gpr135	3	0.78034	0.78534	1	16095	1	0.026178	0.063533	0.911803	1460	2
Otc	3	0.65453	0.69417	1	14160	1	0.026227	0.063642	0.911803	1461	1
Msgn1	3	0.9536	0.9535	1	19870	0	0.026229	0.063646	0.911803	1462	3
Olfr1412	3	0.97376	0.97378	1	20381	0	0.026238	0.063665	0.911803	1463	3
Fam69b	3	0.97374	0.97376	1	20380	0	0.02626	0.063714	0.911803	1464	3
BC029214	3	0.97373	0.97375	1	20379	0	0.026269	0.063739	0.911803	1465	3
Asb1	3	0.97372	0.97374	1	20378	0	0.026278	0.063759	0.911803	1466	3
Batf2	3	0.97371	0.97373	1	20377	0	0.026286	0.063779	0.911803	1467	3
Shisa5	3	0.17943	0.30022	1	6196	1	0.026325	0.063868	0.911803	1468	2
Zc3h6	3	0.97367	0.97369	1	20375	0	0.026326	0.063871	0.911803	1469	3
Nox1	3	0.97364	0.97366	1	20374	0	0.026357	0.063943	0.911803	1470	3
Zfp488	3	0.49954	0.60626	1	12293	1	0.026373	0.063975	0.911803	1471	2
Cldn16	3	0.96595	0.96582	1	20182	0	0.026377	0.06398	0.911803	1472	3
Aadac	3	0.97362	0.97364	1	20373	0	0.026379	0.063987	0.911803	1473	3
Pcdhb11	3	0.80063	0.80272	1	16506	1	0.026385	0.063997	0.911803	1474	2
Frmpd1	3	0.97356	0.97359	1	20372	0	0.026436	0.064118	0.911803	1475	3
Fhl3	3	0.87941	0.87899	1	18252	0	0.026438	0.064121	0.911803	1476	2
Bhlhe40	3	0.97353	0.97356	1	20371	0	0.026467	0.064185	0.911803	1477	3
Mrpl9	3	0.37382	0.51288	1	10394	1	0.026471	0.064194	0.911803	1478	2
Nipsnap3b	3	0.34958	0.48717	1	9880	1	0.02652	0.064311	0.911803	1479	1
Nck2	3	0.87941	0.87899	1	18011	0	0.026577	0.06444	0.911803	1480	2
Olfr259	3	0.97342	0.97346	1	20370	0	0.026577	0.06444	0.911803	1481	3
Spry2	3	0.9594	0.95932	1	20020	0	0.026617	0.064529	0.911803	1482	3
Naif1	3	0.97337	0.9734	1	20369	0	0.026626	0.064547	0.911803	1483	3
Bmp4	3	0.54963	0.63248	1	12836	1	0.026666	0.064647	0.911803	1484	1
Rassf4	3	0.97329	0.97331	1	20368	0	0.026715	0.064741	0.911803	1485	3
Slc18a2	3	0.81133	0.81234	1	16711	1	0.026715	0.064741	0.911803	1486	2
Kif2b	3	0.60106	0.66158	1	13448	1	0.026764	0.064855	0.911803	1487	2
Slc37a1	3	0.40801	0.5492	1	11172	1	0.026787	0.064899	0.911803	1488	2
Ttc29	3	0.36457	0.50312	1	10197	1	0.026805	0.064942	0.911803	1489	2
Gm6432	3	0.20276	0.32668	1	6725	2	0.026813	0.064957	0.911803	1490	1
Hoxc5	3	0.97314	0.97317	1	20364	0	0.026857	0.065064	0.911803	1491	3
Scn4b	3	0.92264	0.92236	1	19128	0	0.026861	0.065077	0.911803	1492	1
Htr6	3	0.42036	0.56219	1	11414	1	0.02691	0.065182	0.911803	1493	1
Msl3	3	0.76704	0.77444	1	15881	1	0.026919	0.065199	0.911803	1494	2
Rnft2	3	0.97306	0.97309	1	20362	0	0.026937	0.065237	0.911803	1495	3
Insm1	3	0.27606	0.40756	1	8263	1	0.026959	0.065283	0.911803	1496	2
Rwdd4a	3	0.97304	0.97307	1	20361	0	0.02696	0.065285	0.911803	1497	3
Klhdc2	3	0.97303	0.97306	1	20360	0	0.026973	0.065321	0.911803	1498	3
Acbd3	3	0.70166	0.7256	1	14820	1	0.02698	0.065337	0.911803	1499	2
Gcnt4	3	0.76014	0.76886	1	15770	1	0.027008	0.065399	0.911803	1500	1
Prlhr	3	0.4487	0.58089	1	11788	1	0.027033	0.065464	0.911803	1501	2
Cdkn2c	3	0.97296	0.973	1	20359	0	0.02704	0.065479	0.911803	1502	3
Polm	3	0.97293	0.97296	1	20358	0	0.027072	0.065541	0.911803	1503	3
Gatad2a	3	0.97291	0.97294	1	20357	0	0.02709	0.065577	0.911803	1504	3
Impact	3	0.29843	0.43198	1	8763	2	0.027105	0.065609	0.911803	1505	1
Wfdc6a	3	0.67147	0.70522	1	14389	1	0.027112	0.065624	0.911803	1506	2
Cmah	3	0.97284	0.97287	1	20356	0	0.027161	0.065741	0.911803	1507	3
Gm5127	3	0.97283	0.97287	1	20355	0	0.027166	0.06575	0.911803	1508	3
Usp17lc	2	0.97282	0.97285	1	20354	0	0.027179	0.065782	0.911803	1509	2
Mgst3	3	0.9728	0.97282	1	20353	0	0.027202	0.065836	0.911803	1510	3
Drd5	3	0.76102	0.76953	1	15788	1	0.027203	0.065838	0.911803	1511	1
Nkg7	3	0.97278	0.9728	1	20352	0	0.027215	0.065873	0.911803	1512	3
Syk	3	0.97277	0.97279	1	20351	0	0.027233	0.065911	0.911803	1513	3
Tsga13	3	0.97272	0.97273	1	20350	0	0.027283	0.066022	0.911803	1514	3
Zmynd11	3	0.17234	0.29222	1	6031	2	0.027301	0.066061	0.911803	1515	1
Tmem174	3	0.9727	0.97272	1	20349	0	0.027301	0.066062	0.911803	1516	3
Tmem80	3	0.97268	0.97269	1	20348	0	0.027323	0.066113	0.911803	1517	3
Atrn	3	0.10934	0.21898	1	4604	2	0.027349	0.066165	0.911803	1518	1
Atg7	3	0.97265	0.97266	1	20347	0	0.02735	0.066166	0.911803	1519	3
Gm5635	3	0.97263	0.97263	1	20346	0	0.027373	0.066212	0.911803	1520	3
Prkab1	3	0.0043911	0.011615	0.662632	367	1	0.027386	0.066249	0.911803	1521	2
Dvl2	3	0.97261	0.97262	1	20345	0	0.027391	0.06626	0.911803	1522	3
Ppp1r15a	3	0.97258	0.97259	1	20344	0	0.027418	0.066316	0.911803	1523	3
Rragd	3	0.13	0.24334	1	5080	1	0.027466	0.06643	0.911803	1524	2
Cnih3	3	0.97251	0.97252	1	20343	0	0.027486	0.066475	0.911803	1525	3
Prss35	3	0.74414	0.75644	1	15499	1	0.027496	0.066497	0.911803	1526	2
Aplp2	3	0.94181	0.94161	1	19577	0	0.027501	0.066511	0.911803	1527	2
Zfp260	3	0.1938	0.31652	1	6517	1	0.02751	0.066532	0.911803	1528	2
Fam178b	3	0.97249	0.9725	1	20342	0	0.027513	0.066538	0.911803	1529	3
Vmn1r24	3	0.97248	0.97249	1	20341	0	0.027518	0.06655	0.911803	1530	3
Serpina3f	2	0.97248	0.97249	1	20340	0	0.027524	0.066568	0.911803	1531	2
Plagl2	3	0.95337	0.95328	1	19864	0	0.027528	0.066572	0.911803	1532	3
NonTargetingControlGuideForMouse_0570	1	0.97246	0.97247	1	20339	0	0.027536	0.06659	0.911803	1533	1
Prrg2	3	0.28579	0.41816	1	8480	1	0.027554	0.066635	0.911803	1534	2
Park2	3	0.97244	0.97245	1	20336	0	0.027563	0.06666	0.911803	1535	3
Ttyh3	3	0.97242	0.97243	1	20335	0	0.027581	0.066695	0.911803	1536	3
Kank2	3	0.1755	0.29575	1	6107	1	0.027593	0.066722	0.911803	1537	2
Olfr820	3	0.97237	0.97239	1	20334	0	0.027626	0.066791	0.911803	1538	3
Adam12	3	0.82431	0.82446	1	16967	1	0.027642	0.066819	0.911803	1539	1
Vmn1r1	3	0.97235	0.97236	1	20333	0	0.027654	0.06685	0.911803	1540	3
Olfr419	3	0.34902	0.48657	1	9864	1	0.027661	0.066869	0.911803	1541	2
Etfdh	3	0.30886	0.44313	1	9008	2	0.027691	0.066942	0.911803	1542	1
Tshz3	3	0.97229	0.9723	1	20331	0	0.027713	0.066988	0.911803	1543	3
NonTargetingControlGuideForMouse_0626	1	0.97227	0.97228	1	20330	0	0.027735	0.067037	0.911803	1544	1
Commd2	3	0.97224	0.97225	1	20329	0	0.027763	0.067096	0.911803	1545	3
Matn4	3	0.24395	0.37237	1	7587	1	0.027768	0.067108	0.911803	1546	2
Mfsd7c	3	0.92418	0.92385	1	19171	0	0.027786	0.067138	0.911803	1547	2
Efemp2	3	0.80041	0.80252	1	16499	1	0.027788	0.067145	0.911803	1548	2
Dis3l2	3	0.9722	0.97221	1	20328	0	0.027804	0.067179	0.911803	1549	3
Dnajc1	3	0.84836	0.84803	1	17500	0	0.027821	0.067215	0.911803	1550	2
Hes6	3	0.97212	0.97213	1	20327	0	0.027877	0.067331	0.911803	1551	3
Siglece	3	0.86605	0.86571	1	17880	0	0.027886	0.067345	0.911803	1552	2
Micalcl	3	0.97211	0.97212	1	20326	0	0.027891	0.067354	0.911803	1553	3
2210013O21Rik	3	0.24773	0.37657	1	7674	1	0.027893	0.067358	0.911803	1554	2
Mpp7	3	0.79598	0.79866	1	16399	1	0.02792	0.067416	0.911803	1555	2
Bloc1s5	3	0.97207	0.97208	1	20325	0	0.027927	0.067438	0.911803	1556	3
Nme3	3	0.71903	0.73802	1	15073	1	0.027928	0.067441	0.911803	1557	2
Cmtm5	3	0.29818	0.43171	1	8757	1	0.027935	0.067461	0.911803	1558	1
Cldn17	3	0.96696	0.96683	1	20206	0	0.027973	0.067552	0.912011	1559	3
Nupr1	3	0.30776	0.44196	1	8984	1	0.027983	0.067577	0.912011	1560	1
Bfsp2	3	0.972	0.97201	1	20324	0	0.027996	0.067606	0.912011	1561	3
Arl9	3	0.97194	0.97195	1	20323	0	0.02806	0.067764	0.912964	1562	3
Phf20l1	3	0.97194	0.97195	1	20322	0	0.028065	0.067774	0.912964	1563	3
Selo	3	0.5862	0.65298	1	13256	1	0.028081	0.067807	0.912964	1564	2
Mipol1	3	0.29035	0.42312	1	8576	1	0.02813	0.067927	0.913447	1565	2
Tff3	3	0.97186	0.97188	1	20321	0	0.028143	0.067949	0.913447	1566	3
Tmem132b	3	0.97183	0.97185	1	20320	0	0.02817	0.068011	0.913447	1567	3
Olfr202	3	0.90982	0.90947	1	18838	0	0.028178	0.068025	0.913447	1568	2
Ldhal6b	3	0.97181	0.97183	1	20319	0	0.028193	0.068061	0.913447	1569	3
Slc1a6	3	0.97178	0.9718	1	20318	0	0.028221	0.068126	0.913447	1570	3
Mmrn1	3	0.7771	0.78259	1	16035	1	0.028227	0.068146	0.913447	1571	2
Olfr1384	3	0.97173	0.97175	1	20317	0	0.028267	0.068238	0.913783	1572	3
Fgl2	3	0.97172	0.97174	1	20316	0	0.028276	0.068258	0.913783	1573	3
Cdkl3	3	0.81994	0.82032	1	16880	1	0.028296	0.068302	0.913794	1574	2
Sprr1b	3	0.23431	0.36169	1	7380	2	0.028325	0.068362	0.914012	1575	1
Ccrl2	3	0.56264	0.63971	1	12976	1	0.028373	0.068456	0.914689	1576	2
NonTargetingControlGuideForMouse_0854	1	0.9716	0.97161	1	20315	0	0.028398	0.068521	0.914975	1577	1
Olig1	3	0.97157	0.97158	1	20313	0	0.028429	0.068596	0.915393	1578	3
Sema4g	3	0.089861	0.19395	0.994278	4104	1	0.028471	0.068693	0.916111	1579	1
Dzip3	3	0.71546	0.73543	1	15026	1	0.02852	0.068802	0.916979	1580	1
Fam179a	3	0.68586	0.71479	1	14583	1	0.028568	0.068904	0.917652	1581	2
Fshr	3	0.86216	0.86182	1	17805	0	0.028611	0.068999	0.917652	1582	2
Gzmg	3	0.42623	0.5683	1	11555	2	0.028617	0.069009	0.917652	1583	1
Olfr728	3	0.63159	0.6798	1	13852	1	0.028666	0.069129	0.917652	1584	2
Syde2	3	0.96183	0.96172	1	20089	0	0.028675	0.069151	0.917652	1585	3
Fstl5	3	0.97131	0.97131	1	20312	0	0.028693	0.069193	0.917652	1586	3
Olfr691	3	0.22938	0.35624	1	7290	2	0.028714	0.069245	0.917652	1587	1
NonTargetingControlGuideForMouse_0763	1	0.97127	0.97127	1	20311	0	0.028729	0.069274	0.917652	1588	1
Gnai1	3	0.97126	0.97125	1	20310	0	0.028745	0.069312	0.917652	1589	3
Palld	3	0.40443	0.54536	1	11087	1	0.028763	0.069349	0.917652	1590	1
Cxcl13	3	0.9483	0.94821	1	19752	0	0.028765	0.069357	0.917652	1591	3
Slc12a6	3	0.49369	0.60326	1	12240	1	0.028783	0.069402	0.917652	1592	2
Ccdc3	3	0.97121	0.9712	1	20308	0	0.028791	0.069424	0.917652	1593	3
Vcam1	3	0.28523	0.41756	1	8464	1	0.028812	0.069462	0.917652	1594	2
Amigo1	3	0.97116	0.97114	1	20307	0	0.028843	0.069527	0.917864	1595	3
Egln2	3	0.34058	0.47748	1	9683	1	0.028861	0.06957	0.917864	1596	1
Plekhb2	3	0.49969	0.60635	1	12294	1	0.028909	0.06968	0.917864	1597	2
Il2rb	3	0.97109	0.97107	1	20306	0	0.028913	0.069688	0.917864	1598	3
Ttc39c	3	0.97106	0.97104	1	20305	0	0.028941	0.069748	0.917864	1599	3
Gm101	3	0.89041	0.89005	1	18409	0	0.028955	0.069775	0.917864	1600	2
Dchs1	3	0.73419	0.74901	1	15324	1	0.028958	0.069783	0.917864	1601	1
Slco4c1	3	0.971	0.97098	1	20304	0	0.029002	0.06989	0.917993	1602	3
NonTargetingControlGuideForMouse_0038	1	0.97097	0.97094	1	20303	0	0.029027	0.069937	0.917993	1603	1
Cc2d2a	3	0.97095	0.97091	1	20302	0	0.029053	0.069989	0.917993	1604	3
Snx31	3	0.53589	0.6251	1	12698	1	0.029056	0.06999	0.917993	1605	2
Olfr705	3	0.59952	0.66066	1	13427	1	0.029092	0.070072	0.917993	1606	2
Isoc2a	3	0.8616	0.86124	1	17789	0	0.029104	0.070099	0.917993	1607	1
Cdh16	3	0.44246	0.57783	1	11728	1	0.029153	0.070211	0.917993	1608	2
Itln1	3	0.97083	0.97079	1	20301	0	0.029166	0.070241	0.917993	1609	3
Magel2	3	0.7158	0.73568	1	15031	1	0.029174	0.070252	0.917993	1610	2
Nudt4	3	0.97075	0.97071	1	20300	0	0.029246	0.070427	0.917993	1611	3
Lrrtm4	3	0.048751	0.11247	0.952426	2486	2	0.02925	0.070431	0.917993	1612	1
Klk1b16	3	0.57649	0.64752	1	13151	1	0.029265	0.070463	0.917993	1613	2
Tyw3	3	0.43451	0.5741	1	11666	1	0.029299	0.070532	0.917993	1614	2
Rprm	3	0.84073	0.84047	1	17351	0	0.029302	0.070538	0.917993	1615	2
Samt4	3	0.63793	0.6837	1	13930	1	0.029338	0.070621	0.917993	1616	2
Efcab14	3	0.97066	0.97061	1	20299	0	0.029341	0.070626	0.917993	1617	3
Sec14l3	3	0.97064	0.97059	1	20298	0	0.029364	0.070674	0.917993	1618	3
Kdm4b	3	0.33075	0.4668	1	9484	1	0.029393	0.070737	0.917993	1619	2
Zfand4	3	0.10023	0.20834	1	4372	1	0.029445	0.070839	0.917993	1620	2
Sorbs3	3	0.97055	0.97049	1	20297	0	0.02945	0.070848	0.917993	1621	3
Tmem74	3	0.97054	0.97048	1	20296	0	0.029459	0.070864	0.917993	1622	3
Tfcp2	3	0.76426	0.77212	1	15837	1	0.029466	0.070881	0.917993	1623	2
Mab21l3	3	0.86489	0.86458	1	17860	0	0.029494	0.070933	0.917993	1624	2
Rnf180	3	0.2313	0.35835	1	7320	1	0.02953	0.071013	0.917993	1625	2
Prodh2	3	0.97046	0.9704	1	20294	0	0.02954	0.071025	0.917993	1626	3
Tas2r109	3	0.86824	0.86786	1	17936	0	0.029543	0.071034	0.917993	1627	1
Ccna1	3	0.90399	0.90365	1	18725	0	0.029591	0.071146	0.917993	1628	2
Impa1	3	0.97041	0.97035	1	20293	0	0.029592	0.071146	0.917993	1629	3
Heatr5b	3	0.77059	0.77731	1	15934	1	0.029604	0.071172	0.917993	1630	2
Pak6	3	0.47373	0.59327	1	12041	1	0.02964	0.071253	0.917993	1631	2
4921506M07Rik	3	0.96417	0.96403	1	20141	0	0.029689	0.071364	0.917993	1632	3
Piwil1	3	0.97028	0.97021	1	20291	0	0.029716	0.071428	0.917993	1633	3
Rfxank	3	0.95167	0.95157	1	19834	0	0.029723	0.07144	0.917993	1634	3
Izumo3	3	0.40144	0.5422	1	11017	1	0.029738	0.071476	0.917993	1635	2
Tigd5	3	0.97026	0.97019	1	20290	0	0.02974	0.071481	0.917993	1636	3
Ptplb	3	0.97025	0.97018	1	20289	0	0.029754	0.071512	0.917993	1637	3
Zscan22	3	0.97022	0.97015	1	20287	0	0.029778	0.071561	0.917993	1638	3
Scyl2	3	0.91749	0.91721	1	19011	0	0.029786	0.071577	0.917993	1639	2
Ntrk2	3	0.97017	0.9701	1	20286	0	0.029826	0.071671	0.917993	1640	3
Chrd	3	0.32294	0.45832	1	9292	2	0.029835	0.071699	0.917993	1641	1
Ccdc138	3	0.95197	0.95188	1	19841	0	0.02987	0.071776	0.917993	1642	3
Wnk2	3	0.97012	0.97005	1	20285	0	0.029878	0.071793	0.917993	1643	3
Pcdhb14	3	0.94867	0.94858	1	19762	0	0.029884	0.071803	0.917993	1644	3
Mogat2	3	0.9701	0.97003	1	20284	0	0.029902	0.071844	0.917993	1645	3
Yars	3	0.97008	0.97	1	20282	0	0.029921	0.071882	0.917993	1646	3
Dcdc2a	3	0.97007	0.97	1	20281	0	0.029926	0.071897	0.917993	1647	3
Olfr934	3	0.97007	0.96999	1	20280	0	0.029931	0.071911	0.917993	1648	3
Cyp4a14	3	0.66839	0.70314	1	14345	1	0.029932	0.071913	0.917993	1649	2
1700055N04Rik	3	0.97002	0.96995	1	20279	0	0.029979	0.072016	0.917993	1650	3
Olfr1058	3	0.52327	0.61851	1	12564	1	0.029981	0.07202	0.917993	1651	2
NonTargetingControlGuideForMouse_0759	1	0.97001	0.96994	1	20278	0	0.029988	0.072036	0.917993	1652	1
Olfr615	3	0.96998	0.96991	1	20277	0	0.030017	0.072115	0.917993	1653	3
Naa40	3	0.31643	0.45132	1	9154	1	0.03003	0.072135	0.917993	1654	1
Tmem189	3	0.96273	0.96262	1	20106	0	0.030046	0.072171	0.917993	1655	3
Pla2g4f	3	0.96994	0.96988	1	20276	0	0.030056	0.072192	0.917993	1656	3
NonTargetingControlGuideForMouse_0014	1	0.96991	0.96985	1	20275	0	0.030087	0.072263	0.917993	1657	1
Esp23	3	0.90859	0.90824	1	18811	0	0.030166	0.072435	0.917993	1658	2
Olfr345	3	0.96907	0.969	1	20261	0	0.030184	0.072477	0.917993	1659	3
1810041L15Rik	3	0.96981	0.96974	1	20274	0	0.030185	0.07248	0.917993	1660	3
Ranbp10	3	0.9698	0.96973	1	20273	0	0.030195	0.072503	0.917993	1661	3
Fggy	3	0.96978	0.9697	1	20272	0	0.030219	0.072558	0.917993	1662	3
Me2	3	0.080872	0.17699	0.986525	3776	1	0.030273	0.072692	0.917993	1663	2
Tbpl1	3	0.61017	0.66708	1	13566	1	0.030277	0.072697	0.917993	1664	2
Cntn4	3	0.89617	0.89577	1	18542	0	0.030286	0.072716	0.917993	1665	2
Kdm3a	3	0.9697	0.96961	1	20271	0	0.030301	0.072746	0.917993	1666	3
Sh2d1a	3	0.16678	0.28585	1	5908	1	0.030322	0.072795	0.917993	1667	2
Gldc	3	0.95157	0.95148	1	19829	0	0.030333	0.072814	0.917993	1668	3
Hoxa13	3	0.031538	0.075415	0.902461	1759	1	0.03037	0.0729	0.917993	1669	2
Slc41a1	3	0.96957	0.96947	1	20270	0	0.030427	0.073031	0.917993	1670	3
Irgm1	3	0.96955	0.96945	1	20269	0	0.030451	0.073084	0.917993	1671	3
Lef1	3	0.89584	0.89544	1	18532	0	0.030517	0.073233	0.917993	1672	1
Lactbl1	3	0.96947	0.96938	1	20268	0	0.030529	0.07326	0.917993	1673	3
Hsd17b3	3	0.13524	0.2494	1	5200	2	0.030565	0.073337	0.917993	1674	1
Pou2f3	3	0.56187	0.6393	1	12967	1	0.030584	0.073374	0.917993	1675	2
Apol7c	3	0.42165	0.56354	1	11454	2	0.030614	0.073448	0.917993	1676	1
Fam168b	3	0.77428	0.78028	1	15994	1	0.030649	0.073527	0.917993	1677	2
Tspan12	3	0.8892	0.88878	1	18378	0	0.030658	0.073549	0.917993	1678	2
Il2ra	3	0.18573	0.30736	1	6333	1	0.030663	0.073561	0.917993	1679	2
Slc15a2	3	0.58967	0.65493	1	13297	1	0.030677	0.0736	0.917993	1680	2
Tdgf1	3	0.84767	0.84735	1	17482	0	0.030711	0.073672	0.917993	1681	2
Fras1	3	0.96924	0.96916	1	20267	0	0.030757	0.073775	0.917993	1682	3
Cabp4	3	0.52369	0.61873	1	12571	1	0.03076	0.07378	0.917993	1683	1
Zfp961	3	0.96921	0.96912	1	20266	0	0.030792	0.073841	0.917993	1684	3
Adk	3	0.49372	0.60328	1	12241	1	0.030809	0.073882	0.917993	1685	1
Spcs1	3	0.96918	0.9691	1	20265	0	0.030821	0.073901	0.917993	1686	3
Me3	3	0.96917	0.9691	1	20264	0	0.030826	0.073915	0.917993	1687	3
Stk30	3	0.84339	0.84314	1	17406	0	0.030857	0.073991	0.917993	1688	1
Rgs14	3	0.91095	0.91063	1	18864	0	0.030864	0.073999	0.917993	1689	2
Zfp551	3	0.36258	0.50103	1	10156	1	0.030892	0.074071	0.917993	1690	2
Amer1	3	0.9691	0.96903	1	20263	0	0.030899	0.074084	0.917993	1691	3
Bco2	3	0.1681	0.28734	1	5939	1	0.030901	0.074085	0.917993	1692	2
Set	3	0.46461	0.58871	1	11948	1	0.030906	0.074094	0.917993	1693	2
Msh6	3	0.96908	0.96901	1	20262	0	0.030924	0.074138	0.917993	1694	3
Mslnl	3	0.96906	0.969	1	20260	0	0.030938	0.074166	0.917993	1695	3
Trpm5	3	0.89836	0.89796	1	18590	0	0.031032	0.074372	0.917993	1696	2
Sell	3	0.28623	0.41863	1	8486	1	0.0311	0.074524	0.917993	1697	1
Cd44	3	0.96885	0.96878	1	20258	0	0.031154	0.07463	0.917993	1698	3
NonTargetingControlGuideForMouse_0859	1	0.96884	0.96876	1	20257	0	0.031164	0.074652	0.917993	1699	1
Pgm5	3	0.96884	0.96876	1	20256	0	0.031164	0.074653	0.917993	1700	3
Gpr37	3	0.96882	0.96875	1	20255	0	0.031184	0.0747	0.917993	1701	3
Kif26b	3	0.96881	0.96874	1	20254	0	0.031189	0.07471	0.917993	1702	3
Cog8	3	0.6569	0.6957	1	14192	1	0.031198	0.074727	0.917993	1703	1
Slc15a4	3	0.89128	0.89092	1	18429	0	0.031277	0.074886	0.917993	1704	2
Arf6	3	0.96872	0.96865	1	20251	0	0.031277	0.074888	0.917993	1705	3
Plekhb1	3	0.53003	0.62197	1	12639	1	0.031295	0.074935	0.917993	1706	2
Rab40b	3	0.23592	0.36354	1	7412	1	0.031295	0.074936	0.917993	1707	2
Tgs1	3	0.96869	0.96863	1	20250	0	0.031307	0.074957	0.917993	1708	3
Als2cl	3	0.39677	0.53718	1	10917	1	0.031314	0.074968	0.917993	1709	2
Tox3	3	0.61046	0.66726	1	13572	1	0.031344	0.075035	0.917993	1710	1
Atp11a	3	0.96864	0.96857	1	20249	0	0.031356	0.075071	0.917993	1711	3
Ppm1n	3	0.083406	0.18181	0.989089	3867	1	0.031408	0.075196	0.917993	1712	2
Dupd1	3	0.35182	0.48956	1	9932	2	0.031441	0.075277	0.917993	1713	1
Gm20809	2	0.96855	0.96849	1	20248	0	0.031447	0.075294	0.917993	1714	2
Clec4g	3	0.65228	0.69275	1	14133	1	0.031456	0.075312	0.917993	1715	2
Itm2a	3	0.96854	0.96848	1	20247	0	0.03146	0.075325	0.917993	1716	3
Vmn2r8	3	0.63363	0.68106	1	13873	1	0.031465	0.075332	0.917993	1717	2
Gimap4	3	0.58302	0.65118	1	13222	1	0.03149	0.075386	0.917993	1718	2
Rnf166	3	0.83382	0.83355	1	17187	1	0.031531	0.075486	0.917993	1719	2
St14	3	0.96845	0.96839	1	20246	0	0.03155	0.075524	0.917993	1720	3
NonTargetingControlGuideForMouse_0127	1	0.96844	0.96837	1	20245	0	0.031561	0.075555	0.917993	1721	1
Efr3b	3	0.03183	0.076065	0.903433	1773	1	0.031569	0.075573	0.917993	1722	2
Crot	3	0.96843	0.96836	1	20244	0	0.031574	0.075583	0.917993	1723	3
NonTargetingControlGuideForMouse_0605	1	0.96842	0.96835	1	20243	0	0.031578	0.075591	0.917993	1724	1
Engase	3	0.96841	0.96834	1	20242	0	0.031589	0.075614	0.917993	1725	3
Spata16	3	0.96838	0.96832	1	20240	0	0.031619	0.075684	0.917993	1726	3
Slc30a4	3	0.96838	0.96831	1	20239	0	0.031624	0.075693	0.917993	1727	3
Ndst4	3	0.96837	0.9683	1	20238	0	0.031629	0.07571	0.917993	1728	3
Usp22	3	0.96837	0.9683	1	20237	0	0.031634	0.075721	0.917993	1729	3
Olfr722	3	0.036927	0.087234	0.933417	1968	1	0.031635	0.075725	0.917993	1730	2
Cyp2c29	3	0.38427	0.52395	1	10638	1	0.031684	0.07583	0.917993	1731	2
Rin1	3	0.96829	0.96823	1	20236	0	0.031709	0.075885	0.917993	1732	3
Atxn3	3	0.27902	0.41074	1	8333	2	0.031733	0.075941	0.917993	1733	1
Ggct	3	0.35764	0.4958	1	10055	1	0.031758	0.075992	0.917993	1734	2
Wbscr27	3	0.96824	0.96817	1	20235	0	0.031758	0.075992	0.917993	1735	3
Clip4	3	0.32591	0.46155	1	9362	1	0.031781	0.07604	0.917993	1736	1
Cyp2j12	3	0.18677	0.30852	1	6352	1	0.031796	0.07607	0.917993	1737	2
Mtdh	3	0.9682	0.96812	1	20234	0	0.031803	0.076086	0.917993	1738	3
Zhx3	3	0.95813	0.95806	1	19992	0	0.03183	0.076136	0.917993	1739	3
Fam222b	3	0.87941	0.87899	1	18203	0	0.031844	0.076166	0.917993	1740	2
Gsg1l	3	0.96815	0.96808	1	20233	0	0.031848	0.076176	0.917993	1741	3
Fzd6	3	0.96814	0.96806	1	20232	0	0.031858	0.076194	0.917993	1742	3
Dync2h1	3	0.96813	0.96805	1	20231	0	0.031873	0.076225	0.917993	1743	3
Olfr1049	3	0.90835	0.90801	1	18806	0	0.031891	0.076261	0.917993	1744	2
Il4ra	3	0.96809	0.96801	1	20230	0	0.031908	0.076301	0.917993	1745	3
Mip	3	0.93086	0.9306	1	19330	0	0.03191	0.076305	0.917993	1746	2
Fam104a	3	0.84829	0.84796	1	17499	0	0.031927	0.076344	0.917993	1747	2
Spinkl	2	0.96804	0.96796	1	20229	0	0.03196	0.076414	0.917993	1748	2
Chga	3	0.968	0.96792	1	20228	0	0.032003	0.076502	0.917993	1749	3
4932443I19Rik	3	0.96799	0.9679	1	20227	0	0.032013	0.076522	0.917993	1750	3
Gm382	3	0.61292	0.66872	1	13608	1	0.032025	0.076546	0.917993	1751	2
Dst	3	0.96797	0.96788	1	20226	0	0.032033	0.076566	0.917993	1752	3
Muc5b	3	0.96794	0.96785	1	20225	0	0.032058	0.076616	0.917993	1753	3
Nyap2	3	0.96793	0.96784	1	20224	0	0.032073	0.076655	0.917993	1754	3
Cib4	3	0.96791	0.96782	1	20223	0	0.032088	0.076686	0.917993	1755	3
Eva1a	3	0.9679	0.96782	1	20222	0	0.032098	0.076702	0.917993	1756	3
Vmn1r73	3	0.66497	0.70091	1	14306	1	0.03211	0.076722	0.917993	1757	2
Tenm1	3	0.96782	0.96772	1	20221	0	0.032184	0.076876	0.917993	1758	3
Zbtb16	3	0.76177	0.77013	1	15798	1	0.032195	0.076906	0.917993	1759	2
Theg	3	0.39748	0.53796	1	10930	1	0.032268	0.077084	0.917993	1760	1
Ppapdc2	3	0.81058	0.81166	1	16699	1	0.032291	0.077141	0.917993	1761	2
Olfr743	3	0.82447	0.82464	1	16970	1	0.03231	0.077184	0.917993	1762	2
Fbln2	3	0.036819	0.087003	0.932368	1965	2	0.032316	0.077206	0.917993	1763	1
Porcn	3	0.96768	0.96757	1	20220	0	0.032325	0.077226	0.917993	1764	3
Plcb4	3	0.96054	0.96044	1	20052	0	0.032358	0.077289	0.917993	1765	3
Zfat	3	0.90072	0.90034	1	18645	0	0.032365	0.077305	0.917993	1766	2
Tcp11	3	0.96763	0.96752	1	20219	0	0.03237	0.077314	0.917993	1767	3
Rapgefl1	3	0.9676	0.9675	1	20218	0	0.032395	0.077375	0.917993	1768	3
Ccdc110	3	0.85722	0.85682	1	17686	0	0.032396	0.077376	0.917993	1769	2
Apol10b	3	0.12009	0.23167	1	4852	1	0.032406	0.077392	0.917993	1770	2
Olfr339	3	0.96759	0.96747	1	20217	0	0.032411	0.077408	0.917993	1771	3
Aard	3	0.71231	0.73317	1	14984	1	0.032414	0.077415	0.917993	1772	2
Slc30a10	3	0.96758	0.96746	1	20216	0	0.032421	0.077429	0.917993	1773	3
Slco1c1	3	0.96757	0.96745	1	20215	0	0.032431	0.077456	0.917993	1774	3
Trim62	3	0.72091	0.73938	1	15108	1	0.032434	0.077465	0.917993	1775	2
Fzd3	3	0.93802	0.93783	1	19482	0	0.032463	0.077528	0.917993	1776	2
Serinc5	3	0.93165	0.9314	1	19348	0	0.032501	0.077611	0.917993	1777	2
Fam129c	3	0.87941	0.87899	1	18108	0	0.03252	0.077646	0.917993	1778	2
Wfikkn1	3	0.96748	0.96736	1	20214	0	0.032522	0.077648	0.917993	1779	3
Tas2r103	3	0.96746	0.96735	1	20213	0	0.032537	0.07768	0.917993	1780	3
Hfm1	3	0.47871	0.5957	1	12091	1	0.03254	0.077684	0.917993	1781	2
Olfr1511	3	0.53108	0.62256	1	12651	1	0.032559	0.07772	0.917993	1782	1
Vamp2	3	0.20554	0.32979	1	6790	1	0.032578	0.077762	0.917993	1783	2
Gpr150	3	0.83496	0.8347	1	17210	1	0.032588	0.07778	0.917993	1784	2
1600014K23Rik	3	0.96735	0.96724	1	20212	0	0.032649	0.077903	0.917993	1785	3
Vil1	3	0.96735	0.96723	1	20211	0	0.032654	0.077916	0.917993	1786	3
Scara5	3	0.86422	0.8639	1	17843	0	0.032657	0.077924	0.917993	1787	2
Zfp558	3	0.63844	0.68402	1	13940	1	0.032664	0.077945	0.917993	1788	2
Nme7	3	0.93438	0.93419	1	19410	0	0.032751	0.078144	0.919821	1789	2
Tprn	3	0.22758	0.35423	1	7256	1	0.032802	0.078257	0.92064	1790	1
Wnt7a	3	0.96717	0.96704	1	20210	0	0.032827	0.078312	0.920767	1791	3
D8Ertd738e	3	0.2244	0.35073	1	7176	2	0.032851	0.078364	0.920861	1792	1
Gdap1l1	3	0.64545	0.68846	1	14029	1	0.032905	0.078491	0.921839	1793	2
1700022P22Rik	3	0.95417	0.95408	1	19889	0	0.032948	0.078588	0.922467	1794	3
Gca	3	0.96702	0.96689	1	20208	0	0.032985	0.078661	0.922479	1795	3
Aoc1	3	0.28219	0.41418	1	8404	2	0.033045	0.078806	0.922479	1796	1
Astn2	3	0.96695	0.96682	1	20205	0	0.033046	0.07881	0.922479	1797	3
Hltf	3	0.38678	0.5266	1	10693	1	0.033094	0.078915	0.922479	1798	2
NonTargetingControlGuideForMouse_0277	1	0.96685	0.96672	1	20204	0	0.033151	0.07905	0.922479	1799	1
Mettl21c	3	0.96681	0.96668	1	20203	0	0.03319	0.079138	0.922479	1800	3
Susd2	3	0.9668	0.96667	1	20202	0	0.0332	0.079158	0.922479	1801	3
Clec4n	3	0.44431	0.57874	1	11749	1	0.033204	0.079167	0.922479	1802	2
Mrpl47	3	0.031392	0.075066	0.902461	1751	2	0.033288	0.079365	0.922479	1803	1
Tm7sf3	3	0.90537	0.90502	1	18755	0	0.033301	0.079396	0.922479	1804	2
Clcn2	3	0.96668	0.96654	1	20201	0	0.033323	0.079449	0.922479	1805	3
Spata31d1c	3	0.87941	0.87899	1	18324	0	0.033337	0.079479	0.922479	1806	2
Cyp39a1	3	0.92913	0.92889	1	19290	0	0.033385	0.079586	0.922479	1807	2
Prm2	3	0.96658	0.96644	1	20200	0	0.033421	0.079665	0.922479	1808	3
1700034J05Rik	3	0.25348	0.38281	1	7786	2	0.033434	0.079697	0.922479	1809	1
Adam34	3	0.96652	0.96639	1	20199	0	0.033478	0.079794	0.922479	1810	3
Zic1	3	0.67759	0.70928	1	14480	1	0.033483	0.0798	0.922479	1811	1
NonTargetingControlGuideForMouse_0641	1	0.96648	0.96635	1	20198	0	0.033516	0.079872	0.922479	1812	1
Mnx1	3	0.093396	0.2003	0.996962	4229	2	0.033531	0.079909	0.922479	1813	1
Rtn2	3	0.96646	0.96633	1	20197	0	0.033545	0.079943	0.922479	1814	3
D6Ertd527e	3	0.96642	0.9663	1	20196	0	0.033576	0.080007	0.922479	1815	3
Krt16	3	0.34318	0.48028	1	9737	1	0.03358	0.080015	0.922479	1816	2
Olfr791	3	0.96011	0.96001	1	20038	0	0.033611	0.080096	0.922479	1817	3
Rgag1	3	0.96638	0.96625	1	20194	0	0.033623	0.080128	0.922479	1818	3
Scd4	3	0.96637	0.96625	1	20193	0	0.033628	0.080137	0.922479	1819	3
Apool	3	0.96635	0.96622	1	20192	0	0.033654	0.080196	0.922479	1820	3
Sec24a	3	0.96634	0.96621	1	20191	0	0.033659	0.080205	0.922479	1821	3
Atg4a	3	0.95408	0.95399	1	19884	0	0.033725	0.08036	0.922479	1822	3
Psmb11	3	0.96627	0.96613	1	20190	0	0.033731	0.08037	0.922479	1823	3
Cartpt	3	0.96623	0.9661	1	20189	0	0.033768	0.080452	0.922479	1824	3
Acsm5	3	0.82823	0.82812	1	17077	1	0.033774	0.080465	0.922479	1825	2
Cd37	3	0.80213	0.80397	1	16539	1	0.033777	0.080474	0.922479	1826	2
NonTargetingControlGuideForMouse_0241	1	0.9662	0.96607	1	20188	0	0.033797	0.080513	0.922479	1827	1
Dmp1	3	0.9662	0.96607	1	20187	0	0.033799	0.080516	0.922479	1828	3
Lama5	3	0.96619	0.96606	1	20186	0	0.033809	0.080535	0.922479	1829	3
Ginm1	3	0.87941	0.87899	1	18240	0	0.033871	0.080664	0.922479	1830	2
Chrna4	3	0.96608	0.96596	1	20185	0	0.033918	0.080767	0.922479	1831	3
Sox21	3	0.45684	0.58485	1	11865	1	0.03392	0.080768	0.922479	1832	2
Asb8	3	0.96608	0.96595	1	20184	0	0.033924	0.080775	0.922479	1833	3
Mrgprf	3	0.35226	0.49004	1	9942	1	0.034017	0.080981	0.922479	1834	2
S1pr1	3	0.74358	0.75601	1	15489	1	0.034021	0.080992	0.922479	1835	2
Sult2b1	3	0.96598	0.96585	1	20183	0	0.034023	0.080999	0.922479	1836	3
Gm14920	3	0.68595	0.71485	1	14586	1	0.034099	0.081159	0.922479	1837	2
Dnajc15	3	0.87941	0.87899	1	18289	0	0.034138	0.081251	0.922479	1838	2
Adcyap1	3	0.89692	0.89653	1	18557	0	0.034158	0.081286	0.922479	1839	2
Ankrd17	3	0.96583	0.9657	1	20180	0	0.034174	0.081316	0.922479	1840	3
Tigd3	3	0.96578	0.96566	1	20179	0	0.034216	0.081408	0.922479	1841	3
Ltb4r2	3	0.35222	0.49	1	9940	1	0.03426	0.0815	0.922479	1842	2
Olfr1195	3	0.43036	0.57215	1	11625	1	0.034276	0.081534	0.922479	1843	2
Tmem170	3	0.96571	0.96557	1	20178	0	0.034295	0.081567	0.922479	1844	3
Hcfc1r1	3	0.15719	0.27484	1	5696	1	0.034308	0.081599	0.922479	1845	1
Shcbp1l	3	0.96569	0.96556	1	20177	0	0.03431	0.081604	0.922479	1846	3
Nps	3	0.83864	0.83841	1	17298	0	0.034334	0.081649	0.922479	1847	2
Olfr316	3	0.9461	0.94594	1	19702	0	0.034344	0.08167	0.922479	1848	3
Mpv17	3	0.25813	0.38797	1	7884	1	0.034374	0.081733	0.922479	1849	2
Katnal1	3	0.55188	0.63375	1	12862	1	0.034403	0.081806	0.922479	1850	2
Olfr32	3	0.051823	0.11889	0.955118	2613	2	0.034405	0.081806	0.922479	1851	1
1700030F18Rik	3	0.96555	0.96543	1	20176	0	0.034447	0.081904	0.922479	1852	3
Pstpip1	3	0.96555	0.96543	1	20175	0	0.034452	0.081915	0.922479	1853	3
1700052N19Rik	3	0.32967	0.46561	1	9465	2	0.034454	0.081919	0.922479	1854	1
Galr1	3	0.95128	0.95118	1	19821	0	0.034472	0.081954	0.922479	1855	3
Bves	3	0.67724	0.70905	1	14475	1	0.034492	0.082001	0.922479	1856	2
Sept1	3	0.96385	0.96371	1	20132	0	0.034502	0.082025	0.922479	1857	3
Gdpd3	3	0.9655	0.96537	1	20174	0	0.034505	0.08203	0.922479	1858	3
Hip1	3	0.38568	0.52545	1	10670	2	0.034551	0.082119	0.922479	1859	1
Slc16a7	3	0.13271	0.24649	1	5134	1	0.03458	0.082188	0.922479	1860	2
Olfr136	3	0.78458	0.78882	1	16179	1	0.03459	0.082205	0.922479	1861	2
Champ1	3	0.96541	0.96528	1	20173	0	0.034595	0.082213	0.922479	1862	3
Hivep1	3	0.26496	0.39547	1	8028	2	0.034599	0.082226	0.922479	1863	1
Tex19.1	3	0.20647	0.33083	1	6809	2	0.034648	0.08233	0.922479	1864	1
NonTargetingControlGuideForMouse_0107	1	0.96531	0.96517	1	20171	0	0.034692	0.082417	0.922479	1865	1
Atxn2l	3	0.93335	0.93315	1	19383	0	0.034696	0.082429	0.922479	1866	2
Pla2g3	3	0.96529	0.96516	1	20170	0	0.034705	0.082452	0.922479	1867	3
Gpr183	3	0.96528	0.96514	1	20169	0	0.034721	0.082482	0.922479	1868	3
G2e3	3	0.96526	0.96513	1	20168	0	0.034737	0.082516	0.922479	1869	3
Trim8	3	0.95625	0.95615	1	19943	0	0.034738	0.08252	0.922479	1870	3
Trub1	3	0.22094	0.34692	1	7100	2	0.034745	0.082538	0.922479	1871	1
Pde12	3	0.32518	0.46075	1	9344	1	0.034758	0.082567	0.922479	1872	2
Lrrc27	3	0.96524	0.96511	1	20167	0	0.034758	0.082568	0.922479	1873	3
Nradd	3	0.68611	0.71497	1	14590	1	0.034793	0.08264	0.922479	1874	2
Trim52	3	0.96516	0.96502	1	20166	0	0.034838	0.082743	0.922479	1875	3
Habp2	3	0.22132	0.34734	1	7105	2	0.034842	0.08275	0.922479	1876	1
Pdk4	3	0.96513	0.965	1	20165	0	0.03487	0.082812	0.922479	1877	3
Usp21	3	0.96513	0.965	1	20164	0	0.034875	0.082823	0.922479	1878	3
Tinag	3	0.76621	0.77374	1	15867	1	0.034886	0.082851	0.922479	1879	2
Lingo2	3	0.20736	0.33181	1	6828	2	0.034891	0.08286	0.922479	1880	1
Fa2h	3	0.89547	0.89503	1	18525	0	0.034926	0.082937	0.922479	1881	2
Ap2a2	3	0.083319	0.18166	0.989089	3864	2	0.034939	0.082965	0.922479	1882	1
Zfp516	3	0.96505	0.96493	1	20163	0	0.034954	0.083006	0.922479	1883	3
Ttc17	3	0.94954	0.94947	1	19781	0	0.034985	0.083071	0.922479	1884	3
Hspa12a	3	0.96501	0.96489	1	20161	0	0.034992	0.083084	0.922479	1885	3
Vmn1r40	3	0.74244	0.75515	1	15471	1	0.034995	0.083089	0.922479	1886	2
Olfr467	3	0.96498	0.96486	1	20160	0	0.035024	0.08316	0.922479	1887	3
Spint3	3	0.38315	0.52275	1	10605	1	0.035035	0.083179	0.922479	1888	2
Wsb1	3	0.6395	0.6847	1	13956	1	0.035036	0.083183	0.922479	1889	2
Olfr1093	3	0.10134	0.20964	1	4403	1	0.035085	0.083298	0.922479	1890	2
Spa17	3	0.038816	0.091343	0.934739	2055	1	0.035085	0.083298	0.922479	1891	2
Tbc1d19	3	0.71328	0.73386	1	14994	1	0.035133	0.083414	0.922479	1892	1
Oxgr1	3	0.96484	0.96471	1	20158	0	0.035157	0.083464	0.922479	1893	3
3110079O15Rik	3	0.96483	0.96471	1	20157	0	0.035167	0.083484	0.922479	1894	3
Ccdc71	3	0.29689	0.43028	1	8725	1	0.035182	0.08352	0.922479	1895	2
NonTargetingControlGuideForMouse_0460	1	0.96481	0.96469	1	20156	0	0.035188	0.083532	0.922479	1896	1
Phyhipl	3	0.83957	0.83932	1	17321	0	0.035223	0.083606	0.922479	1897	2
Iqca	3	0.024811	0.060247	0.881027	1440	1	0.03523	0.083622	0.922479	1898	1
Fam154a	3	0.96477	0.96464	1	20155	0	0.035231	0.083624	0.922479	1899	3
Myo18b	3	0.96474	0.96461	1	20152	0	0.035264	0.083679	0.922479	1900	3
Vwa3a	3	0.91493	0.91462	1	18946	0	0.035279	0.083719	0.922479	1901	2
Comtd1	3	0.9647	0.96458	1	20151	0	0.035296	0.083752	0.922479	1902	3
Cacna1a	3	0.86342	0.86308	1	17832	0	0.035313	0.083788	0.922479	1903	2
Gm17359	3	0.96468	0.96455	1	20150	0	0.035317	0.083797	0.922479	1904	3
Fam107b	3	0.16286	0.28133	1	5820	1	0.035327	0.083816	0.922479	1905	2
Pdzd8	3	0.65974	0.69753	1	14234	1	0.035343	0.083846	0.922479	1906	2
Gpr55	3	0.52333	0.61854	1	12565	1	0.035376	0.083917	0.922479	1907	2
Epn1	3	0.92687	0.92658	1	19234	0	0.035383	0.083931	0.922479	1908	2
Kat6b	3	0.75956	0.76841	1	15761	1	0.035403	0.083986	0.922479	1909	2
Tmprss3	3	0.53096	0.62249	1	12650	1	0.035412	0.084007	0.922479	1910	2
Antxr2	3	0.78693	0.79082	1	16224	1	0.035424	0.084028	0.922479	1911	1
Mamld1	3	0.96454	0.9644	1	20149	0	0.035462	0.084105	0.922479	1912	3
Klf7	3	0.96452	0.96438	1	20148	0	0.035483	0.08415	0.922479	1913	3
Sept4	3	0.96449	0.96435	1	20147	0	0.03551	0.084209	0.922479	1914	3
Myadml2	3	0.66011	0.69776	1	14239	1	0.035521	0.084237	0.922479	1915	1
Snai1	3	0.72779	0.74437	1	15208	1	0.035542	0.08428	0.922479	1916	2
Hsh2d	3	0.73006	0.74602	1	15245	1	0.035618	0.084441	0.922479	1917	1
Clca2	2	0.96431	0.96417	1	20146	0	0.035687	0.084592	0.922479	1918	2
Fam134a	3	0.9643	0.96416	1	20145	0	0.035698	0.084612	0.922479	1919	3
Spink6	3	0.96429	0.96415	1	20144	0	0.035709	0.08464	0.922479	1920	3
Capsl	3	0.52296	0.61836	1	12561	1	0.035715	0.084656	0.922479	1921	2
Gpr143	3	0.91358	0.91323	1	18924	0	0.035732	0.084697	0.922479	1922	2
Lta	3	0.96426	0.96412	1	20143	0	0.035741	0.084721	0.922479	1923	3
1700015E13Rik	3	0.96423	0.96409	1	20142	0	0.035768	0.08477	0.922479	1924	3
Asphd1	3	0.31459	0.4493	1	9115	2	0.035812	0.084873	0.922479	1925	1
Tmem132c	3	0.96415	0.96401	1	20140	0	0.035849	0.084954	0.922479	1926	3
Ephb6	3	0.068131	0.15209	0.981809	3261	1	0.035861	0.084977	0.922479	1927	1
Lce1e	1	0.96413	0.96399	1	20138	0	0.035867	0.08499	0.922479	1928	1
NonTargetingControlGuideForMouse_0720	1	0.9641	0.96396	1	20137	0	0.035901	0.085066	0.922479	1929	1
Ppm1j	3	0.63586	0.68244	1	13903	1	0.035909	0.085085	0.922479	1930	1
Endog	3	0.86665	0.86629	1	17890	0	0.035922	0.085108	0.922479	1931	2
Gm14499	2	0.96406	0.96392	1	20136	0	0.035938	0.085138	0.922479	1932	2
D330045A20Rik	3	0.36856	0.50736	1	10295	1	0.035952	0.08517	0.922479	1933	2
Gcnt1	3	0.48524	0.59904	1	12153	1	0.035958	0.08518	0.922479	1934	2
Prpf40b	3	0.69099	0.71831	1	14674	1	0.035962	0.085188	0.922479	1935	2
Mid1ip1	3	0.87941	0.87899	1	18033	0	0.035972	0.085217	0.922479	1936	2
Cblb	3	0.10018	0.20828	1	4370	1	0.035982	0.085239	0.922479	1937	2
Gpatch2l	3	0.37385	0.51291	1	10395	1	0.035992	0.085257	0.922479	1938	2
Fam72a	3	0.93824	0.93805	1	19492	0	0.036055	0.085386	0.922479	1939	2
Taar7b	3	0.96391	0.96376	1	20134	0	0.036093	0.085472	0.922479	1940	3
Dlk1	3	0.96386	0.96372	1	20133	0	0.036142	0.085563	0.922479	1941	3
Eme2	3	0.55374	0.6348	1	12885	1	0.036152	0.08558	0.922479	1942	2
Zfp189	3	0.7932	0.79622	1	16343	1	0.036153	0.085586	0.922479	1943	2
Trp53inp1	3	0.96384	0.9637	1	20131	0	0.036163	0.085604	0.922479	1944	3
NonTargetingControlGuideForMouse_0069	1	0.96382	0.96368	1	20130	0	0.036182	0.085649	0.922479	1945	1
Tdrd5	3	0.74384	0.75621	1	15493	1	0.0362	0.085691	0.922479	1946	1
Gapdhs	3	0.96377	0.96363	1	20129	0	0.036234	0.085776	0.922479	1947	3
Chrac1	3	0.75219	0.7626	1	15626	1	0.036249	0.085805	0.922479	1948	2
Prom1	3	0.1776	0.29809	1	6156	2	0.036297	0.085916	0.922479	1949	1
Abhd6	3	0.89099	0.89062	1	18422	0	0.036304	0.085933	0.922479	1950	2
Ech1	3	0.96367	0.96353	1	20128	0	0.036332	0.085996	0.922479	1951	3
Tbx10	3	0.19303	0.31563	1	6495	1	0.036346	0.086025	0.922479	1952	2
Fmo9	3	0.80224	0.80406	1	16544	1	0.036374	0.086088	0.922479	1953	2
Wfdc11	3	0.96359	0.96345	1	20126	0	0.036414	0.086168	0.922479	1954	3
Synrg	3	0.94197	0.94177	1	19583	0	0.036455	0.08626	0.922479	1955	2
Adamts17	3	0.96353	0.96339	1	20125	0	0.036469	0.086287	0.922479	1956	3
Snx12	3	0.96352	0.96338	1	20124	0	0.036479	0.086306	0.922479	1957	3
Slc25a24	3	0.78781	0.79161	1	16236	1	0.036491	0.086328	0.922479	1958	2
Htr2c	3	0.42071	0.56256	1	11427	1	0.036526	0.086418	0.922479	1959	2
Zscan25	3	0.96342	0.96329	1	20122	0	0.036583	0.08654	0.922479	1960	3
Olfr199	3	0.87941	0.87899	1	18016	0	0.036586	0.086542	0.922479	1961	2
Plekhg4	3	0.43743	0.57548	1	11689	1	0.036588	0.086545	0.922479	1962	2
Cyp2c54	3	0.25077	0.37989	1	7737	1	0.036597	0.086563	0.922479	1963	2
Ddah2	3	0.4434	0.5783	1	11741	1	0.036617	0.086602	0.922479	1964	2
Arl13b	3	0.87941	0.87899	1	18020	0	0.036627	0.086623	0.922479	1965	2
Slc12a2	3	0.87941	0.87899	1	18310	0	0.036636	0.086647	0.922479	1966	1
Paip2	3	0.96336	0.96323	1	20121	0	0.036638	0.086656	0.922479	1967	3
Kcnj4	3	0.57918	0.64899	1	13181	1	0.036708	0.086801	0.922479	1968	2
Fam196b	3	0.96329	0.96317	1	20120	0	0.03671	0.086805	0.922479	1969	3
Pear1	3	0.96327	0.96315	1	20119	0	0.036731	0.086845	0.922479	1970	3
Cacfd1	3	0.96325	0.96313	1	20118	0	0.036748	0.086889	0.922479	1971	3
Hilpda	3	0.11446	0.22502	1	4716	1	0.036748	0.08689	0.922479	1972	2
Cited4	3	0.92279	0.9225	1	19132	0	0.036782	0.08696	0.922479	1973	2
Rab3a	3	0.65125	0.69209	1	14117	1	0.03683	0.087068	0.922479	1974	2
Aicda	3	0.96309	0.96298	1	20117	0	0.036907	0.087228	0.922479	1975	3
Rdh16	3	0.29299	0.42606	1	8640	1	0.036927	0.087278	0.922479	1976	1
Foxp2	3	0.96307	0.96295	1	20116	0	0.036935	0.087299	0.922479	1977	3
Limch1	3	0.38009	0.5195	1	10528	1	0.036972	0.087373	0.922479	1978	2
Darc	3	0.070972	0.15757	0.985983	3365	1	0.036976	0.087385	0.922479	1979	2
Serpinb1a	3	0.96299	0.96288	1	20115	0	0.037012	0.087465	0.922479	1980	3
Nmnat3	3	0.93413	0.93394	1	19403	0	0.037024	0.087496	0.922479	1981	2
Dusp7	3	0.86747	0.86709	1	17912	0	0.037043	0.087536	0.922479	1982	2
Mycbp	3	0.86758	0.8672	1	17915	0	0.037053	0.087566	0.922479	1983	2
Ptpn5	3	0.90381	0.90345	1	18718	0	0.037073	0.08761	0.922479	1984	2
Arnt2	3	0.96292	0.9628	1	20114	0	0.037078	0.08762	0.922479	1985	3
4930523C07Rik	3	0.96291	0.96279	1	20113	0	0.03709	0.087644	0.922479	1986	3
Tusc2	3	0.9629	0.96278	1	20112	0	0.037095	0.087654	0.922479	1987	3
Mctp1	3	0.012593	0.031901	0.807567	831	1	0.037121	0.087714	0.922479	1988	2
Xkr4	3	0.96286	0.96274	1	20111	0	0.037139	0.087749	0.922479	1989	3
Tex264	3	0.95366	0.95356	1	19874	0	0.037175	0.087831	0.922479	1990	3
NonTargetingControlGuideForMouse_0953	1	0.96281	0.96268	1	20110	0	0.037193	0.087875	0.922479	1991	1
Gm9992	2	0.9628	0.96267	1	20109	0	0.037199	0.087885	0.922479	1992	2
Rasl10b	3	0.96279	0.96266	1	20108	0	0.037211	0.08791	0.922479	1993	3
Irx3	3	0.66979	0.70407	1	14367	1	0.037216	0.08792	0.922479	1994	2
Arpc5	3	0.96278	0.96266	1	20107	0	0.037217	0.087927	0.922479	1995	3
Zfp87	3	0.058044	0.13167	0.958977	2889	1	0.037266	0.088024	0.922479	1996	2
Kxd1	3	0.95476	0.95468	1	19905	0	0.037277	0.088048	0.922479	1997	3
Ptgr1	3	0.8272	0.82716	1	17050	1	0.037315	0.088135	0.922479	1998	1
Tusc3	3	0.85599	0.85562	1	17662	0	0.037318	0.088141	0.922479	1999	2
[truncated: 19,059 more rows]

## Sheet: 0.25 uM cisplatin
Gene id	num	neg|score	neg|p-value	neg|fdr	neg|rank	neg|goodsgrna	pos|score	pos|p-value	pos|fdr	pos|rank	pos|goodsgrna
Naa60	3	1	1	1	21058	0	4.0041e-10	2.3509e-07	0.00165	1	3
Lrrc8a	3	0.92938	0.92932	0.999994	19338	0	1.8517e-09	2.3509e-07	0.00165	2	2
Mgat1	3	1	1	1	21057	0	1.4582e-08	2.3509e-07	0.00165	3	3
Dvl3	3	1	1	1	21056	0	3.7082e-06	6.8176e-06	0.035891	4	3
Fancb	3	0.94519	0.94522	0.999994	19718	0	1.861e-05	4.9134e-05	0.187294	5	3
Tox2	3	0.10411	0.22036	0.986646	4703	1	2.0901e-05	5.3365e-05	0.187294	6	2
Grrp1	3	0.99997	0.99997	1	21055	0	2.6039e-05	6.653e-05	0.200141	7	3
2310003H01Rik	3	0.99784	0.99785	0.999994	20999	0	5.0277e-05	0.00014035	0.336084	8	3
Slc35a2	3	0.99995	0.99994	1	21054	0	5.2277e-05	0.00014364	0.336084	9	3
Olfr1058	3	0.24226	0.37658	0.999994	7711	1	6.6873e-05	0.00018878	0.397525	10	2
Fancf	3	0.80996	0.81362	0.999994	16814	1	8.3717e-05	0.00023909	0.436056	11	2
Col17a1	3	0.99991	0.99991	1	21053	0	8.6538e-05	0.00024849	0.436056	12	3
Mpeg1	3	0.9999	0.99989	1	21052	0	9.9055e-05	0.00028892	0.468012	13	3
Mdc1	3	0.62903	0.69078	0.999994	14183	1	0.00012422	0.00036509	0.549151	14	2
Mgat2	3	0.96128	0.96134	0.999994	20108	0	0.00016036	0.0004549	0.6159	15	3
Catsper4	3	0.18391	0.31286	0.999994	6477	1	0.00016768	0.00048029	0.6159	16	2
Zar1	3	0.94078	0.94077	0.999994	19614	0	0.0001739	0.00049721	0.6159	17	3
Dus1l	3	0.99525	0.99522	0.999994	20932	0	0.00020996	0.00059407	0.694994	18	3
Fam149a	3	0.10074	0.21417	0.984914	4576	2	0.00027327	0.00076333	0.815594	19	1
Gabrr3	3	0.98564	0.98571	0.999994	20686	0	0.00027746	0.00077462	0.815594	20	3
Plcxd3	3	0.9997	0.9997	1	21051	0	0.00030466	0.0008395	0.830941	21	3
Olfr1414	3	0.99878	0.99881	0.999994	21028	0	0.00032695	0.00089592	0.830941	22	3
Lrrc8c	3	0.97131	0.97138	0.999994	20345	0	0.00037262	0.0010309	0.830941	23	3
Olfr639	3	0.98713	0.98719	0.999994	20718	0	0.00037384	0.0010332	0.830941	24	3
Olfr791	3	0.99961	0.99961	0.999994	21050	0	0.00038694	0.0010713	0.830941	25	3
Olfr1262	3	0.99959	0.99959	0.999994	21049	0	0.00041337	0.0011395	0.830941	26	3
Eqtn	3	0.99957	0.99957	0.999994	21048	0	0.00043383	0.0012001	0.830941	27	3
H2-Q9	1	0.99956	0.99956	0.999994	21047	0	0.00043892	0.0012081	0.830941	28	1
Xkr4	3	0.99954	0.99954	0.999994	21046	0	0.00045937	0.0012622	0.830941	29	3
Plcd1	3	0.73233	0.75506	0.999994	15540	1	0.00046339	0.0012739	0.830941	30	2
Nudcd1	3	0.68563	0.72448	0.999994	14865	1	0.00047198	0.0012956	0.830941	31	2
Wdr36	3	0.76133	0.77555	0.999994	15999	1	0.00052165	0.0014362	0.830941	32	2
B3gat2	3	0.99945	0.99945	0.999994	21045	0	0.00055229	0.001518	0.830941	33	3
Clec4g	3	0.69963	0.73328	0.999994	15056	1	0.00056245	0.0015448	0.830941	34	2
Palb2	3	0.99873	0.99875	0.999994	21025	0	0.00056786	0.0015622	0.830941	35	3
Canx	3	0.86143	0.86133	0.999994	17827	0	0.00057132	0.0015702	0.830941	36	2
Fam98c	3	0.99939	0.99939	0.999994	21044	0	0.00061327	0.0016694	0.830941	37	3
Serpinc1	3	0.50263	0.62544	0.999994	12808	1	0.00062099	0.0016891	0.830941	38	2
Ms4a6b	3	0.95749	0.95762	0.999994	20013	0	0.00065929	0.0018015	0.830941	39	3
Wdr48	3	0.30987	0.44858	0.999994	9135	2	0.00067066	0.0018269	0.830941	40	1
Plekha7	3	0.89775	0.89756	0.999994	18640	0	0.00067395	0.0018339	0.830941	41	2
Olfr50	3	0.99931	0.99932	0.999994	21043	0	0.00068591	0.0018706	0.830941	42	3
Sept14	3	0.99931	0.99932	0.999994	21042	0	0.00068745	0.0018762	0.830941	43	3
9630033F20Rik	3	0.84512	0.84522	0.999994	17486	1	0.00070527	0.0019167	0.830941	44	2
Exoc2	3	0.46287	0.60654	0.999994	12411	1	0.00072032	0.0019515	0.830941	45	1
Fam72a	3	0.99924	0.99925	0.999994	21041	0	0.00076116	0.0020676	0.830941	46	3
Sec24b	3	0.72795	0.75214	0.999994	15473	1	0.00076999	0.0020944	0.830941	47	2
Mc3r	3	0.47383	0.61213	0.999994	12527	1	0.00077159	0.0020972	0.830941	48	2
Pnma5	3	0.95347	0.95358	0.999994	19914	0	0.00077474	0.0021043	0.830941	49	3
Chrna5	3	0.99921	0.99922	0.999994	21040	0	0.00079265	0.0021499	0.830941	50	3
Piwil1	3	0.9992	0.99921	0.999994	21039	0	0.00080248	0.0021776	0.830941	51	3
Cldn8	3	0.99919	0.9992	0.999994	21038	0	0.00080936	0.0021974	0.830941	52	3
Tmem191c	3	0.73679	0.75812	0.999994	15602	1	0.00080988	0.0021983	0.830941	53	2
Parp3	3	0.99919	0.9992	0.999994	21037	0	0.00081109	0.0022011	0.830941	54	3
Lrcol1	3	0.99918	0.99919	0.999994	21036	0	0.00081585	0.0022105	0.830941	55	3
4930415F15Rik	3	0.74117	0.76121	0.999994	15673	1	0.00081965	0.0022256	0.830941	56	2
Snx2	3	0.73307	0.75555	0.999994	15553	1	0.00083757	0.0022745	0.830941	57	2
NonTargetingControlGuideForMouse_0097	1	0.99915	0.99916	0.999994	21035	0	0.000853	0.0023069	0.830941	58	1
Cfi	3	0.9713	0.97137	0.999994	20344	0	0.00086931	0.0023492	0.830941	59	3
Neil2	3	0.99912	0.99914	0.999994	21034	0	0.00087538	0.0023676	0.830941	60	3
Zfp658	3	0.99484	0.99483	0.999994	20923	0	0.00088754	0.0024085	0.83144	61	3
Tyw3	3	0.26419	0.40005	0.999994	8168	2	0.00091897	0.0024886	0.845257	62	1
Gal3st4	3	0.89811	0.89792	0.999994	18650	0	0.00093894	0.002542	0.845313	63	2
Enpp7	3	0.36222	0.50335	0.999994	10244	1	0.00096863	0.0026234	0.845313	64	2
Ctsc	3	0.90442	0.90428	0.999994	18779	0	0.0009687	0.0026234	0.845313	65	2
Lztr1	3	0.99902	0.99904	0.999994	21033	0	0.00098468	0.0026586	0.845313	66	3
Il18r1	3	0.99847	0.9985	0.999994	21020	0	0.0010115	0.0027428	0.845313	67	3
Fhod1	3	0.99897	0.999	0.999994	21032	0	0.0010332	0.0028039	0.845313	68	3
Usp21	3	0.99895	0.99898	0.999994	21031	0	0.0010515	0.0028481	0.845313	69	3
Cdrt4	3	0.80445	0.80896	0.999994	16710	1	0.0010679	0.0028871	0.845313	70	2
2010109A12Rik	3	0.51641	0.632	0.999994	12976	1	0.0011176	0.0030315	0.845313	71	2
Add3	3	0.99886	0.99889	0.999994	21030	0	0.0011386	0.0030879	0.845313	72	3
Ppp1r15a	3	0.82074	0.82287	0.999994	17009	1	0.001153	0.0031246	0.845313	73	2
6030419C18Rik	3	0.76562	0.77872	0.999994	16074	1	0.0011672	0.0031664	0.845313	74	2
Hcrtr2	3	0.99881	0.99885	0.999994	21029	0	0.0011875	0.0032266	0.845313	75	3
Nmu	3	0.99561	0.9956	0.999994	20942	0	0.0012169	0.0033117	0.845313	76	3
Sdc3	3	0.99876	0.99879	0.999994	21027	0	0.0012441	0.003386	0.845313	77	3
Hmgn5	3	0.96716	0.96719	0.999994	20246	0	0.0012665	0.0034382	0.845313	78	3
Zfp438	3	0.99873	0.99876	0.999994	21026	0	0.0012667	0.0034386	0.845313	79	3
Fam151a	3	0.99872	0.99874	0.999994	21024	0	0.0012795	0.0034645	0.845313	80	3
Wfdc10	3	0.9987	0.99872	0.999994	21023	0	0.0013025	0.0035186	0.845313	81	3
Mmp13	3	0.65933	0.70839	0.999994	14559	1	0.0013658	0.0036841	0.845313	82	2
Plcb4	3	0.99296	0.99298	0.999994	20869	0	0.0014015	0.0037795	0.845313	83	3
Gjb2	3	0.9965	0.99652	0.999994	20971	0	0.0014036	0.0037866	0.845313	84	3
Odf3l2	3	0.99859	0.99862	0.999994	21022	0	0.001414	0.0038162	0.845313	85	3
Tcf19	3	0.96387	0.96389	0.999994	20173	0	0.0014155	0.0038204	0.845313	86	3
Whamm	3	0.5355	0.64128	0.999994	13150	1	0.00147	0.0039591	0.845313	87	2
Uhrf2	3	0.9985	0.99853	0.999994	21021	0	0.0015041	0.0040466	0.845313	88	3
Acot7	3	0.9955	0.99548	0.999994	20939	0	0.0015148	0.0040804	0.845313	89	3
Map3k2	3	0.99845	0.99847	0.999994	21019	0	0.0015509	0.0041768	0.845313	90	3
Crp	3	0.97447	0.97453	0.999994	20419	0	0.0015644	0.0042111	0.845313	91	3
Crmp1	3	0.19299	0.32287	0.999994	6670	1	0.0015758	0.0042469	0.845313	92	2
Zfp142	3	0.99841	0.99844	0.999994	21018	0	0.0015851	0.0042676	0.845313	93	3
Slc6a12	3	0.9437	0.9437	0.999994	19683	0	0.0015915	0.0042835	0.845313	94	3
Pigw	3	0.36982	0.51128	0.999994	10430	2	0.001614	0.004347	0.845313	95	1
Upf3b	3	0.98045	0.98053	0.999994	20554	0	0.0016415	0.0044284	0.845313	96	3
Vash2	3	0.99835	0.99838	0.999994	21017	0	0.0016529	0.0044599	0.845313	97	3
Rrnad1	3	0.99834	0.99837	0.999994	21016	0	0.0016634	0.0044909	0.845313	98	3
Nos2	3	0.15649	0.28226	0.999994	5894	2	0.0016637	0.0044914	0.845313	99	1
Bcan	3	0.51276	0.63017	0.999994	12898	1	0.0016783	0.0045309	0.845313	100	2
H2afx	3	0.96998	0.97004	0.999994	20315	0	0.0016853	0.0045468	0.845313	101	3
Rnf8	3	0.84919	0.8491	0.999994	17570	1	0.0017133	0.0046282	0.845313	102	2
Eno4	3	0.99827	0.9983	0.999994	21015	0	0.0017291	0.0046639	0.845313	103	3
Plagl2	3	0.99825	0.99829	0.999994	21014	0	0.0017485	0.0047208	0.845313	104	3
Scel	3	0.8863	0.88619	0.999994	18524	0	0.0017629	0.0047631	0.845313	105	2
Fgf15	3	0.99821	0.99825	0.999994	21013	0	0.0017921	0.0048365	0.845313	106	3
Fgf18	3	0.81708	0.81971	0.999994	16951	1	0.0018079	0.0048774	0.845313	107	2
Usp28	3	0.8863	0.88619	0.999994	18224	0	0.0018103	0.0048849	0.845313	108	2
Zfp41	3	0.39783	0.54017	0.999994	11059	1	0.0018126	0.0048929	0.845313	109	2
1700022P22Rik	3	0.99817	0.99821	0.999994	21012	0	0.0018268	0.0049235	0.845313	110	3
Gp1bb	3	0.99297	0.99298	0.999994	20870	0	0.0018368	0.004947	0.845313	111	3
Tbc1d31	3	0.99816	0.99819	0.999994	21011	0	0.0018447	0.0049686	0.845313	112	3
Gm7168	3	0.99815	0.99819	0.999994	21010	0	0.0018469	0.0049766	0.845313	113	3
4930519F16Rik	3	0.99814	0.99818	0.999994	21009	0	0.0018581	0.0050024	0.845313	114	3
Tpm4	3	0.74712	0.76534	0.999994	15782	1	0.0018622	0.0050119	0.845313	115	2
Noxred1	3	0.44145	0.58474	0.999994	11979	1	0.0018635	0.0050147	0.845313	116	2
A430078G23Rik	3	0.90744	0.90732	0.999994	18867	0	0.0018708	0.0050321	0.845313	117	2
Erp27	3	0.73829	0.7592	0.999994	15632	1	0.0018781	0.0050495	0.845313	118	2
Ube3c	3	0.98478	0.98485	0.999994	20667	0	0.0018855	0.0050716	0.845313	119	3
Ppp1r9a	3	0.9981	0.99814	0.999994	21008	0	0.0018998	0.0051059	0.845313	120	3
Flywch2	3	0.99372	0.99373	0.999994	20890	0	0.0019076	0.005127	0.845313	121	3
Tas2r134	3	0.99806	0.9981	0.999994	21007	0	0.0019397	0.0052131	0.845313	122	3
Chst7	3	0.99125	0.99129	0.999994	20822	0	0.0019472	0.0052314	0.845313	123	3
Creld1	3	0.99805	0.99808	0.999994	21006	0	0.0019513	0.0052427	0.845313	124	3
Erbb2ip	3	0.80491	0.80934	0.999994	16721	1	0.0019614	0.0052756	0.845313	125	2
Rad21l	3	0.99025	0.99031	0.999994	20789	0	0.0019696	0.005293	0.845313	126	3
Gm13306	2	0.96281	0.96283	0.999994	20146	0	0.00197	0.0052944	0.845313	127	2
Lpcat2b	3	0.99799	0.99802	0.999994	21005	0	0.0020101	0.0054077	0.845313	128	3
Mboat1	3	0.82214	0.82411	0.999994	17040	1	0.0020111	0.0054096	0.845313	129	1
Olfr1040	3	0.99798	0.99801	0.999994	21004	0	0.0020172	0.005427	0.845313	130	3
Ccpg1	3	0.99794	0.99796	0.999994	21003	0	0.0020555	0.0055239	0.845313	131	3
Hsd17b6	3	0.20127	0.33207	0.999994	6844	2	0.0020607	0.0055385	0.845313	132	1
G6pc2	3	0.99793	0.99795	0.999994	21002	0	0.0020668	0.0055526	0.845313	133	3
Mpst	3	0.64969	0.70269	0.999994	14448	1	0.0021103	0.0056678	0.845313	134	2
Cib4	3	0.99786	0.99787	0.999994	21001	0	0.0021435	0.0057618	0.845313	135	3
NonTargetingControlGuideForMouse_0003	1	0.99786	0.99787	0.999994	21000	0	0.0021449	0.0057665	0.845313	136	1
Synrg	3	0.94571	0.94576	0.999994	19735	0	0.0021512	0.0057797	0.845313	137	3
Phf21a	3	0.9901	0.99015	0.999994	20784	0	0.0021565	0.0057914	0.845313	138	3
Adhfe1	3	0.52038	0.63396	0.999994	13010	1	0.0021599	0.005798	0.845313	139	1
Olfr1508	3	0.99782	0.99783	0.999994	20998	0	0.0021767	0.0058422	0.845313	140	3
Gnl1	3	0.99779	0.99781	0.999994	20997	0	0.0022077	0.0059216	0.845313	141	3
Nlrc3	3	0.61025	0.68037	0.999994	13969	1	0.0022144	0.0059405	0.845313	142	2
Tmem178b	3	0.99778	0.9978	0.999994	20996	0	0.002217	0.005947	0.845313	143	3
Gspt2	3	0.99776	0.99778	0.999994	20995	0	0.0022365	0.0060035	0.845313	144	3
Vamp3	3	0.98978	0.98983	0.999994	20778	0	0.0022592	0.006058	0.845313	145	3
Trabd	3	0.42278	0.56577	0.999994	11580	1	0.0022597	0.0060585	0.845313	146	2
Pax6	3	0.66576	0.71224	0.999994	14636	1	0.0022758	0.0060989	0.845313	147	2
Calb2	3	0.9977	0.9977	0.999994	20994	0	0.0023043	0.0061657	0.845313	148	3
Pspn	3	0.79534	0.80156	0.999994	16570	1	0.0023081	0.0061737	0.845313	149	2
Tsku	3	0.075223	0.16578	0.981025	3551	2	0.0023088	0.0061741	0.845313	150	1
Mtmr11	3	0.99768	0.99769	0.999994	20993	0	0.0023182	0.0062005	0.845313	151	3
Treh	3	0.10633	0.22441	0.989447	4776	1	0.0023598	0.0063204	0.845313	152	2
Zfp92	3	0.99763	0.99764	0.999994	20992	0	0.002369	0.0063457	0.845313	153	3
Gas6	3	0.69043	0.72747	0.999994	14939	1	0.0023789	0.0063678	0.845313	154	2
Ssh3	3	0.99761	0.99762	0.999994	20991	0	0.0023939	0.0064073	0.845313	155	3
Pdgfd	3	0.26685	0.4029	0.999994	8219	1	0.0023954	0.0064106	0.845313	156	2
Slc26a6	3	0.76927	0.78145	0.999994	16147	1	0.002408	0.006445	0.845313	157	1
St3gal6	3	0.29118	0.42882	0.999994	8749	1	0.0024286	0.0064976	0.845313	158	2
Hhat	3	0.99756	0.99758	0.999994	20990	0	0.002444	0.0065343	0.845313	159	3
Spc24	3	0.8173	0.81992	0.999994	16956	1	0.0024576	0.0065696	0.845313	160	1
Flywch1	3	0.99753	0.99756	0.999994	20989	0	0.0024693	0.0066048	0.845313	161	3
Kcnk15	3	0.9975	0.99753	0.999994	20988	0	0.002504	0.0066965	0.845313	162	3
Dhrs1	3	0.91307	0.91294	0.999994	18989	0	0.0025238	0.0067421	0.845313	163	2
Gabbr2	3	0.80953	0.81326	0.999994	16808	1	0.0025408	0.0067844	0.845313	164	2
Sbk1	3	0.99743	0.99747	0.999994	20987	0	0.0025659	0.0068474	0.845313	165	3
Cd109	3	0.99743	0.99747	0.999994	20986	0	0.0025696	0.0068559	0.845313	166	3
H2-Ab1	3	0.46759	0.60925	0.999994	12460	1	0.0025749	0.0068738	0.845313	167	2
Npsr1	3	0.6967	0.73141	0.999994	15029	1	0.0026064	0.0069579	0.845313	168	2
Defa21	2	0.79019	0.79745	0.999994	16477	0	0.0026318	0.0070261	0.845313	169	1
Fam219b	3	0.93623	0.93631	0.999994	19510	0	0.002656	0.0070971	0.845313	170	2
Wdtc1	3	0.9973	0.99734	0.999994	20985	0	0.0026966	0.0072085	0.845313	171	3
Fhl1	3	0.53069	0.6389	0.999994	13098	1	0.0027049	0.0072287	0.845313	172	2
Abcd4	3	0.81355	0.81669	0.999994	16882	1	0.0027056	0.0072311	0.845313	173	1
Mpp4	3	0.84794	0.8479	0.999994	17551	1	0.0027401	0.0073167	0.845313	174	2
Cited2	3	0.85462	0.85448	0.999994	17679	1	0.0027552	0.0073641	0.845313	175	1
Glod5	3	0.2777	0.4145	0.999994	8459	1	0.0027725	0.007413	0.845313	176	2
Bub3	3	0.25453	0.38976	0.999994	7955	2	0.0028048	0.0075047	0.845313	177	1
Clcn2	3	0.99717	0.9972	0.999994	20984	0	0.0028276	0.007571	0.845313	178	3
Speg	3	0.99717	0.9972	0.999994	20983	0	0.0028286	0.0075734	0.845313	179	3
Ebf2	3	0.78453	0.79301	0.999994	16382	1	0.002835	0.0075894	0.845313	180	2
Defb7	3	0.7991	0.80461	0.999994	16629	1	0.002847	0.0076166	0.845313	181	2
Prps1	3	0.99715	0.99718	0.999994	20982	0	0.0028505	0.0076274	0.845313	182	3
Rps6ka1	3	0.42286	0.56585	0.999994	11584	2	0.0028544	0.0076369	0.845313	183	1
Iqsec2	3	0.90492	0.90481	0.999994	18797	0	0.002859	0.0076448	0.845313	184	2
Pcbp3	3	0.12546	0.24725	0.993845	5230	1	0.0028891	0.0077238	0.845313	185	2
Tfap2c	3	0.98687	0.98693	0.999994	20713	0	0.0028951	0.0077426	0.845313	186	3
Slc7a15	3	0.90094	0.90077	0.999994	18714	0	0.002904	0.0077676	0.845313	187	2
Olfr1233	3	0.86134	0.86123	0.999994	17825	0	0.0029103	0.0077878	0.845313	188	2
Vmn1r191	3	0.99709	0.9971	0.999994	20981	0	0.0029119	0.0077906	0.845313	189	3
Vmn2r54	3	0.96112	0.96119	0.999994	20102	0	0.0029254	0.0078202	0.845313	190	3
Hsd3b6	3	0.99445	0.99446	0.999994	20912	0	0.0029957	0.0080059	0.845313	191	3
Rwdd4a	3	0.41926	0.56225	0.999994	11508	2	0.0030032	0.0080257	0.845313	192	1
Actl7b	3	0.24461	0.37909	0.999994	7755	1	0.0030528	0.0081475	0.845313	193	2
Gp1ba	3	0.99693	0.99694	0.999994	20980	0	0.0030697	0.0081912	0.845313	194	3
Ddn	3	0.99692	0.99693	0.999994	20979	0	0.003076	0.0082067	0.845313	195	3
Rasal2	3	0.99692	0.99693	0.999994	20978	0	0.0030771	0.0082076	0.845313	196	3
Rbm44	3	0.40264	0.54513	0.999994	11159	1	0.0031024	0.0082749	0.845313	197	1
Olfr1459	3	0.99422	0.99422	0.999994	20904	0	0.0031042	0.0082768	0.845313	198	3
Olfr1093	3	0.63314	0.69312	0.999994	14231	1	0.0031387	0.008375	0.845313	199	2
Ing1	3	0.9046	0.90447	0.999994	18785	0	0.003152	0.0084065	0.845313	200	1
Slc22a12	3	0.69335	0.7293	0.999994	14979	1	0.003167	0.0084409	0.845313	201	2
Fam43a	3	0.99682	0.99683	0.999994	20977	0	0.0031812	0.0084836	0.845313	202	3
Atxn3	3	0.81066	0.81424	0.999994	16829	1	0.0032015	0.0085396	0.845313	203	2
7420461P10Rik	3	0.29058	0.4282	0.999994	8737	1	0.0032114	0.0085673	0.845313	204	2
Ccdc110	3	0.058903	0.13323	0.959826	2922	1	0.0032511	0.0086759	0.845313	205	2
Arhgap23	3	0.57974	0.66385	0.999994	13646	1	0.0032529	0.008683	0.845313	206	2
Crlf3	3	0.99674	0.99676	0.999994	20976	0	0.003256	0.0086896	0.845313	207	3
2300005B03Rik	3	0.94158	0.94154	0.999994	19638	0	0.0032817	0.0087545	0.845313	208	3
Pcp2	3	0.22343	0.35634	0.999994	7302	2	0.0033007	0.0088024	0.845313	209	1
NonTargetingControlGuideForMouse_0660	1	0.9967	0.99671	0.999994	20975	0	0.0033043	0.0088118	0.845313	210	1
Odf3b	3	0.49806	0.62327	0.999994	12763	1	0.0033366	0.0088903	0.845313	211	2
Hsf3	3	0.80589	0.81012	0.999994	16742	1	0.0033503	0.0089218	0.845313	212	1
Lin7a	3	0.99661	0.99663	0.999994	20974	0	0.0033854	0.0090074	0.845313	213	3
Mapk6	3	0.66803	0.7136	0.999994	14663	1	0.0034016	0.0090502	0.845313	214	2
Csrp3	3	0.9966	0.99661	0.999994	20973	0	0.0034033	0.0090544	0.845313	215	3
Cdkn2c	3	0.7191	0.74617	0.999994	15339	1	0.0034443	0.009164	0.845313	216	2
Pde4c	3	0.98348	0.98357	0.999994	20632	0	0.0034494	0.0091833	0.845313	217	3
Adam17	3	0.99655	0.99656	0.999994	20972	0	0.003453	0.0091917	0.845313	218	3
Tmem159	3	0.60695	0.67851	0.999994	13935	1	0.003499	0.0093013	0.845313	219	2
Acsbg1	3	0.99135	0.99138	0.999994	20826	0	0.0035037	0.0093187	0.845313	220	3
Slc1a7	3	0.91459	0.9145	0.999994	19017	0	0.0035237	0.0093671	0.845313	221	2
4930451I11Rik	3	0.99647	0.99648	0.999994	20970	0	0.0035308	0.009384	0.845313	222	3
Olfr1220	3	0.35237	0.49311	0.999994	10044	1	0.0035486	0.0094249	0.845313	223	2
Gramd1b	3	0.56207	0.6547	0.999994	13437	1	0.0035537	0.0094381	0.845313	224	2
Oosp1	3	0.8863	0.88619	0.999994	18481	0	0.003557	0.0094461	0.845313	225	2
Rasa1	3	0.96727	0.9673	0.999994	20251	0	0.0035905	0.0095241	0.845313	226	3
Ndnf	3	0.78383	0.7925	0.999994	16373	1	0.0035982	0.0095462	0.845313	227	1
Pcnxl4	3	0.99638	0.99639	0.999994	20969	0	0.0036156	0.009589	0.845313	228	3
Ccdc70	3	0.94431	0.94432	0.999994	19696	0	0.0036174	0.0095923	0.845313	229	3
Gpc2	3	0.99637	0.99638	0.999994	20968	0	0.0036261	0.009613	0.845313	230	3
Tcea1	3	0.27132	0.40775	0.999994	8323	2	0.0036477	0.0096596	0.845313	231	1
Bicd1	3	0.99635	0.99636	0.999994	20967	0	0.0036508	0.0096704	0.845313	232	3
Olfr315	3	0.99633	0.99634	0.999994	20966	0	0.0036697	0.0097132	0.845313	233	3
Cnot2	3	0.17253	0.30031	0.999994	6234	2	0.0036973	0.0097818	0.845313	234	1
Prkcd	3	0.99629	0.9963	0.999994	20965	0	0.0037064	0.009803	0.845313	235	3
Suox	3	0.99629	0.9963	0.999994	20964	0	0.0037112	0.0098133	0.845313	236	3
7420426K07Rik	3	0.96903	0.96909	0.999994	20291	0	0.0037158	0.0098269	0.845313	237	3
Rbm4	2	0.16742	0.29453	0.999994	6126	1	0.0037232	0.0098462	0.845313	238	1
Lsp1	3	0.99626	0.99626	0.999994	20963	0	0.0037411	0.0098993	0.845313	239	3
1200014J11Rik	3	0.99625	0.99626	0.999994	20962	0	0.0037471	0.0099191	0.845313	240	3
Slc6a3	3	0.99625	0.99626	0.999994	20961	0	0.0037506	0.0099271	0.845313	241	3
Parp16	3	0.34434	0.48487	0.999994	9876	1	0.0037964	0.010048	0.845313	242	1
Dagla	3	0.95204	0.95217	0.999994	19874	0	0.003805	0.01007	0.845313	243	3
Sdr42e1	3	0.11981	0.24084	0.993845	5096	1	0.0038223	0.010107	0.845313	244	2
Scyl2	3	0.97895	0.97901	0.999994	20515	0	0.0038397	0.010165	0.845313	245	3
B3galtl	3	0.30323	0.44156	0.999994	8996	1	0.0038431	0.010173	0.845313	246	2
Crebbp	3	0.94637	0.94642	0.999994	19747	0	0.003846	0.010185	0.845313	247	3
Prss12	3	0.99611	0.99612	0.999994	20960	0	0.0038878	0.01029	0.845313	248	3
Nfe2	3	0.46021	0.60381	0.999994	12363	1	0.0038956	0.010307	0.845313	249	2
Hspbp1	3	0.8863	0.88619	0.999994	18452	0	0.0039093	0.010339	0.845313	250	2
Mgl2	3	0.99603	0.99604	0.999994	20959	0	0.0039707	0.010502	0.845313	251	3
Plekhg4	3	0.24564	0.38021	0.999994	7775	1	0.0039947	0.010566	0.845313	252	2
Ankrd17	3	0.996	0.99601	0.999994	20958	0	0.003997	0.010572	0.845313	253	3
Slco4c1	3	0.996	0.996	0.999994	20957	0	0.0040045	0.010592	0.845313	254	3
Kcnn1	3	0.99401	0.994	0.999994	20899	0	0.004015	0.010615	0.845313	255	3
Abhd4	3	0.99598	0.99599	0.999994	20956	0	0.0040158	0.010617	0.845313	256	3
Man1c1	3	0.99598	0.99599	0.999994	20955	0	0.004017	0.010622	0.845313	257	3
Sim1	3	0.31828	0.45743	0.999994	9320	1	0.0040256	0.010647	0.845313	258	2
Cmtm3	3	0.97412	0.97418	0.999994	20407	0	0.0040327	0.010666	0.845313	259	3
Icam4	3	0.99596	0.99597	0.999994	20954	0	0.0040434	0.010697	0.845313	260	3
Kcnd1	3	0.99595	0.99596	0.999994	20953	0	0.0040497	0.010717	0.845313	261	3
Prlh	3	0.99594	0.99595	0.999994	20952	0	0.0040561	0.010736	0.845313	262	3
Selp	3	0.96748	0.96752	0.999994	20254	0	0.0040576	0.010739	0.845313	263	3
Cd209g	2	0.99591	0.99592	0.999994	20951	0	0.0040886	0.010816	0.845313	264	2
Msra	3	0.83543	0.83606	0.999994	17309	1	0.0040938	0.010827	0.845313	265	2
Il1f6	3	0.99589	0.99589	0.999994	20950	0	0.0041132	0.010872	0.845313	266	3
Ablim1	3	0.99586	0.99586	0.999994	20949	0	0.0041413	0.010938	0.845313	267	3
Fam101a	3	0.98524	0.98534	0.999994	20680	0	0.0041433	0.010946	0.845313	268	3
P2ry12	3	0.85921	0.85912	0.999994	17774	0	0.0041929	0.011071	0.845313	269	2
Macc1	3	0.60551	0.67771	0.999994	13916	1	0.0041941	0.011073	0.845313	270	2
Wfikkn1	3	0.9958	0.99581	0.999994	20948	0	0.0041967	0.011076	0.845313	271	3
Cd5	3	0.83475	0.83544	0.999994	17291	1	0.0042424	0.011188	0.845313	272	2
Ggt5	3	0.7257	0.7506	0.999994	15439	1	0.0042486	0.011204	0.845313	273	2
Ribc1	3	0.47088	0.61077	0.999994	12492	1	0.0042778	0.011277	0.845313	274	2
Olfr508	3	0.24234	0.37667	0.999994	7712	1	0.004292	0.01131	0.845313	275	2
Unc93a	2	0.9957	0.99569	0.999994	20947	0	0.0042988	0.011328	0.845313	276	2
Tgds	3	0.99568	0.99567	0.999994	20946	0	0.0043167	0.011368	0.845313	277	3
Cd3d	3	0.98008	0.98017	0.999994	20543	0	0.0043292	0.0114	0.845313	278	3
6430548M08Rik	3	0.99567	0.99565	0.999994	20945	0	0.0043326	0.011406	0.845313	279	3
Pilra	3	0.90088	0.90071	0.999994	18712	0	0.0043415	0.011431	0.845313	280	2
Dus2	3	0.99565	0.99564	0.999994	20944	0	0.0043458	0.011443	0.845313	281	3
Gm20854	3	0.90923	0.90907	0.999994	18898	0	0.0043586	0.011482	0.845313	282	2
Btc	3	0.99562	0.9956	0.999994	20943	0	0.0043776	0.011529	0.845313	283	3
Glipr1	3	0.68348	0.72312	0.999994	14831	1	0.0043911	0.011561	0.845313	284	2
Espn	3	0.2907	0.42831	0.999994	8740	1	0.0043919	0.011563	0.845313	285	2
Cyp2e1	3	0.22859	0.36193	0.999994	7417	1	0.0043993	0.011586	0.845313	286	2
C8g	3	0.9956	0.99557	0.999994	20941	0	0.0044043	0.0116	0.845313	287	3
Grm2	3	0.99558	0.99556	0.999994	20940	0	0.0044163	0.011629	0.845313	288	3
Tmem129	3	0.60299	0.67633	0.999994	13888	1	0.0044365	0.01168	0.845313	289	2
Fibcd1	3	0.42502	0.56802	0.999994	11626	1	0.0044406	0.01169	0.845313	290	2
Vmn2r81	3	0.1196	0.24059	0.993845	5094	2	0.0044902	0.011817	0.845313	291	1
Cyp2b19	3	0.99549	0.99547	0.999994	20938	0	0.0045133	0.011882	0.845313	292	3
Fanci	3	0.94386	0.94384	0.999994	19686	0	0.0045337	0.011938	0.845313	293	3
Olfr1247	3	0.99546	0.99545	0.999994	20937	0	0.004535	0.011945	0.845313	294	3
Cklf	3	0.24839	0.38317	0.999994	7824	1	0.0045397	0.011959	0.845313	295	2
G3bp2	3	0.99543	0.99541	0.999994	20936	0	0.0045705	0.01203	0.845313	296	3
Usp40	3	0.94985	0.94999	0.999994	19812	0	0.004579	0.012055	0.845313	297	3
Mrgpre	3	0.99542	0.9954	0.999994	20935	0	0.0045829	0.012067	0.845313	298	3
Guca1b	3	0.45419	0.5976	0.999994	12236	1	0.0045892	0.012087	0.845313	299	2
Nipa2	3	0.37697	0.51862	0.999994	10590	1	0.004613	0.012144	0.845313	300	2
Sfxn5	3	0.99538	0.99536	0.999994	20934	0	0.0046158	0.012152	0.845313	301	3
Best1	3	0.37741	0.51908	0.999994	10599	1	0.0046244	0.012174	0.845313	302	2
Myoz2	3	0.84916	0.84907	0.999994	17568	1	0.004632	0.012191	0.845313	303	2
Ndufa13	3	0.34322	0.48364	0.999994	9847	1	0.0046388	0.012203	0.845313	304	1
Fgf8	3	0.44128	0.58457	0.999994	11974	1	0.0046815	0.012301	0.845599	305	2
Bcat2	3	0.8863	0.88619	0.999994	18508	0	0.0046883	0.012316	0.845599	306	2
Kcng2	3	0.99531	0.99528	0.999994	20933	0	0.0046948	0.012328	0.845599	307	3
Ppp1r3a	3	0.98094	0.98104	0.999994	20568	0	0.0047198	0.012384	0.846711	308	3
Atxn7l3	3	0.55121	0.64908	0.999994	13327	1	0.0047378	0.012433	0.846914	309	2
Kcnj2	3	0.99523	0.9952	0.999994	20931	0	0.0047718	0.01252	0.846914	310	3
Ano5	3	0.20371	0.33475	0.999994	6894	1	0.0047874	0.012559	0.846914	311	2
Ccdc134	3	0.79794	0.80367	0.999994	16606	1	0.004793	0.012578	0.846914	312	2
Qpct	3	0.79966	0.80507	0.999994	16641	1	0.0047968	0.012588	0.846914	313	2
Prss58	3	0.97858	0.97865	0.999994	20508	0	0.0048369	0.012681	0.847329	314	3
Defb41	2	0.55025	0.6486	0.999994	13318	1	0.0048471	0.012704	0.847329	315	1
Magea5	3	0.99513	0.9951	0.999994	20930	0	0.0048654	0.012753	0.847329	316	3
Btla	3	0.8863	0.88619	0.999994	18202	0	0.0048705	0.012769	0.847329	317	2
Wdr11	3	0.99512	0.99508	0.999994	20929	0	0.0048811	0.012796	0.847329	318	3
Hdc	3	0.99506	0.99503	0.999994	20928	0	0.0049357	0.012926	0.850665	319	3
Olfr149	3	0.57837	0.66313	0.999994	13631	1	0.004936	0.012927	0.850665	320	2
Wdpcp	3	0.9916	0.99164	0.999994	20832	0	0.0050038	0.013099	0.853767	321	3
Gm5415	3	0.97357	0.97366	0.999994	20397	0	0.0050117	0.013119	0.853767	322	3
Tmem251	3	0.97466	0.97472	0.999994	20425	0	0.0050354	0.013181	0.853767	323	3
1700019B03Rik	3	0.27068	0.40706	0.999994	8306	1	0.0050433	0.013201	0.853767	324	2
Pramel3	2	0.54085	0.64397	0.999994	13216	1	0.0050784	0.01328	0.853767	325	1
Vwa5b1	3	0.59483	0.67195	0.999994	13816	1	0.0050845	0.013294	0.853767	326	1
Olfr803	3	0.90616	0.90607	0.999994	18836	0	0.005095	0.01332	0.853767	327	2
Tmem66	3	0.9949	0.99489	0.999994	20927	0	0.0050973	0.013326	0.853767	328	3
Olfr703	3	0.99487	0.99486	0.999994	20926	0	0.0051312	0.013412	0.853767	329	3
Cpne6	3	0.99487	0.99486	0.999994	20925	0	0.0051327	0.013417	0.853767	330	3
Arl14ep	3	0.69587	0.73087	0.999994	15020	1	0.005134	0.013421	0.853767	331	2
Olfr1302	3	0.99485	0.99484	0.999994	20924	0	0.0051504	0.01346	0.853767	332	3
Olfr1162	3	0.65578	0.70625	0.999994	14519	1	0.0051789	0.013535	0.854109	333	2
Olfr822	3	0.51788	0.63273	0.999994	12988	1	0.0051836	0.013547	0.854109	334	2
Tcte1	3	0.99479	0.99478	0.999994	20922	0	0.0052144	0.013624	0.856406	335	3
Gm572	3	0.35108	0.49177	0.999994	10019	2	0.0052331	0.013665	0.856421	336	1
Abcg2	3	0.83537	0.83602	0.999994	17308	1	0.0052826	0.013788	0.861577	337	2
Olfr690	3	0.8972	0.89699	0.999994	18626	0	0.0053321	0.013918	0.863223	338	2
Sccpdh	3	0.99463	0.99463	0.999994	20921	0	0.0053653	0.014	0.863223	339	3
Sspo	3	0.99463	0.99463	0.999994	20920	0	0.0053714	0.014012	0.863223	340	3
Fbxl16	3	0.94465	0.94468	0.999994	19703	0	0.0053854	0.014046	0.863223	341	3
Stac3	3	0.9946	0.9946	0.999994	20919	0	0.0054019	0.014087	0.863223	342	3
Olfr353	3	0.99458	0.99458	0.999994	20918	0	0.0054218	0.014136	0.863223	343	3
Pramel5	3	0.45995	0.60356	0.999994	12354	1	0.0054311	0.014156	0.863223	344	2
NonTargetingControlGuideForMouse_0933	1	0.99456	0.99456	0.999994	20917	0	0.005441	0.014185	0.863223	345	1
Gna15	3	0.99453	0.99453	0.999994	20916	0	0.005468	0.014256	0.863223	346	3
Rbm4b	2	0.9945	0.99451	0.999994	20915	0	0.005495	0.014325	0.863223	347	2
Zfp553	3	0.89604	0.89583	0.999994	18602	0	0.0055005	0.014338	0.863223	348	2
Rras2	3	0.99448	0.99448	0.999994	20914	0	0.005519	0.0144	0.863223	349	3
Itgb7	3	0.67088	0.71531	0.999994	14689	1	0.0055301	0.014421	0.863223	350	2
Mogs	3	0.99447	0.99447	0.999994	20913	0	0.005533	0.014426	0.863223	351	3
Laptm4b	3	0.99445	0.99446	0.999994	20911	0	0.0055485	0.014466	0.863223	352	3
Sepp1	3	0.93875	0.93878	0.999994	19569	0	0.0055502	0.01447	0.863223	353	2
Bcl2l11	3	0.19001	0.31954	0.999994	6603	1	0.0056084	0.014628	0.864814	354	2
Mnt	3	0.99439	0.99439	0.999994	20910	0	0.0056142	0.014642	0.864814	355	3
Olfr1010	3	0.3145	0.45342	0.999994	9241	1	0.0056292	0.014676	0.864814	356	2
Brcc3	3	0.95154	0.95168	0.999994	19861	0	0.0056502	0.01472	0.864814	357	3
Olfr835	3	0.99433	0.99433	0.999994	20909	0	0.0056725	0.014777	0.864814	358	3
R3hdm4	3	0.99428	0.99429	0.999994	20908	0	0.0057153	0.014886	0.864814	359	3
4930427A07Rik	3	0.05398	0.12309	0.955866	2709	1	0.0057282	0.014917	0.864814	360	1
Pdlim4	3	0.99427	0.99427	0.999994	20907	0	0.0057296	0.014921	0.864814	361	3
Cnpy3	3	0.99426	0.99426	0.999994	20906	0	0.0057439	0.014958	0.864814	362	3
Stim1	3	0.99159	0.99163	0.999994	20831	0	0.005751	0.01497	0.864814	363	3
Olfr1057	3	0.99424	0.99425	0.999994	20905	0	0.0057583	0.014989	0.864814	364	3
Nipsnap3b	3	0.012642	0.031833	0.849004	786	1	0.0057777	0.015041	0.864814	365	2
Kctd11	3	0.4701	0.61041	0.999994	12485	1	0.0058272	0.015171	0.864814	366	1
Ttc12	3	0.99417	0.99417	0.999994	20903	0	0.0058304	0.01518	0.864814	367	3
Psd	3	0.99416	0.99416	0.999994	20902	0	0.0058433	0.015214	0.864814	368	3
Olfr228	3	0.99416	0.99415	0.999994	20901	0	0.0058449	0.015219	0.864814	369	3
Kir3dl1	3	0.7813	0.79057	0.999994	16339	1	0.0058766	0.015297	0.864814	370	2
Tab1	3	0.83377	0.83454	0.999994	17269	1	0.005904	0.015375	0.864814	371	2
Itgav	3	0.99409	0.99409	0.999994	20900	0	0.0059096	0.015388	0.864814	372	3
Tdrd5	3	0.96779	0.96784	0.999994	20264	0	0.0059261	0.015426	0.864814	373	3
Ctsq	3	0.26414	0.4	0.999994	8166	1	0.0059468	0.015481	0.864814	374	2
9430007A20Rik	3	0.28583	0.42311	0.999994	8646	1	0.0059756	0.015555	0.864814	375	2
Trim16	3	0.96812	0.96817	0.999994	20271	0	0.0059812	0.01557	0.864814	376	3
Fabp5	3	0.82912	0.83029	0.999994	17189	1	0.0060251	0.015675	0.864814	377	1
1700039E15Rik	3	0.99397	0.99397	0.999994	20898	0	0.0060323	0.015692	0.864814	378	3
Ralgapa1	3	0.92809	0.92802	0.999994	19305	0	0.0060746	0.015802	0.864814	379	2
Zdhhc4	3	0.99391	0.99391	0.999994	20897	0	0.0060934	0.015848	0.864814	380	3
Gsk3a	3	0.93478	0.93482	0.999994	19469	0	0.0060935	0.015848	0.864814	381	2
Mtnr1b	3	0.99389	0.9939	0.999994	20896	0	0.0061067	0.015884	0.864814	382	3
Tmem2	3	0.33621	0.47623	0.999994	9692	2	0.0061241	0.015919	0.864814	383	1
Prdm16	3	0.92684	0.92676	0.999994	19283	0	0.0061675	0.016026	0.864814	384	2
F2rl2	3	0.83179	0.83272	0.999994	17241	1	0.0061736	0.016037	0.864814	385	1
Zmym6	3	0.99382	0.99382	0.999994	20895	0	0.0061834	0.016063	0.864814	386	3
Fam221b	3	0.99381	0.99381	0.999994	20894	0	0.0061917	0.016084	0.864814	387	3
Tspan11	3	0.89685	0.89664	0.999994	18621	0	0.0061937	0.01609	0.864814	388	2
Zfp101	3	0.064095	0.1438	0.970892	3116	1	0.0062025	0.016116	0.864814	389	2
Zfp260	3	0.98908	0.98915	0.999994	20753	0	0.0062231	0.016164	0.864814	390	3
Olfr461	3	0.99378	0.99378	0.999994	20893	0	0.0062236	0.016165	0.864814	391	3
Fam178a	3	0.49065	0.61987	0.999994	12689	1	0.0062595	0.016266	0.864814	392	2
Ccdc181	3	0.99373	0.99374	0.999994	20892	0	0.0062657	0.016286	0.864814	393	3
NonTargetingControlGuideForMouse_0257	1	0.99373	0.99374	0.999994	20891	0	0.0062692	0.016295	0.864814	394	1
Cldn19	3	0.64243	0.69845	0.999994	14341	1	0.0062815	0.016324	0.864814	395	2
Thrap3	3	0.98327	0.98336	0.999994	20626	0	0.0062992	0.016366	0.864814	396	3
Uqcc1	3	0.0011176	0.0030338	0.540145	118	1	0.0063212	0.016422	0.864814	397	2
B4galnt1	3	0.99345	0.99346	0.999994	20885	0	0.006322	0.016423	0.864814	398	3
Fancl	3	0.99368	0.99368	0.999994	20889	0	0.0063233	0.016425	0.864814	399	3
Pter	3	0.99367	0.99368	0.999994	20888	0	0.006325	0.016427	0.864814	400	3
Olfr1182	3	0.30799	0.44655	0.999994	9092	1	0.0063715	0.016533	0.86728	401	2
Hoxd11	3	0.8999	0.89972	0.999994	18694	0	0.0063921	0.016585	0.86728	402	2
Zmym3	3	0.9936	0.99361	0.999994	20887	0	0.0064001	0.01661	0.86728	403	3
Rasgef1b	3	0.5886	0.66848	0.999994	13739	1	0.0064099	0.016639	0.86728	404	2
Tap1	3	0.9935	0.99352	0.999994	20886	0	0.0064982	0.016881	0.870063	405	3
Uba7	3	0.79086	0.79796	0.999994	16489	1	0.0065081	0.016905	0.870063	406	2
Olfr482	3	0.1729	0.3007	0.999994	6241	2	0.0065199	0.01693	0.870063	407	1
Hecw1	3	0.32446	0.46384	0.999994	9442	1	0.0065485	0.017004	0.870063	408	2
Gm14461	3	0.98652	0.98659	0.999994	20696	0	0.0065694	0.017053	0.870063	409	3
Polm	3	0.30335	0.44168	0.999994	9000	1	0.006589	0.017105	0.870063	410	2
Arhgap10	3	0.9934	0.99341	0.999994	20884	0	0.0065974	0.017125	0.870063	411	3
Tulp2	3	0.25914	0.39462	0.999994	8052	1	0.0066189	0.017176	0.870063	412	2
Edn1	3	0.99338	0.99339	0.999994	20883	0	0.0066219	0.017185	0.870063	413	3
Itpr1	3	0.11935	0.24031	0.993845	5090	2	0.0066684	0.017311	0.870063	414	1
Zfp217	3	0.85534	0.85518	0.999994	17693	1	0.0067178	0.017449	0.870063	415	2
Ffar4	3	0.72239	0.74836	0.999994	15386	1	0.0067295	0.017474	0.870063	416	2
Tas2r103	3	0.99325	0.99326	0.999994	20882	0	0.0067506	0.017518	0.870063	417	3
Abtb2	3	0.77823	0.78819	0.999994	16289	1	0.0067673	0.01756	0.870063	418	1
Fam83f	3	0.61189	0.68128	0.999994	13987	1	0.0067751	0.017584	0.870063	419	2
NonTargetingControlGuideForMouse_0126	1	0.99318	0.9932	0.999994	20881	0	0.0068157	0.017684	0.870063	420	1
C5ar1	3	0.81314	0.81636	0.999994	16874	1	0.0068167	0.017686	0.870063	421	2
Cetn2	3	0.80675	0.81087	0.999994	16757	1	0.0068662	0.017803	0.870063	422	2
Cc2d1a	3	0.99313	0.99315	0.999994	20880	0	0.006872	0.017817	0.870063	423	3
Olfr1340	3	0.99309	0.99311	0.999994	20879	0	0.006908	0.01792	0.870063	424	3
Gspt1	3	0.14369	0.2679	0.999994	5630	1	0.0069157	0.017941	0.870063	425	1
Egfem1	3	0.99307	0.99309	0.999994	20878	0	0.0069296	0.017974	0.870063	426	3
Vmn2r11	3	0.99306	0.99308	0.999994	20877	0	0.0069369	0.017993	0.870063	427	3
Prss32	3	0.99306	0.99308	0.999994	20876	0	0.0069387	0.017998	0.870063	428	3
Tmem215	3	0.8863	0.88619	0.999994	18399	0	0.0069544	0.018038	0.870063	429	2
Cln8	3	0.99304	0.99306	0.999994	20875	0	0.0069604	0.018055	0.870063	430	3
Tarsl2	3	0.51307	0.63033	0.999994	12901	1	0.0069651	0.018069	0.870063	431	1
Agtr1a	3	0.99301	0.99303	0.999994	20874	0	0.0069894	0.018122	0.870063	432	3
Nlrp4a	3	0.993	0.99302	0.999994	20873	0	0.0070021	0.01815	0.870063	433	3
Krba1	3	0.99299	0.99301	0.999994	20872	0	0.0070076	0.018165	0.870063	434	3
Ncoa7	3	0.36717	0.50852	0.999994	10364	2	0.0070146	0.018181	0.870063	435	1
Hes7	3	0.020112	0.049363	0.881358	1176	1	0.0070193	0.018194	0.870063	436	2
Gfy	3	0.99297	0.99299	0.999994	20871	0	0.0070258	0.018213	0.870063	437	3
Soat2	3	0.98186	0.98195	0.999994	20594	0	0.0070333	0.018231	0.870063	438	3
NonTargetingControlGuideForMouse_0946	1	0.99295	0.99297	0.999994	20868	0	0.0070476	0.018267	0.870063	439	1
Fam110c	3	0.99294	0.99295	0.999994	20867	0	0.0070623	0.018312	0.870063	440	3
Bambi	3	0.3172	0.45625	0.999994	9299	1	0.007064	0.018314	0.870063	441	2
Znrd1as	3	0.12673	0.24868	0.993845	5264	1	0.0070892	0.018379	0.870063	442	2
Psg25	3	0.99291	0.99292	0.999994	20866	0	0.0070935	0.018385	0.870063	443	3
Lmo1	3	0.26203	0.39769	0.999994	8121	1	0.0071135	0.018434	0.870063	444	2
NonTargetingControlGuideForMouse_0320	1	0.99285	0.99286	0.999994	20865	0	0.007147	0.018511	0.870063	445	1
Sardh	3	0.27369	0.4103	0.999994	8372	1	0.007163	0.01856	0.870063	446	2
Gjb6	3	0.99282	0.99283	0.999994	20864	0	0.0071782	0.018602	0.870063	447	3
3110082I17Rik	3	0.99281	0.99282	0.999994	20863	0	0.0071893	0.018633	0.870063	448	3
Olfr663	3	0.69434	0.72992	0.999994	14997	1	0.007197	0.018651	0.870063	449	2
Ephx3	3	0.9928	0.9928	0.999994	20862	0	0.0071985	0.018655	0.870063	450	3
Slmap	3	0.13122	0.2538	0.995642	5368	1	0.0072124	0.018689	0.870063	451	2
Pkd2	3	0.99279	0.99279	0.999994	20861	0	0.0072134	0.018691	0.870063	452	3
Gata3	3	0.30624	0.44472	0.999994	9061	1	0.0072347	0.018748	0.870063	453	2
NonTargetingControlGuideForMouse_0107	1	0.99275	0.99276	0.999994	20860	0	0.0072464	0.018781	0.870063	454	1
NonTargetingControlGuideForMouse_0426	1	0.99274	0.99274	0.999994	20859	0	0.0072629	0.018811	0.870063	455	1
Cntnap5b	3	0.99272	0.99273	0.999994	20858	0	0.0072766	0.018845	0.870063	456	3
Psg29	3	0.93888	0.93891	0.999994	19572	0	0.0072914	0.018882	0.870063	457	2
NonTargetingControlGuideForMouse_0896	1	0.99265	0.99265	0.999994	20857	0	0.0073458	0.019016	0.872538	458	1
Olfr1490	3	0.9283	0.92823	0.999994	19311	0	0.0073607	0.019049	0.872538	459	2
Cd47	3	0.9926	0.9926	0.999994	20856	0	0.0074024	0.019142	0.872538	460	3
Slc17a4	3	0.98209	0.98217	0.999994	20603	0	0.0074054	0.019153	0.872538	461	3
Olfr919	3	0.38692	0.52892	0.999994	10823	1	0.0074102	0.019168	0.872538	462	2
Kif2a	3	0.3549	0.49581	0.999994	10103	1	0.0074149	0.019184	0.872538	463	2
Wdr65	3	0.99253	0.99254	0.999994	20855	0	0.0074686	0.019329	0.873826	464	3
Slc5a1	3	0.78256	0.79154	0.999994	16353	1	0.0074771	0.019349	0.873826	465	2
F2rl1	3	0.9925	0.99251	0.999994	20854	0	0.007499	0.0194	0.873826	466	3
Gm9573	3	0.99249	0.9925	0.999994	20853	0	0.0075086	0.019422	0.873826	467	3
Krt77	3	0.40545	0.5481	0.999994	11212	1	0.0075091	0.019423	0.873826	468	2
Sidt1	3	0.99247	0.99247	0.999994	20852	0	0.0075334	0.01949	0.873826	469	3
Prps1l3	3	0.99246	0.99246	0.999994	20851	0	0.0075391	0.019503	0.873826	470	3
Nthl1	3	0.95291	0.95305	0.999994	19897	0	0.0075585	0.019566	0.874766	471	3
NonTargetingControlGuideForMouse_0067	1	0.99241	0.99242	0.999994	20850	0	0.0075942	0.019653	0.876814	472	1
Dct	3	0.0095841	0.024499	0.83613	617	1	0.0076167	0.019714	0.877106	473	2
Jakmip2	3	0.79869	0.80426	0.999994	16620	1	0.0076574	0.019819	0.877106	474	1
Ssr4	3	0.039058	0.091611	0.937219	2058	2	0.0077068	0.019944	0.877106	475	1
Olig1	3	0.99225	0.99226	0.999994	20849	0	0.0077454	0.020038	0.877106	476	3
Hook3	3	0.99224	0.99225	0.999994	20848	0	0.0077551	0.020056	0.877106	477	3
Prrt3	3	0.30832	0.44691	0.999994	9101	2	0.0077563	0.020059	0.877106	478	1
Il21r	3	0.99223	0.99224	0.999994	20847	0	0.0077746	0.020109	0.877106	479	3
Xkr6	3	0.22175	0.35449	0.999994	7265	2	0.0078057	0.020184	0.877106	480	1
Gpr119	3	0.99218	0.99219	0.999994	20846	0	0.0078215	0.020217	0.877106	481	3
Dusp14	3	0.98485	0.98492	0.999994	20671	0	0.0078798	0.020369	0.877106	482	3
Epha8	3	0.99212	0.99214	0.999994	20845	0	0.0078823	0.020373	0.877106	483	3
Rln3	3	0.75087	0.76795	0.999994	15844	1	0.0078848	0.020378	0.877106	484	2
Fbxo9	3	0.91475	0.91466	0.999994	19023	0	0.0078897	0.020392	0.877106	485	2
Agfg2	3	0.95612	0.95626	0.999994	19977	0	0.0078995	0.020419	0.877106	486	3
Cpeb2	3	0.31102	0.44979	0.999994	9160	1	0.007954	0.020554	0.877106	487	2
Ace3	3	0.59309	0.671	0.999994	13798	1	0.0079784	0.020622	0.877106	488	2
Xndr	2	0.99201	0.99204	0.999994	20844	0	0.0079923	0.020659	0.877106	489	2
Zfp189	3	0.93902	0.93905	0.999994	19575	0	0.0080034	0.020684	0.877106	490	3
Trak1	3	0.13893	0.26252	0.999994	5515	1	0.0080329	0.020746	0.877106	491	2
Ttc18	3	0.77204	0.78354	0.999994	16181	1	0.0080528	0.0208	0.877106	492	2
Ubxn2b	3	0.99192	0.99194	0.999994	20843	0	0.0080768	0.020852	0.877106	493	3
Fam53b	3	0.98888	0.98895	0.999994	20748	0	0.0081022	0.020914	0.877106	494	3
Cd74	3	0.65063	0.70324	0.999994	14459	1	0.0081174	0.020956	0.877106	495	2
NonTargetingControlGuideForMouse_0639	1	0.99188	0.9919	0.999994	20842	0	0.0081242	0.020972	0.877106	496	1
Limd1	3	0.27578	0.41249	0.999994	8417	2	0.0081517	0.021044	0.877106	497	1
E230008N13Rik	3	0.99183	0.99186	0.999994	20841	0	0.0081651	0.021078	0.877106	498	3
Fig4	3	0.7068	0.73798	0.999994	15159	1	0.0081923	0.02115	0.877106	499	2
Cnnm1	3	0.69959	0.73326	0.999994	15055	1	0.0082174	0.021206	0.877106	500	2
Cachd1	3	0.99174	0.99177	0.999994	20840	0	0.0082602	0.021301	0.877106	501	3
Arhgef10	3	0.99173	0.99176	0.999994	20839	0	0.0082663	0.021319	0.877106	502	3
Ptafr	3	0.99172	0.99175	0.999994	20838	0	0.0082825	0.021358	0.877106	503	3
Ndufv3	3	0.39469	0.53689	0.999994	10996	2	0.0082999	0.021402	0.877106	504	1
Hint2	3	0.9917	0.99172	0.999994	20837	0	0.0083049	0.021414	0.877106	505	3
Zfp410	3	0.99167	0.9917	0.999994	20836	0	0.0083273	0.021461	0.877106	506	3
Cc2d1b	3	0.84633	0.84635	0.999994	17509	1	0.008328	0.021464	0.877106	507	2
Abcc8	3	0.99167	0.99169	0.999994	20835	0	0.0083335	0.021478	0.877106	508	3
Rsg1	3	0.93621	0.93628	0.999994	19509	0	0.0083493	0.021515	0.877106	509	2
Itih5	3	0.99165	0.99168	0.999994	20834	0	0.0083539	0.021526	0.877106	510	3
Nkx6-1	3	0.99094	0.99099	0.999994	20810	0	0.0083887	0.021612	0.877106	511	3
Ap2a1	3	0.99161	0.99165	0.999994	20833	0	0.0083887	0.021612	0.877106	512	3
Zxdc	3	0.56644	0.65689	0.999994	13478	1	0.0083987	0.021638	0.877106	513	2
Rabac1	3	0.9789	0.97897	0.999994	20513	0	0.0083988	0.021638	0.877106	514	3
Anxa6	3	0.20033	0.33103	0.999994	6824	1	0.0084039	0.021651	0.877106	515	2
Stab2	3	0.99158	0.99162	0.999994	20830	0	0.0084237	0.021698	0.877106	516	3
Wfdc11	3	0.54542	0.64622	0.999994	13266	1	0.0084481	0.021756	0.877106	517	2
Pibf1	3	0.99152	0.99157	0.999994	20829	0	0.0084835	0.021852	0.877106	518	3
Abhd17c	3	0.8347	0.83539	0.999994	17289	1	0.0084903	0.021869	0.877106	519	2
Rab3a	3	0.13821	0.26169	0.999994	5498	2	0.0084976	0.021879	0.877106	520	1
Tgm1	3	0.99146	0.99151	0.999994	20828	0	0.0085373	0.021974	0.877106	521	3
Olfr1274-ps	3	0.10152	0.21561	0.984914	4602	1	0.0085413	0.021981	0.877106	522	2
Wdr89	3	0.53147	0.63929	0.999994	13107	1	0.0085464	0.021989	0.877106	523	2
Uggt2	3	0.2232	0.35606	0.999994	7295	2	0.008547	0.021991	0.877106	524	1
Gramd3	3	0.94135	0.9413	0.999994	19631	0	0.0085515	0.022003	0.877106	525	3
Tssk6	3	0.99144	0.99148	0.999994	20827	0	0.0085643	0.022036	0.877106	526	3
Lgr5	3	0.52735	0.6373	0.999994	13075	1	0.0085822	0.022072	0.877106	527	2
Txndc8	3	0.99082	0.99088	0.999994	20806	0	0.0085924	0.0221	0.877106	528	3
4933405L10Rik	3	0.7013	0.73434	0.999994	15083	1	0.0086078	0.022142	0.877106	529	2
Gm156	3	0.017119	0.042504	0.865648	1033	1	0.008654	0.022273	0.877106	530	2
U2af1l4	3	0.99131	0.99134	0.999994	20825	0	0.0086939	0.022378	0.877106	531	3
Olfr908	3	0.1445	0.26879	0.999994	5651	1	0.0086952	0.02238	0.877106	532	2
Ythdf3	3	0.9913	0.99134	0.999994	20824	0	0.0086981	0.022391	0.877106	533	3
Tex28	3	0.9913	0.99134	0.999994	20823	0	0.0087002	0.022395	0.877106	534	3
Gpr85	3	0.19392	0.32392	0.999994	6687	2	0.0087446	0.02251	0.877106	535	1
NonTargetingControlGuideForMouse_0854	1	0.99125	0.99128	0.999994	20821	0	0.0087536	0.022536	0.877106	536	1
Ankrd33	3	0.99122	0.99124	0.999994	20820	0	0.0087846	0.022618	0.877106	537	3
Syn1	3	0.45182	0.59526	0.999994	12191	2	0.008794	0.022647	0.877106	538	1
Sost	3	0.95165	0.95179	0.999994	19862	0	0.0088434	0.022769	0.877106	539	3
Fam86	3	0.82517	0.82681	0.999994	17102	1	0.0088504	0.022793	0.877106	540	2
Dlx3	3	0.99115	0.99119	0.999994	20819	0	0.0088525	0.022798	0.877106	541	3
Zfp536	3	0.98983	0.98987	0.999994	20779	0	0.0088868	0.022883	0.877106	542	3
Cldn15	3	0.25073	0.38564	0.999994	7871	2	0.0088928	0.022893	0.877106	543	1
Naif1	3	0.69396	0.72966	0.999994	14992	1	0.0089285	0.022984	0.877106	544	2
Slco6c1	3	0.99107	0.99112	0.999994	20818	0	0.0089335	0.022994	0.877106	545	3
Pnma1	3	0.67975	0.72081	0.999994	14786	1	0.0089422	0.023016	0.877106	546	2
Dos	3	0.99101	0.99107	0.999994	20817	0	0.0089871	0.023134	0.877106	547	3
Soga2	3	0.99101	0.99106	0.999994	20816	0	0.0089914	0.023146	0.877106	548	3
Crim1	3	0.82971	0.83083	0.999994	17204	1	0.0089915	0.023146	0.877106	549	2
Epb4.1l2	3	0.99098	0.99104	0.999994	20815	0	0.0090215	0.023206	0.877106	550	3
Cks1b	3	0.99097	0.99102	0.999994	20814	0	0.0090323	0.023233	0.877106	551	3
Pura	3	0.99096	0.99102	0.999994	20813	0	0.0090366	0.023244	0.877106	552	3
Ccdc116	3	0.95571	0.95585	0.999994	19961	0	0.0090409	0.023252	0.877106	553	3
Ldb3	3	0.99095	0.991	0.999994	20812	0	0.0090474	0.023263	0.877106	554	3
Gdpd1	3	0.99094	0.99099	0.999994	20811	0	0.0090625	0.023296	0.877106	555	3
Susd1	3	0.99092	0.99098	0.999994	20809	0	0.0090754	0.023331	0.877106	556	3
Gjd3	3	0.85255	0.85245	0.999994	17638	1	0.0090903	0.023371	0.877106	557	1
Dusp7	3	0.99091	0.99096	0.999994	20808	0	0.0090928	0.023376	0.877106	558	3
Atp6v1b1	3	0.99087	0.99092	0.999994	20807	0	0.0091296	0.023463	0.877106	559	3
Tsacc	3	0.8863	0.88619	0.999994	18411	0	0.0091384	0.023486	0.877106	560	2
Reck	3	0.25458	0.3898	0.999994	7958	2	0.0091397	0.023492	0.877106	561	1
Tmem179b	3	0.99082	0.99088	0.999994	20805	0	0.0091818	0.023601	0.877106	562	3
Hus1b	3	0.97289	0.97297	0.999994	20386	0	0.0091859	0.023607	0.877106	563	3
Psmd2	3	0.9908	0.99086	0.999994	20804	0	0.0091992	0.023638	0.877106	564	3
Gpr135	3	0.91023	0.9101	0.999994	18923	0	0.0092071	0.02366	0.877106	565	2
Faim	3	0.99078	0.99085	0.999994	20803	0	0.0092167	0.023692	0.877106	566	3
Pard6a	3	0.99078	0.99084	0.999994	20802	0	0.0092211	0.023702	0.877106	567	3
Adcy7	3	0.99074	0.9908	0.999994	20801	0	0.0092583	0.023787	0.877106	568	3
Setdb2	3	0.55214	0.64957	0.999994	13340	1	0.0092654	0.023804	0.877106	569	2
Pkdcc	3	0.99072	0.99078	0.999994	20800	0	0.0092824	0.023848	0.877106	570	3
Olfr1306	3	0.99071	0.99077	0.999994	20799	0	0.0092868	0.023859	0.877106	571	3
Kcnk4	3	0.2587	0.39413	0.999994	8048	1	0.0092879	0.023862	0.877106	572	2
Flnc	3	0.99071	0.99077	0.999994	20798	0	0.0092934	0.023872	0.877106	573	3
Col4a4	3	0.99067	0.99073	0.999994	20797	0	0.0093263	0.023956	0.877106	574	3
Mthfsd	3	0.9609	0.96097	0.999994	20094	0	0.0093372	0.023985	0.877106	575	3
Acbd7	3	0.99066	0.99071	0.999994	20796	0	0.0093396	0.023991	0.877106	576	3
Msh6	3	0.99064	0.99069	0.999994	20795	0	0.0093616	0.02405	0.877713	577	3
Snrk	3	0.37145	0.51293	0.999994	10473	1	0.0093866	0.02411	0.878405	578	2
Tbc1d22b	3	0.99057	0.99062	0.999994	20794	0	0.0094302	0.024222	0.880019	579	3
Pgm2l1	3	0.344	0.48449	0.999994	9866	1	0.009436	0.024238	0.880019	580	1
Gskip	3	0.99054	0.99059	0.999994	20793	0	0.0094613	0.024295	0.880566	581	3
Mid1ip1	3	0.69337	0.72931	0.999994	14980	1	0.0094854	0.024357	0.881282	582	1
1700052N19Rik	3	0.95665	0.95676	0.999994	19990	0	0.0095348	0.024464	0.881618	583	3
Panx1	3	0.99045	0.9905	0.999994	20792	0	0.009555	0.024506	0.881618	584	3
Mgat5	3	0.99044	0.9905	0.999994	20791	0	0.0095617	0.024524	0.881618	585	3
Tigd3	3	0.99043	0.99049	0.999994	20790	0	0.0095706	0.024542	0.881618	586	3
Pdlim5	3	0.02569	0.062132	0.902948	1449	2	0.0095841	0.024575	0.881618	587	1
4930474N05Rik	3	0.83247	0.83334	0.999994	17250	1	0.0096335	0.024693	0.884328	588	2
Chd6	3	0.91261	0.9125	0.999994	18976	0	0.009657	0.024748	0.884794	589	2
Habp2	3	0.22716	0.3604	0.999994	7380	2	0.0096829	0.024814	0.885644	590	1
Sec61a1	3	0.23928	0.37343	0.999994	7644	2	0.0097322	0.024931	0.886681	591	1
Lrrc38	3	0.96158	0.96162	0.999994	20114	0	0.0097657	0.025014	0.886681	592	3
1700080O16Rik	3	0.99022	0.99028	0.999994	20788	0	0.0097804	0.025046	0.886681	593	3
Fnbp4	3	0.8863	0.88619	0.999994	18511	0	0.0097816	0.025048	0.886681	594	2
Ccr3	3	0.37345	0.51498	0.999994	10524	1	0.0097875	0.025059	0.886681	595	2
Oprm1	3	0.97254	0.97262	0.999994	20379	0	0.0098093	0.025117	0.886681	596	3
Edn2	3	0.90556	0.90545	0.999994	18818	0	0.009831	0.025167	0.886681	597	2
Maml2	3	0.99014	0.99019	0.999994	20787	0	0.0098648	0.025245	0.886681	598	3
Tdrd1	3	0.99013	0.99018	0.999994	20786	0	0.0098671	0.02525	0.886681	599	3
Rnf10	3	0.99012	0.99017	0.999994	20785	0	0.0098785	0.025283	0.886681	600	3
Dio1	3	0.69068	0.72763	0.999994	14945	1	0.0099188	0.025381	0.886681	601	2
Gm94	3	0.85124	0.85114	0.999994	17602	1	0.0099297	0.025404	0.886681	602	2
Senp5	3	0.93121	0.93114	0.999994	19379	0	0.009979	0.025527	0.886681	603	2
Arhgap15	3	0.30389	0.44224	0.999994	9014	2	0.010028	0.025655	0.886681	604	1
Smpdl3b	3	0.35527	0.4962	0.999994	10108	1	0.010051	0.025708	0.886681	605	2
Efcab14	3	0.94005	0.94006	0.999994	19599	0	0.010062	0.025735	0.886681	606	3
Myh13	3	0.94711	0.94719	0.999994	19764	0	0.010078	0.025773	0.886681	607	3
Zfp334	3	0.98992	0.98997	0.999994	20783	0	0.010081	0.025782	0.886681	608	3
Grap	3	0.98991	0.98996	0.999994	20782	0	0.010093	0.025812	0.886681	609	3
Lingo3	3	0.98988	0.98993	0.999994	20781	0	0.010116	0.025864	0.886681	610	3
Ano8	3	0.93227	0.93222	0.999994	19407	0	0.010127	0.025891	0.886681	611	2
A430105I19Rik	3	0.98987	0.98992	0.999994	20780	0	0.010128	0.025894	0.886681	612	3
Tacc1	3	0.15976	0.28591	0.999994	5967	1	0.010145	0.025932	0.886681	613	2
Larp4b	3	0.1258	0.24763	0.993845	5238	2	0.010176	0.026003	0.886681	614	1
Pak6	3	0.15209	0.27737	0.999994	5809	1	0.010201	0.026054	0.886681	615	2
Zfp36l2	3	0.13176	0.25441	0.996041	5377	1	0.010239	0.026146	0.886681	616	2
Ednra	3	0.98976	0.98981	0.999994	20777	0	0.010242	0.026151	0.886681	617	3
Luc7l2	3	0.15994	0.2861	0.999994	5971	1	0.010245	0.02616	0.886681	618	2
Gpr156	3	0.98974	0.9898	0.999994	20776	0	0.010258	0.026195	0.886681	619	3
Ednrb	3	0.98973	0.98979	0.999994	20775	0	0.010268	0.026222	0.886681	620	3
Gcn1l1	3	0.12278	0.2442	0.993845	5170	1	0.010275	0.02624	0.886681	621	1
Ripply3	3	0.98972	0.98978	0.999994	20774	0	0.010277	0.026246	0.886681	622	3
Tmem38a	3	0.91652	0.91641	0.999994	19065	0	0.01029	0.026277	0.886681	623	2
Scn5a	3	0.98967	0.98973	0.999994	20773	0	0.010334	0.026389	0.886681	624	3
Pik3c2g	3	0.98966	0.98972	0.999994	20772	0	0.010343	0.026416	0.886681	625	3
Ctnnal1	3	0.43978	0.58303	0.999994	11938	2	0.010374	0.026486	0.886681	626	1
Esp23	3	0.9896	0.98966	0.999994	20771	0	0.010402	0.026551	0.886681	627	3
Gabrb1	3	0.98955	0.98961	0.999994	20770	0	0.010447	0.02665	0.886681	628	3
Traf4	3	0.47735	0.61371	0.999994	12563	1	0.010473	0.026711	0.886681	629	2
Pdgfa	3	0.9895	0.98956	0.999994	20769	0	0.010502	0.026782	0.886681	630	3
Lrrc19	3	0.98949	0.98956	0.999994	20768	0	0.010507	0.026798	0.886681	631	3
Olfr418-ps1	3	0.77597	0.78651	0.999994	16243	1	0.010522	0.026841	0.886681	632	2
Fat1	3	0.21081	0.34253	0.999994	7045	1	0.010571	0.026955	0.886681	633	2
1600002K03Rik	3	0.98197	0.98204	0.999994	20597	0	0.010576	0.026962	0.886681	634	3
Scara5	3	0.9894	0.98946	0.999994	20767	0	0.0106	0.027021	0.886681	635	3
Pik3r2	3	0.98938	0.98944	0.999994	20766	0	0.010617	0.027053	0.886681	636	3
Tmem210	3	0.95762	0.95774	0.999994	20016	0	0.010621	0.027064	0.886681	637	3
Mbd3l1	3	0.55666	0.65192	0.999994	13380	1	0.010627	0.027076	0.886681	638	2
Ttc24	3	0.95485	0.95501	0.999994	19942	0	0.010639	0.027102	0.886681	639	3
Pcdhb7	3	0.95962	0.95969	0.999994	20072	0	0.01067	0.027179	0.886681	640	3
Thsd7b	3	0.98932	0.98937	0.999994	20765	0	0.010684	0.027211	0.886681	641	3
Plcxd2	3	0.98931	0.98937	0.999994	20764	0	0.010687	0.027218	0.886681	642	3
Dnaja4	3	0.9893	0.98935	0.999994	20763	0	0.010703	0.027256	0.886681	643	3
Vangl2	3	0.13871	0.26226	0.999994	5510	1	0.010724	0.027306	0.886681	644	2
Deaf1	3	0.98927	0.98933	0.999994	20762	0	0.01073	0.027322	0.886681	645	3
Mfi2	3	0.40015	0.54257	0.999994	11108	2	0.010769	0.027419	0.886681	646	1
Inhba	3	0.98923	0.98929	0.999994	20761	0	0.010771	0.027424	0.886681	647	3
Syt5	3	0.98923	0.98929	0.999994	20760	0	0.010774	0.027429	0.886681	648	3
Irf3	3	0.98922	0.98928	0.999994	20759	0	0.010781	0.027442	0.886681	649	3
NonTargetingControlGuideForMouse_0576	1	0.98921	0.98927	0.999994	20758	0	0.010791	0.027466	0.886681	650	1
Adam32	3	0.9892	0.98927	0.999994	20757	0	0.010795	0.027478	0.886681	651	3
Slc22a1	3	0.97992	0.98	0.999994	20540	0	0.010798	0.027485	0.886681	652	3
Cyp4f13	3	0.98917	0.98923	0.999994	20756	0	0.010832	0.027578	0.886681	653	3
BC016579	3	0.90445	0.90432	0.999994	18782	0	0.010838	0.027593	0.886681	654	2
Thbd	3	0.98914	0.98921	0.999994	20755	0	0.010856	0.027633	0.886681	655	3
Skint4	3	0.98913	0.98919	0.999994	20754	0	0.010873	0.027663	0.886681	656	3
Haus8	3	0.77249	0.78387	0.999994	16191	1	0.010896	0.027713	0.886681	657	2
Gm7616	3	0.51812	0.63286	0.999994	12992	1	0.010917	0.027759	0.886681	658	1
Zcchc12	3	0.81426	0.8173	0.999994	16898	1	0.010953	0.027856	0.886681	659	2
Spz1	3	0.98904	0.98911	0.999994	20752	0	0.010959	0.02787	0.886681	660	3
Ptpn5	3	0.19729	0.32765	0.999994	6761	2	0.010966	0.027888	0.886681	661	1
Ltb4r2	3	0.45859	0.60216	0.999994	12327	1	0.01097	0.027897	0.886681	662	2
Klrg1	3	0.989	0.98907	0.999994	20751	0	0.010996	0.027958	0.886681	663	3
Nr2c2	3	0.98456	0.98462	0.999994	20662	0	0.011015	0.028007	0.886681	664	3
Zc3h7a	3	0.97773	0.97775	0.999994	20491	0	0.011022	0.028023	0.886681	665	3
BC048644	3	0.98897	0.98904	0.999994	20750	0	0.01103	0.028043	0.886681	666	3
Nanp	3	0.42409	0.56708	0.999994	11609	1	0.011065	0.028131	0.888143	667	2
Ccnt2	3	0.98891	0.98898	0.999994	20749	0	0.011092	0.028198	0.888625	668	3
Pnliprp2	3	0.98104	0.98113	0.999994	20571	0	0.011114	0.028247	0.888625	669	3
Zscan25	3	0.98881	0.98888	0.999994	20747	0	0.011193	0.028445	0.888625	670	3
Rnf220	3	0.23463	0.3684	0.999994	7549	1	0.011212	0.028491	0.888625	671	1
Tm7sf3	3	0.78048	0.78995	0.999994	16324	1	0.011219	0.028507	0.888625	672	2
Dhrs2	3	0.8863	0.88619	0.999994	18420	0	0.011237	0.028547	0.888625	673	2
Gimap9	3	0.98876	0.98883	0.999994	20746	0	0.011243	0.028563	0.888625	674	3
Mcoln3	3	0.94167	0.94163	0.999994	19640	0	0.011262	0.028606	0.888625	675	3
Tmem108	3	0.97213	0.97221	0.999994	20371	0	0.011283	0.028651	0.888625	676	3
Sash1	3	0.041145	0.096101	0.939711	2146	2	0.011311	0.02873	0.888625	677	1
H2-DMb1	3	0.98869	0.98874	0.999994	20745	0	0.011313	0.028738	0.888625	678	3
Ms4a7	3	0.98868	0.98874	0.999994	20744	0	0.011321	0.028758	0.888625	679	3
Ttll7	3	0.98867	0.98873	0.999994	20743	0	0.011326	0.028773	0.888625	680	3
Leng1	3	0.10407	0.22026	0.986459	4702	1	0.011348	0.02883	0.888625	681	2
Rab35	3	0.98865	0.9887	0.999994	20742	0	0.011351	0.028837	0.888625	682	3
Oit3	3	0.98864	0.9887	0.999994	20741	0	0.011358	0.028857	0.888625	683	3
NonTargetingControlGuideForMouse_0496	1	0.98863	0.98868	0.999994	20740	0	0.011371	0.028887	0.888625	684	1
Rhbdl1	3	0.98862	0.98867	0.999994	20739	0	0.011378	0.028906	0.888625	685	3
Olfr798	3	0.43097	0.57406	0.999994	11738	2	0.01141	0.028973	0.889393	686	1
Parp8	3	0.9215	0.92134	0.999994	19154	0	0.011441	0.029064	0.89008	687	2
1700042G07Rik	3	0.29997	0.43812	0.999994	8936	2	0.011459	0.029107	0.89008	688	1
Nde1	3	0.58213	0.66508	0.999994	13672	1	0.011465	0.029123	0.89008	689	2
Anapc13	3	0.84424	0.84438	0.999994	17466	1	0.011508	0.029228	0.89008	690	1
Faf2	3	0.98849	0.98854	0.999994	20738	0	0.011515	0.029243	0.89008	691	3
Otc	3	0.63263	0.69283	0.999994	14224	1	0.011518	0.029249	0.89008	692	2
Zfyve1	3	0.40281	0.54531	0.999994	11164	1	0.011558	0.029348	0.890213	693	2
Sept8	3	0.98843	0.98849	0.999994	20737	0	0.011565	0.029368	0.890213	694	3
Clec4e	3	0.98843	0.98849	0.999994	20736	0	0.01157	0.029381	0.890213	695	3
Prss35	3	0.83466	0.83535	0.999994	17287	1	0.011656	0.029585	0.890999	696	2
Papd4	3	0.98831	0.98838	0.999994	20735	0	0.011685	0.029652	0.890999	697	3
Tmem147	3	0.229	0.3624	0.999994	7426	1	0.011701	0.029693	0.890999	698	2
Adam4	3	0.15252	0.27784	0.999994	5821	2	0.011706	0.029705	0.890999	699	1
Clec5a	3	0.98829	0.98835	0.999994	20734	0	0.011711	0.029717	0.890999	700	3
Ctdspl2	3	0.98829	0.98835	0.999994	20733	0	0.011713	0.029723	0.890999	701	3
Adh1	3	0.95547	0.9556	0.999994	19955	0	0.011725	0.029749	0.890999	702	3
Alpi	3	0.81753	0.8201	0.999994	16957	1	0.011749	0.029813	0.890999	703	2
Foxg1	3	0.42274	0.56573	0.999994	11579	1	0.011755	0.029831	0.890999	704	2
4930591A17Rik	3	0.044226	0.1027	0.940803	2292	1	0.011755	0.029831	0.890999	705	2
Cdc7	3	0.40898	0.55173	0.999994	11285	2	0.011804	0.029937	0.890999	706	1
Cntf	3	0.74495	0.76385	0.999994	15744	1	0.011826	0.029994	0.890999	707	2
Atg4c	3	0.40236	0.54485	0.999994	11151	1	0.011838	0.030026	0.890999	708	2
Atf6b	3	0.89989	0.89971	0.999994	18693	0	0.011853	0.030061	0.890999	709	2
Pla2g5	3	0.98814	0.9882	0.999994	20732	0	0.011858	0.030074	0.890999	710	3
Blm	3	0.98812	0.98818	0.999994	20731	0	0.011883	0.030141	0.890999	711	3
Ndel1	3	0.9881	0.98817	0.999994	20730	0	0.011901	0.030175	0.890999	712	3
Gbp9	3	0.22394	0.35689	0.999994	7316	1	0.011903	0.030178	0.890999	713	2
Zscan22	3	0.98808	0.98815	0.999994	20729	0	0.011922	0.030224	0.890999	714	3
Hnf4a	3	0.23534	0.3692	0.999994	7565	1	0.011952	0.030295	0.890999	715	2
Fam212a	3	0.40108	0.54355	0.999994	11130	2	0.011952	0.030295	0.890999	716	1
Tmem37	3	0.97414	0.9742	0.999994	20408	0	0.01197	0.030341	0.89111	717	3
Rnf217	3	0.43926	0.58251	0.999994	11924	1	0.012001	0.030431	0.892489	718	2
Zfp251	3	0.98796	0.98803	0.999994	20728	0	0.012037	0.030517	0.893516	719	3
Fam219a	3	0.9167	0.91658	0.999994	19068	0	0.012051	0.03055	0.893516	720	1
Pgbd5	3	0.64535	0.70017	0.999994	14379	1	0.0121	0.030669	0.895568	721	1
Uba52	3	0.98788	0.98795	0.999994	20727	0	0.012118	0.030723	0.895568	722	3
Chat	3	0.98787	0.98793	0.999994	20726	0	0.012131	0.030755	0.895568	723	3
Chst9	3	0.64411	0.69943	0.999994	14360	1	0.012149	0.030791	0.895568	724	2
Tnni3	3	0.94175	0.94172	0.999994	19642	0	0.012199	0.030905	0.896753	725	3
Papd7	3	0.94664	0.9467	0.999994	19754	0	0.012223	0.030957	0.896753	726	3
Hira	3	0.33394	0.47382	0.999994	9643	1	0.012248	0.031016	0.896753	727	2
Defb36	3	0.98775	0.98781	0.999994	20725	0	0.012255	0.03103	0.896753	728	3
Tpm2	3	0.98771	0.98777	0.999994	20724	0	0.012286	0.031097	0.896753	729	3
Gramd2	3	0.85506	0.8549	0.999994	17688	1	0.012297	0.03112	0.896753	730	2
Trim9	3	0.62107	0.68638	0.999994	14095	1	0.012321	0.031167	0.896753	731	2
Olfr710	3	0.69339	0.72932	0.999994	14981	1	0.012346	0.031233	0.896753	732	2
Ift43	3	0.57027	0.65892	0.999994	13521	1	0.012351	0.031246	0.896753	733	2
Lingo2	3	0.90746	0.90734	0.999994	18868	0	0.012396	0.031352	0.896753	734	2
Ppap2c	3	0.95684	0.95696	0.999994	19995	0	0.012406	0.031384	0.896753	735	3
Psip1	3	0.98758	0.98764	0.999994	20723	0	0.012416	0.031409	0.896753	736	3
Stim2	3	0.98756	0.98761	0.999994	20722	0	0.012443	0.031483	0.896753	737	3
Olfr741	3	0.93517	0.93522	0.999994	19479	0	0.012445	0.031489	0.896753	738	2
Nme9	3	0.92568	0.92556	0.999994	19258	0	0.012449	0.031496	0.896753	739	2
Mdk	3	0.96905	0.96911	0.999994	20292	0	0.012473	0.031551	0.896753	740	3
Olfr550	3	0.85672	0.85658	0.999994	17727	0	0.012491	0.03159	0.896753	741	2
Mroh6	3	0.44937	0.59273	0.999994	12133	2	0.012494	0.031598	0.896753	742	1
Ccdc124	3	0.5933	0.67112	0.999994	13801	1	0.012522	0.031671	0.897514	743	2
Dst	3	0.92354	0.92341	0.999994	19207	0	0.012543	0.03172	0.897514	744	2
Olfr1251	3	0.9564	0.95651	0.999994	19982	0	0.012593	0.03184	0.897514	745	3
Erf	3	0.62385	0.68791	0.999994	14130	1	0.012608	0.031874	0.897514	746	2
Rtca	3	0.92852	0.92846	0.999994	19317	0	0.012633	0.031937	0.897514	747	2
Lef1	3	0.058331	0.13205	0.959762	2890	2	0.012642	0.031957	0.897514	748	1
Olfr168	3	0.83049	0.83154	0.999994	17217	1	0.012691	0.032077	0.897514	749	2
Slc25a17	3	0.98724	0.9873	0.999994	20721	0	0.012758	0.032236	0.897514	750	3
Rbp1	3	0.98721	0.98727	0.999994	20720	0	0.012788	0.032313	0.897514	751	3
Srsf4	3	0.83273	0.83357	0.999994	17255	1	0.01279	0.03232	0.897514	752	2
Dnase1l2	3	0.12737	0.24943	0.993845	5282	1	0.012839	0.032438	0.897514	753	2
Fuom	3	0.98716	0.98722	0.999994	20719	0	0.012845	0.032455	0.897514	754	3
Fgd6	3	0.95764	0.95777	0.999994	20018	0	0.012874	0.032512	0.897514	755	3
Sprr1b	3	0.26752	0.4036	0.999994	8233	2	0.012888	0.032543	0.897514	756	1
Grm1	3	0.98707	0.98714	0.999994	20717	0	0.012932	0.032646	0.897514	757	3
Hck	3	0.95971	0.95977	0.999994	20075	0	0.01298	0.032757	0.897514	758	3
Rims1	3	0.45541	0.59888	0.999994	12266	2	0.012987	0.032773	0.897514	759	1
Suco	3	0.987	0.98706	0.999994	20716	0	0.013001	0.032809	0.897514	760	3
Hiatl1	3	0.93439	0.93442	0.999994	19458	0	0.013036	0.032884	0.897514	761	2
Olfr1321	3	0.28118	0.41816	0.999994	8531	1	0.013036	0.032884	0.897514	762	2
Lrg1	3	0.98695	0.98701	0.999994	20715	0	0.013053	0.032925	0.897514	763	3
Fndc8	3	0.34988	0.49057	0.999994	9990	1	0.013061	0.032938	0.897514	764	2
Ptprs	3	0.5682	0.65783	0.999994	13499	1	0.013067	0.032949	0.897514	765	2
Olfr1152	3	0.38791	0.52994	0.999994	10844	2	0.013085	0.032995	0.897514	766	1
Tmppe	3	0.98688	0.98694	0.999994	20714	0	0.013119	0.033073	0.897514	767	3
Defb18	3	0.1096	0.22915	0.991013	4869	2	0.013135	0.033105	0.897514	768	1
Nrg1	3	0.98686	0.98691	0.999994	20712	0	0.013144	0.033129	0.897514	769	3
Tbc1d17	3	0.98685	0.98691	0.999994	20711	0	0.013147	0.033139	0.897514	770	3
NonTargetingControlGuideForMouse_0241	1	0.98684	0.9869	0.999994	20710	0	0.013159	0.033168	0.897514	771	1
Wdr38	3	0.10166	0.21588	0.984914	4608	1	0.013184	0.03323	0.897514	772	2
Acyp1	3	0.32724	0.46674	0.999994	9499	1	0.013187	0.033236	0.897514	773	2
Zc3h15	3	0.98681	0.98687	0.999994	20709	0	0.013194	0.03326	0.897514	774	3
Slc30a4	3	0.98679	0.98685	0.999994	20708	0	0.013211	0.033294	0.897514	775	3
Cxxc4	3	0.8863	0.88619	0.999994	18284	0	0.013249	0.033378	0.897514	776	2
Syt10	3	0.75525	0.77111	0.999994	15904	1	0.013281	0.033443	0.897514	777	2
Cage1	3	0.91783	0.91769	0.999994	19088	0	0.013294	0.033474	0.897514	778	2
Espnl	3	0.98671	0.98677	0.999994	20707	0	0.013294	0.033477	0.897514	779	3
Sesn3	3	0.98668	0.98674	0.999994	20706	0	0.013325	0.033545	0.897514	780	3
Slc35a3	3	0.8863	0.88619	0.999994	18333	0	0.013331	0.033564	0.897514	781	2
C1ql4	3	0.95733	0.95747	0.999994	20009	0	0.013332	0.033564	0.897514	782	3
Mex3a	3	0.98665	0.98672	0.999994	20705	0	0.013347	0.033595	0.897514	783	3
St14	3	0.98664	0.98671	0.999994	20704	0	0.013361	0.033631	0.897514	784	3
Prl8a8	3	0.78204	0.79112	0.999994	16346	1	0.013369	0.033649	0.897514	785	2
Tnfsf13b	3	0.54685	0.64693	0.999994	13285	1	0.013381	0.033677	0.897514	786	1
Olfr74	3	0.98661	0.98667	0.999994	20703	0	0.013395	0.033712	0.897514	787	3
Gpr39	3	0.98659	0.98666	0.999994	20702	0	0.013412	0.033756	0.897514	788	3
Mum1	3	0.98659	0.98665	0.999994	20701	0	0.013415	0.033766	0.897514	789	3
Slc1a6	3	0.95081	0.95095	0.999994	19840	0	0.01342	0.033781	0.897514	790	3
Trmt12	3	0.19763	0.32803	0.999994	6768	1	0.01343	0.033809	0.897514	791	2
Gcgr	3	0.98657	0.98664	0.999994	20700	0	0.013434	0.033816	0.897514	792	3
Prdx5	3	0.98655	0.98662	0.999994	20699	0	0.013451	0.033852	0.897514	793	3
Atp11b	3	0.98653	0.98661	0.999994	20698	0	0.013468	0.0339	0.897514	794	3
Klk1b24	3	0.98653	0.9866	0.999994	20697	0	0.013474	0.033913	0.897514	795	3
Tex13	3	0.9462	0.94625	0.999994	19745	0	0.013479	0.033926	0.897514	796	3
Olfr420	3	0.97268	0.97277	0.999994	20384	0	0.013503	0.033975	0.897667	797	3
Npas1	3	0.41856	0.56152	0.999994	11493	2	0.013529	0.034042	0.898304	798	1
Oas2	3	0.78907	0.79653	0.999994	16461	1	0.013573	0.034154	0.898876	799	2
Cyp4f37	3	0.52717	0.63721	0.999994	13073	1	0.013578	0.034167	0.898876	800	2
Ctag2	3	0.98639	0.98645	0.999994	20695	0	0.013612	0.034247	0.898876	801	3
Zfp78	3	0.98639	0.98645	0.999994	20694	0	0.013615	0.03425	0.898876	802	3
St7l	3	0.50853	0.62818	0.999994	12867	1	0.013627	0.034277	0.898876	803	2
Capn12	3	0.85895	0.85886	0.999994	17769	0	0.013676	0.034399	0.899448	804	2
H2-Q4	3	0.58216	0.66509	0.999994	13673	1	0.013687	0.034426	0.899448	805	2
Nanos3	3	0.98631	0.98637	0.999994	20693	0	0.013688	0.034427	0.899448	806	3
Gsto2	3	0.9414	0.94136	0.999994	19633	0	0.013713	0.034498	0.900004	807	3
C1galt1	3	0.29736	0.43538	0.999994	8890	2	0.013726	0.034533	0.900004	808	1
Zfp790	3	0.98625	0.9863	0.999994	20692	0	0.013754	0.0346	0.900402	809	3
Gm13125	3	0.94834	0.94849	0.999994	19791	0	0.013775	0.034656	0.900402	810	3
P2ry2	3	0.9862	0.98625	0.999994	20691	0	0.013803	0.034711	0.900402	811	3
Olfr980	3	0.04827	0.11129	0.947569	2471	1	0.013824	0.034767	0.900402	812	2
Epn1	3	0.64528	0.70013	0.999994	14377	1	0.013841	0.034808	0.900402	813	2
Shisa7	3	0.97729	0.97731	0.999994	20479	0	0.013861	0.034851	0.900402	814	3
Map2k1	3	0.51666	0.63212	0.999994	12977	1	0.013873	0.034881	0.900402	815	1
Pdcl2	3	0.50204	0.62515	0.999994	12800	1	0.01388	0.034901	0.900402	816	2
Vmn2r63	3	0.098142	0.20937	0.982884	4478	1	0.013893	0.034933	0.900402	817	2
Gm597	3	0.34066	0.48095	0.999994	9791	1	0.013922	0.035005	0.901154	818	2
Igf2bp2	3	0.36287	0.50405	0.999994	10264	2	0.014021	0.035243	0.906158	819	1
Ncl	3	0.058641	0.13268	0.959762	2908	2	0.01407	0.035365	0.906703	820	1
Reps1	3	0.98592	0.98599	0.999994	20690	0	0.014082	0.035392	0.906703	821	3
Olfr1404	3	0.8121	0.81546	0.999994	16858	1	0.014113	0.035474	0.906703	822	2
Hiat1	3	0.98297	0.98305	0.999994	20621	0	0.014145	0.035548	0.906703	823	3
Gpatch3	3	0.90916	0.90899	0.999994	18897	0	0.014169	0.035599	0.906703	824	2
Enthd2	3	0.77239	0.7838	0.999994	16188	1	0.014217	0.035722	0.906703	825	2
Rpusd2	3	0.79103	0.79811	0.999994	16492	1	0.014218	0.035724	0.906703	826	2
Slc13a4	3	0.98578	0.98586	0.999994	20689	0	0.014218	0.035726	0.906703	827	3
Gm11544	3	0.98577	0.98585	0.999994	20688	0	0.014227	0.035744	0.906703	828	3
Gyltl1b	3	0.28623	0.42352	0.999994	8655	1	0.014256	0.035808	0.906703	829	2
Ankrd26	3	0.8863	0.88619	0.999994	18348	0	0.014267	0.035839	0.906703	830	2
Opn3	3	0.98572	0.98579	0.999994	20687	0	0.014277	0.035864	0.906703	831	3
Arhgap17	3	0.41697	0.55988	0.999994	11462	1	0.014316	0.035959	0.906703	832	1
Mpz	3	0.52608	0.6367	0.999994	13062	1	0.014354	0.036052	0.906703	833	2
Smoc1	3	0.54817	0.64757	0.999994	13298	1	0.014365	0.036084	0.906703	834	2
Ctf1	3	0.61271	0.68176	0.999994	13997	1	0.014367	0.036086	0.906703	835	2
Xcl1	3	0.57686	0.66236	0.999994	13601	1	0.0144	0.036166	0.906703	836	2
Slc46a2	3	0.17078	0.29829	0.999994	6204	1	0.014415	0.036208	0.906703	837	1
Ubl3	3	0.98555	0.98563	0.999994	20685	0	0.014453	0.036298	0.906703	838	3
Atp4a	3	0.84236	0.84258	0.999994	17431	1	0.014464	0.036319	0.906703	839	2
Fam168b	3	0.98553	0.98561	0.999994	20684	0	0.014471	0.036333	0.906703	840	3
Pdgfrb	3	0.9127	0.91258	0.999994	18980	0	0.014492	0.036385	0.906703	841	2
Plekhh3	3	0.65507	0.70583	0.999994	14510	1	0.014513	0.036446	0.906703	842	2
Slc35a1	3	0.8863	0.88619	0.999994	18230	0	0.014531	0.036494	0.906703	843	2
Treml1	3	0.98546	0.98555	0.999994	20683	0	0.014536	0.036503	0.906703	844	3
Mllt4	3	0.065616	0.14688	0.971381	3177	2	0.014562	0.036558	0.906703	845	1
Arrdc5	3	0.8863	0.88619	0.999994	18313	0	0.014597	0.036644	0.906703	846	2
Klk15	3	0.82141	0.82348	0.999994	17023	1	0.01461	0.036677	0.906703	847	2
Mobp	3	0.16043	0.28667	0.999994	5985	1	0.01465	0.036766	0.906703	848	2
Olfr910	3	0.25265	0.38772	0.999994	7907	2	0.014661	0.036796	0.906703	849	1
Olfr1424	3	0.9641	0.9641	0.999994	20179	0	0.014663	0.036802	0.906703	850	3
Vmn1r72	3	0.98529	0.98539	0.999994	20682	0	0.014708	0.036915	0.906703	851	3
Abca1	3	0.97835	0.9784	0.999994	20501	0	0.01471	0.036922	0.906703	852	3
Bmpr2	3	0.56135	0.65433	0.999994	13428	1	0.014716	0.036938	0.906703	853	2
Tph1	3	0.98527	0.98537	0.999994	20681	0	0.014729	0.036966	0.906703	854	3
Fam180a	3	0.77417	0.78514	0.999994	16215	1	0.014742	0.037001	0.906703	855	2
Insrr	3	0.40324	0.54575	0.999994	11176	1	0.014759	0.037034	0.906703	856	1
Dusp1	3	0.98521	0.9853	0.999994	20679	0	0.014792	0.037107	0.906703	857	3
Gm13889	3	0.9852	0.98529	0.999994	20678	0	0.014801	0.037126	0.906703	858	3
Dnm1	3	0.81956	0.82185	0.999994	16986	1	0.014808	0.037139	0.906703	859	1
Pik3c2b	3	0.86624	0.8662	0.999994	17926	0	0.014809	0.03714	0.906703	860	2
Olfr1095	3	0.90741	0.90729	0.999994	18866	0	0.014857	0.037248	0.906703	861	2
Tslp	3	0.98514	0.98523	0.999994	20677	0	0.014861	0.037259	0.906703	862	3
Tjp3	3	0.98513	0.98522	0.999994	20676	0	0.014867	0.03727	0.906703	863	3
Igj	3	0.22306	0.35591	0.999994	7291	1	0.014907	0.037352	0.906703	864	2
Tspyl2	3	0.98509	0.98518	0.999994	20675	0	0.014909	0.037356	0.906703	865	3
Caps2	3	0.57826	0.66307	0.999994	13628	1	0.014915	0.037374	0.906703	866	2
Zfat	3	0.71767	0.74524	0.999994	15312	1	0.014922	0.037388	0.906703	867	2
Mgat4c	3	0.13745	0.26083	0.999994	5482	2	0.014956	0.037463	0.906703	868	1
Fadd	3	0.98503	0.98511	0.999994	20674	0	0.014966	0.037487	0.906703	869	3
Fam175b	3	0.50004	0.6242	0.999994	12780	1	0.015005	0.037578	0.906703	870	1
Dync1li2	3	0.98498	0.98505	0.999994	20673	0	0.015017	0.037613	0.906703	871	3
Epm2a	3	0.98494	0.985	0.999994	20672	0	0.015063	0.037715	0.906703	872	3
Bzrap1	3	0.93008	0.93	0.999994	19354	0	0.015103	0.037814	0.906703	873	2
Entpd8	3	0.94035	0.94035	0.999994	19606	0	0.015143	0.03791	0.906703	874	3
Gpr173	3	0.98485	0.98491	0.999994	20670	0	0.015151	0.037926	0.906703	875	3
Mkln1	3	0.98483	0.9849	0.999994	20669	0	0.015169	0.037969	0.906703	876	3
0610009O20Rik	3	0.12114	0.24234	0.993845	5130	1	0.015202	0.038052	0.906703	877	2
Anks1b	3	0.98479	0.98485	0.999994	20668	0	0.015209	0.038066	0.906703	878	3
Rexo2	3	0.73035	0.75375	0.999994	15513	1	0.015277	0.038229	0.906703	879	2
Pink1	3	0.98009	0.98017	0.999994	20544	0	0.015297	0.038268	0.906703	880	3
Pim2	3	0.86621	0.86616	0.999994	17924	0	0.0153	0.038273	0.906703	881	2
Eif2ak1	3	0.94157	0.94154	0.999994	19637	0	0.015331	0.038352	0.906703	882	3
NonTargetingControlGuideForMouse_0377	1	0.98465	0.98472	0.999994	20666	0	0.015346	0.038384	0.906703	883	1
Cnih1	3	0.98465	0.98472	0.999994	20665	0	0.015346	0.038386	0.906703	884	3
Rspry1	3	0.054309	0.12376	0.957074	2723	2	0.015349	0.038394	0.906703	885	1
Heg1	3	0.98464	0.9847	0.999994	20664	0	0.015365	0.038439	0.906703	886	3
Lhfp	3	0.9446	0.94462	0.999994	19701	0	0.015378	0.038477	0.906703	887	3
Tmem143	3	0.98462	0.98469	0.999994	20663	0	0.015383	0.03849	0.906703	888	3
Sox18	3	0.93892	0.93896	0.999994	19573	0	0.015399	0.038524	0.906703	889	3
Wbp1	3	0.84121	0.8415	0.999994	17407	1	0.015405	0.038538	0.906703	890	2
Cngb3	3	0.33428	0.47417	0.999994	9651	1	0.015448	0.038643	0.906703	891	2
Vmn1r7	3	0.4396	0.58284	0.999994	11932	1	0.015497	0.038756	0.906703	892	2
Card9	3	0.91296	0.91285	0.999994	18984	0	0.0155	0.038768	0.906703	893	2
Hsd17b2	3	0.9845	0.98457	0.999994	20661	0	0.015503	0.038774	0.906703	894	3
Sez6	3	0.59202	0.67039	0.999994	13780	1	0.015507	0.038782	0.906703	895	2
Foxj3	3	0.98448	0.98455	0.999994	20660	0	0.015522	0.038815	0.906703	896	3
Cml5	3	0.9575	0.95763	0.999994	20014	0	0.015555	0.038885	0.906703	897	3
Clptm1l	3	0.98443	0.98451	0.999994	20659	0	0.015565	0.038907	0.906703	898	3
Egr1	3	0.98443	0.98451	0.999994	20658	0	0.015571	0.038921	0.906703	899	3
Slc8a3	3	0.21813	0.3505	0.999994	7191	1	0.015575	0.038934	0.906703	900	2
Zfp945	3	0.65615	0.70647	0.999994	14524	1	0.015595	0.038981	0.906703	901	1
Pla2g12b	3	0.15306	0.27846	0.999994	5833	1	0.015609	0.039012	0.906703	902	2
Gm10354	1	0.98437	0.98445	0.999994	20657	0	0.015627	0.039059	0.906703	903	1
Zfp318	3	0.87603	0.87596	0.999994	18158	0	0.015629	0.039063	0.906703	904	2
Nr1i3	3	0.98433	0.98441	0.999994	20656	0	0.015674	0.039167	0.906703	905	3
Cd209e	3	0.98431	0.98439	0.999994	20655	0	0.015693	0.039211	0.906703	906	3
Gpr84	3	0.76456	0.77791	0.999994	16050	1	0.015711	0.039249	0.906703	907	2
Olfr731	3	0.75381	0.77005	0.999994	15883	1	0.015718	0.039258	0.906703	908	2
Spaca6	3	0.97181	0.97188	0.999994	20359	0	0.015732	0.039286	0.906703	909	3
Kcnb2	3	0.72935	0.75309	0.999994	15497	1	0.015743	0.039312	0.906703	910	1
Lrfn3	3	0.98425	0.98433	0.999994	20654	0	0.015749	0.039328	0.906703	911	3
Rsbn1	3	0.98422	0.9843	0.999994	20653	0	0.01578	0.0394	0.906703	912	3
NonTargetingControlGuideForMouse_0410	1	0.98421	0.98429	0.999994	20652	0	0.015793	0.03943	0.906703	913	1
Gm4858	3	0.9842	0.98428	0.999994	20651	0	0.015796	0.03944	0.906703	914	3
Mmrn1	3	0.98419	0.98427	0.999994	20650	0	0.015814	0.039491	0.906703	915	3
Arhgef2	3	0.57831	0.6631	0.999994	13630	1	0.015828	0.039523	0.906703	916	2
Dpm1	3	0.9557	0.95584	0.999994	19960	0	0.015841	0.039555	0.906703	917	3
Mafa	3	0.94702	0.94709	0.999994	19762	0	0.015848	0.039572	0.906703	918	3
Gm5635	3	0.97477	0.97483	0.999994	20429	0	0.015855	0.03959	0.906703	919	3
Steap1	3	0.98411	0.98419	0.999994	20649	0	0.015887	0.039669	0.906703	920	3
Fbln2	3	0.66751	0.71329	0.999994	14653	1	0.015889	0.039675	0.906703	921	2
Aldoart2	3	0.98408	0.98416	0.999994	20648	0	0.015918	0.039753	0.906703	922	3
Mrpl48	3	0.066375	0.14842	0.971381	3214	2	0.015939	0.039798	0.906703	923	1
Clu	3	0.98405	0.98413	0.999994	20647	0	0.015953	0.039836	0.906703	924	3
Idua	3	0.66872	0.71401	0.999994	14668	1	0.015989	0.039928	0.906703	925	1
Aldh1a3	3	0.98397	0.98405	0.999994	20646	0	0.016028	0.040029	0.906703	926	3
Sbf2	3	0.35727	0.49827	0.999994	10144	1	0.016038	0.040057	0.906703	927	2
Tbl2	3	0.98396	0.98404	0.999994	20645	0	0.016041	0.040063	0.906703	928	3
Vmn1r193	3	0.69013	0.72729	0.999994	14932	1	0.016048	0.04008	0.906703	929	2
Gng13	3	0.85667	0.85654	0.999994	17725	0	0.016075	0.040149	0.906703	930	2
Atp10a	3	0.64276	0.69865	0.999994	14345	1	0.016087	0.040182	0.906703	931	2
Trim26	3	0.98389	0.98397	0.999994	20644	0	0.016111	0.040244	0.906703	932	3
Fam174b	3	0.42323	0.5662	0.999994	11594	1	0.016151	0.040351	0.906703	933	2
Tomt	3	0.98384	0.98393	0.999994	20643	0	0.016158	0.04037	0.906703	934	3
Dnajc15	3	0.8863	0.88619	0.999994	18424	0	0.016165	0.040387	0.906703	935	2
P2rx1	3	0.98382	0.98391	0.999994	20642	0	0.016177	0.040417	0.906703	936	3
Gas2l3	3	0.98381	0.98389	0.999994	20641	0	0.016193	0.040465	0.906703	937	3
Ttc30a2	3	0.9838	0.98389	0.999994	20640	0	0.016203	0.040488	0.906703	938	3
5830411N06Rik	3	0.96875	0.96881	0.999994	20282	0	0.016214	0.040509	0.906703	939	3
Tnfaip8l3	3	0.98377	0.98385	0.999994	20639	0	0.016234	0.040561	0.906703	940	3
Flg2	3	0.98376	0.98385	0.999994	20638	0	0.016238	0.040571	0.906703	941	3
G630090E17Rik	3	0.9837	0.98379	0.999994	20637	0	0.016295	0.040693	0.906703	942	3
Thsd4	3	0.12777	0.24989	0.993845	5290	1	0.016333	0.040781	0.906703	943	2
Pla2g16	3	0.7291	0.75291	0.999994	15491	1	0.016339	0.040792	0.906703	944	2
T	3	0.68168	0.72201	0.999994	14809	1	0.016359	0.040852	0.906703	945	2
Gm7030	3	0.98362	0.98371	0.999994	20636	0	0.016381	0.040907	0.906703	946	3
Dazap2	3	0.11056	0.23025	0.99146	4886	1	0.016382	0.040907	0.906703	947	2
Wdr27	3	0.98362	0.98371	0.999994	20635	0	0.016385	0.040914	0.906703	948	3
Dennd4b	3	0.98361	0.9837	0.999994	20634	0	0.016394	0.040932	0.906703	949	3
NonTargetingControlGuideForMouse_0853	1	0.98358	0.98367	0.999994	20633	0	0.016422	0.041	0.906703	950	1
Hibadh	3	0.21522	0.3473	0.999994	7131	1	0.016431	0.041027	0.906703	951	2
Sowaha	3	0.8863	0.88619	0.999994	18193	0	0.016471	0.041114	0.906703	952	2
Tcerg1l	3	0.96672	0.96674	0.999994	20235	0	0.016499	0.041187	0.906703	953	3
4930428D18Rik	3	0.97926	0.97934	0.999994	20523	0	0.016527	0.041254	0.906703	954	3
Dgka	3	0.90859	0.90841	0.999994	18886	0	0.016548	0.041301	0.906703	955	2
Acot12	3	0.95453	0.95467	0.999994	19932	0	0.016578	0.041379	0.906703	956	3
Mdga1	3	0.9834	0.9835	0.999994	20631	0	0.016597	0.041423	0.906703	957	3
Zfp157	3	0.98339	0.98349	0.999994	20630	0	0.01661	0.041452	0.906703	958	3
Sgpp2	3	0.33101	0.47072	0.999994	9585	1	0.016627	0.041497	0.906703	959	1
Midn	3	0.98337	0.98346	0.999994	20629	0	0.016633	0.041504	0.906703	960	3
Vstm4	3	0.86764	0.86756	0.999994	17958	0	0.016639	0.041522	0.906703	961	2
Ltf	3	0.98336	0.98345	0.999994	20628	0	0.016642	0.041527	0.906703	962	3
Chchd7	3	0.8227	0.82461	0.999994	17054	1	0.016646	0.041532	0.906703	963	2
NonTargetingControlGuideForMouse_0007	1	0.98335	0.98343	0.999994	20627	0	0.016654	0.041551	0.906703	964	1
H2-M10.2	3	0.26527	0.4012	0.999994	8185	1	0.016677	0.041617	0.906703	965	2
Xrra1	3	0.8863	0.88619	0.999994	18237	0	0.016702	0.041676	0.906703	966	2
Fam84b	3	0.42009	0.56306	0.999994	11522	1	0.016726	0.041742	0.906703	967	2
CK137956	3	0.6956	0.73071	0.999994	15016	1	0.016751	0.041798	0.906703	968	2
Nhsl1	3	0.90972	0.90956	0.999994	18908	0	0.016758	0.041816	0.906703	969	2
Krt19	3	0.98324	0.98331	0.999994	20625	0	0.016763	0.041825	0.906703	970	3
Ccrl2	3	0.040402	0.09448	0.939711	2115	2	0.016775	0.041854	0.906703	971	1
Prl7c1	3	0.70874	0.73924	0.999994	15182	1	0.016824	0.041957	0.906703	972	2
Zfp811	3	0.98316	0.98324	0.999994	20624	0	0.016838	0.041989	0.906703	973	3
Olfr684	3	0.95312	0.95325	0.999994	19901	0	0.016873	0.042069	0.906703	974	3
Olfr449	3	0.98311	0.98318	0.999994	20623	0	0.016893	0.042111	0.906703	975	3
Trim67	3	0.72091	0.74739	0.999994	15365	1	0.016922	0.04218	0.906703	976	1
Chm	3	0.77811	0.78808	0.999994	16286	1	0.016971	0.042293	0.906703	977	2
Impdh1	3	0.983	0.98307	0.999994	20622	0	0.017001	0.042361	0.906703	978	3
Hmha1	3	0.93987	0.93987	0.999994	19595	0	0.017021	0.042407	0.906703	979	3
Slc9a3	3	0.98296	0.98305	0.999994	20620	0	0.017037	0.042444	0.906703	980	3
Shbg	3	0.45764	0.6012	0.999994	12308	1	0.01707	0.042517	0.906703	981	1
Olfr804	3	0.98291	0.983	0.999994	20619	0	0.01709	0.042565	0.906703	982	3
Hoxc10	3	0.8863	0.88619	0.999994	18344	0	0.017091	0.042566	0.906703	983	2
Anxa8	3	0.41625	0.55911	0.999994	11445	2	0.017119	0.042627	0.906703	984	1
Copg2	3	0.82058	0.82273	0.999994	17002	1	0.017168	0.04274	0.906703	985	1
Lsamp	3	0.84028	0.84062	0.999994	17393	1	0.017183	0.042769	0.906703	986	2
Ptcd2	3	0.9165	0.91639	0.999994	19064	0	0.017217	0.042839	0.906703	987	2
Zfp710	3	0.96669	0.96671	0.999994	20234	0	0.017233	0.042876	0.906703	988	3
Cep78	3	0.9246	0.92446	0.999994	19235	0	0.017266	0.042956	0.906703	989	2
Nr4a2	3	0.98272	0.98281	0.999994	20618	0	0.017282	0.042988	0.906703	990	3
Pcdhb20	3	0.9827	0.98279	0.999994	20617	0	0.017302	0.043041	0.906703	991	3
Bbs12	3	0.45955	0.60316	0.999994	12343	1	0.017315	0.043071	0.906703	992	2
Lor	3	0.34239	0.48278	0.999994	9834	1	0.017333	0.04311	0.906703	993	2
1700123O20Rik	3	0.74135	0.76134	0.999994	15676	1	0.017364	0.043183	0.906703	994	1
Vill	3	0.98263	0.98271	0.999994	20616	0	0.017372	0.0432	0.906703	995	3
Dgkk	3	0.98262	0.9827	0.999994	20615	0	0.017375	0.043208	0.906703	996	3
3110035E14Rik	3	0.66913	0.71424	0.999994	14674	1	0.017376	0.043209	0.906703	997	2
Bdkrb2	3	0.62003	0.68578	0.999994	14084	1	0.017391	0.043244	0.906703	998	2
Larp6	3	0.45133	0.59476	0.999994	12181	1	0.017405	0.043271	0.906703	999	2
Cyp7a1	3	0.76394	0.77745	0.999994	16044	1	0.017413	0.043293	0.906703	1000	2
Gpr107	3	0.13045	0.25295	0.994696	5355	1	0.017426	0.043323	0.906703	1001	2
Ifitm6	3	0.98256	0.98264	0.999994	20614	0	0.017439	0.043347	0.906703	1002	3
Gm732	3	0.98255	0.98263	0.999994	20613	0	0.017452	0.043386	0.906703	1003	3
Rnase4	3	0.81676	0.81943	0.999994	16948	1	0.017463	0.043413	0.906703	1004	2
AI317395	3	0.22836	0.36169	0.999994	7411	2	0.017512	0.043522	0.906703	1005	1
Olfr1124	3	0.8863	0.88619	0.999994	18479	0	0.017534	0.04358	0.906703	1006	2
Lrrc2	3	0.8863	0.88619	0.999994	18203	0	0.017541	0.043597	0.906703	1007	2
Vwa5b2	3	0.98241	0.98249	0.999994	20612	0	0.017593	0.043722	0.906703	1008	3
Tmem74	3	0.97329	0.97337	0.999994	20392	0	0.01761	0.04376	0.906703	1009	3
Nova2	3	0.98236	0.98244	0.999994	20611	0	0.017637	0.04382	0.906703	1010	3
Ypel4	3	0.81024	0.81386	0.999994	16822	1	0.017659	0.04388	0.906703	1011	2
Dbi	3	0.98234	0.98242	0.999994	20610	0	0.01766	0.043881	0.906703	1012	3
Srd5a2	3	0.98232	0.9824	0.999994	20609	0	0.017684	0.043925	0.906703	1013	3
NonTargetingControlGuideForMouse_0038	1	0.9823	0.98238	0.999994	20608	0	0.017698	0.04396	0.906703	1014	1
Acp5	3	0.95057	0.95071	0.999994	19837	0	0.017708	0.043986	0.906703	1015	3
Tmem229a	3	0.98227	0.98235	0.999994	20607	0	0.017731	0.044043	0.906703	1016	3
Mt1	3	0.98226	0.98235	0.999994	20606	0	0.017741	0.044061	0.906703	1017	3
Slfn9	3	0.93749	0.93755	0.999994	19538	0	0.017757	0.044103	0.906703	1018	2
Zfp560	3	0.96947	0.9695	0.999994	20302	0	0.017794	0.044178	0.906703	1019	3
Gpc1	3	0.95869	0.95881	0.999994	20049	0	0.017806	0.044205	0.906703	1020	3
4930503L19Rik	3	0.71464	0.74318	0.999994	15269	1	0.01783	0.044264	0.906703	1021	2
Prl2c2	1	0.98217	0.98226	0.999994	20605	0	0.01783	0.044264	0.906703	1022	1
Orc1	3	0.76272	0.77656	0.999994	16025	1	0.017852	0.044322	0.906703	1023	2
4921524J17Rik	3	0.30167	0.43992	0.999994	8967	2	0.017855	0.04433	0.906703	1024	1
Fchsd2	3	0.96899	0.96904	0.999994	20289	0	0.017859	0.04434	0.906703	1025	3
Zfp26	3	0.81032	0.81393	0.999994	16825	1	0.017866	0.044358	0.906703	1026	2
Trhr2	3	0.9821	0.98218	0.999994	20604	0	0.017904	0.044439	0.906703	1027	3
Foxb2	3	0.31199	0.45079	0.999994	9191	2	0.017904	0.044441	0.906703	1028	1
Lingo4	3	0.72745	0.75178	0.999994	15465	1	0.017968	0.04457	0.906703	1029	2
Gapdhs	3	0.98203	0.98211	0.999994	20602	0	0.017972	0.044581	0.906703	1030	3
Cyp4f40	3	0.98202	0.9821	0.999994	20601	0	0.017979	0.044602	0.906703	1031	3
Wfdc16	3	0.17878	0.30718	0.999994	6371	2	0.018003	0.044661	0.906703	1032	1
4933406M09Rik	3	0.98199	0.98207	0.999994	20600	0	0.018006	0.044666	0.906703	1033	3
Bax	3	0.98199	0.98206	0.999994	20599	0	0.018013	0.044685	0.906703	1034	3
Mtfp1	3	0.98197	0.98205	0.999994	20598	0	0.01803	0.044722	0.906703	1035	3
Adad1	3	0.96363	0.96365	0.999994	20167	0	0.018052	0.044771	0.906703	1036	3
Mipol1	3	0.35982	0.50091	0.999994	10194	1	0.018101	0.044881	0.906703	1037	2
Sema3e	3	0.98187	0.98196	0.999994	20596	0	0.018126	0.044938	0.906703	1038	3
R3hdm2	3	0.98186	0.98195	0.999994	20595	0	0.018136	0.04496	0.906703	1039	3
Vmn1r66	3	0.98185	0.98193	0.999994	20593	0	0.01815	0.044998	0.906703	1040	3
Abca2	3	0.65093	0.7034	0.999994	14460	1	0.01815	0.044998	0.906703	1041	2
Cdk20	3	0.98185	0.98193	0.999994	20592	0	0.018153	0.045005	0.906703	1042	3
Csrnp1	3	0.01939	0.047721	0.881358	1136	2	0.018199	0.045113	0.906703	1043	1
Stat3	3	0.9818	0.98188	0.999994	20591	0	0.018201	0.045116	0.906703	1044	3
Taf7l	3	0.9818	0.98188	0.999994	20590	0	0.018205	0.045125	0.906703	1045	3
Acsm5	3	0.81834	0.82078	0.999994	16967	1	0.018238	0.045203	0.906703	1046	2
Hmg20a	3	0.21746	0.34976	0.999994	7179	1	0.018248	0.04523	0.906703	1047	2
Fbxl22	3	0.73219	0.75496	0.999994	15538	1	0.018253	0.045242	0.906703	1048	2
Npm2	3	0.98175	0.98183	0.999994	20589	0	0.018253	0.045242	0.906703	1049	3
Slc17a6	3	0.9817	0.98178	0.999994	20588	0	0.018305	0.045362	0.906703	1050	3
Nos3	3	0.98168	0.98176	0.999994	20587	0	0.018322	0.045401	0.906703	1051	3
Prrt4	3	0.87172	0.87168	0.999994	18062	0	0.018341	0.045448	0.906703	1052	2
Odam	3	0.43563	0.57882	0.999994	11840	1	0.018346	0.045465	0.906703	1053	2
Ift52	3	0.97768	0.97771	0.999994	20489	0	0.018348	0.045469	0.906703	1054	3
Il11	3	0.98162	0.98171	0.999994	20586	0	0.018377	0.04553	0.906703	1055	3
Panx3	3	0.37607	0.51768	0.999994	10574	1	0.018395	0.045574	0.906703	1056	2
4930525M21Rik	2	0.92542	0.9253	0.999994	19255	0	0.018415	0.045621	0.906703	1057	2
Olfr360	3	0.8863	0.88619	0.999994	18390	0	0.018444	0.045682	0.906703	1058	2
Thbs2	3	0.9815	0.9816	0.999994	20585	0	0.018495	0.045809	0.906703	1059	3
Mum1l1	3	0.42247	0.56547	0.999994	11574	1	0.018495	0.045809	0.906703	1060	2
Ankrd36	3	0.9815	0.98159	0.999994	20584	0	0.018499	0.045817	0.906703	1061	3
Cul9	3	0.92819	0.92811	0.999994	19307	0	0.01851	0.045841	0.906703	1062	2
Cd302	3	0.86933	0.86927	0.999994	17998	0	0.018518	0.04586	0.906703	1063	2
Ahsa1	3	0.98147	0.98156	0.999994	20583	0	0.018526	0.045881	0.906703	1064	3
Prcp	3	0.98142	0.98151	0.999994	20582	0	0.018582	0.046	0.906703	1065	3
Pvrl4	3	0.68576	0.72457	0.999994	14868	1	0.018584	0.046003	0.906703	1066	2
Adam29	3	0.98139	0.98149	0.999994	20581	0	0.018607	0.046053	0.906703	1067	3
Ccnb1ip1	3	0.98139	0.98149	0.999994	20580	0	0.01861	0.046062	0.906703	1068	3
Chrnb1	3	0.44689	0.59024	0.999994	12083	1	0.018651	0.046174	0.906703	1069	2
Coro7	3	0.98132	0.98141	0.999994	20579	0	0.01868	0.046245	0.906703	1070	3
Slc37a1	3	0.45416	0.59757	0.999994	12235	1	0.01871	0.046315	0.906703	1071	2
Naa11	3	0.93521	0.93525	0.999994	19482	0	0.018739	0.046376	0.906703	1072	2
Fam132a	3	0.98126	0.98135	0.999994	20578	0	0.018739	0.046376	0.906703	1073	3
Lonp2	3	0.47493	0.61261	0.999994	12541	1	0.018762	0.046435	0.906703	1074	2
Kank3	3	0.98123	0.98132	0.999994	20577	0	0.018775	0.046464	0.906703	1075	3
Ibsp	3	0.20205	0.33291	0.999994	6863	2	0.018788	0.046488	0.906703	1076	1
Olfr197	3	0.98121	0.9813	0.999994	20576	0	0.018792	0.046496	0.906703	1077	3
Piwil4	3	0.90061	0.90043	0.999994	18707	0	0.018821	0.046565	0.906703	1078	2
Defb48	3	0.98117	0.98126	0.999994	20575	0	0.018834	0.046601	0.906703	1079	3
Daam2	3	0.98029	0.98037	0.999994	20549	0	0.018837	0.046607	0.906703	1080	3
Acrbp	3	0.98116	0.98125	0.999994	20574	0	0.018841	0.046614	0.906703	1081	3
Nrap	3	0.85214	0.85205	0.999994	17626	1	0.018851	0.046639	0.906703	1082	2
NonTargetingControlGuideForMouse_0148	1	0.98113	0.98122	0.999994	20573	0	0.018874	0.046692	0.906703	1083	1
Prl8a1	3	0.87525	0.87516	0.999994	18142	0	0.018886	0.046716	0.906703	1084	1
Ctns	3	0.9811	0.98119	0.999994	20572	0	0.018901	0.046757	0.906703	1085	3
Hesx1	3	0.24044	0.37466	0.999994	7673	2	0.018935	0.046833	0.906703	1086	1
Trappc12	3	0.98102	0.98111	0.999994	20570	0	0.018982	0.046942	0.906703	1087	3
Tagln	3	0.72133	0.74768	0.999994	15372	1	0.018993	0.046969	0.906703	1088	2
Vmn2r14	3	0.981	0.9811	0.999994	20569	0	0.019	0.046985	0.906703	1089	3
Spa17	3	0.7913	0.79832	0.999994	16499	1	0.019033	0.047063	0.906703	1090	2
Fpr3	3	0.67372	0.7171	0.999994	14720	1	0.019067	0.047147	0.906703	1091	2
Acap3	3	0.85223	0.85214	0.999994	17629	1	0.019082	0.047183	0.906703	1092	2
Vmn2r66	3	0.98089	0.981	0.999994	20567	0	0.019106	0.047234	0.906703	1093	3
AU021092	3	0.97853	0.9786	0.999994	20506	0	0.019131	0.047286	0.906703	1094	3
Adm2	3	0.98084	0.98094	0.999994	20566	0	0.019163	0.04736	0.906703	1095	3
Olfr834	3	0.98082	0.98093	0.999994	20565	0	0.019178	0.04739	0.906703	1096	3
Trim69	3	0.9808	0.9809	0.999994	20564	0	0.019202	0.047449	0.906703	1097	3
Tcl1	3	0.69063	0.7276	0.999994	14944	1	0.019229	0.047511	0.906703	1098	2
Crybb3	3	0.98074	0.98084	0.999994	20563	0	0.01926	0.047592	0.906703	1099	3
Angpt4	3	0.82672	0.82816	0.999994	17130	1	0.019278	0.047638	0.906703	1100	2
Ubqlnl	3	0.9807	0.9808	0.999994	20562	0	0.019295	0.047673	0.906703	1101	3
Lrrc46	3	0.42109	0.56409	0.999994	11542	1	0.019307	0.047705	0.906703	1102	2
Sowahd	3	0.98068	0.98078	0.999994	20561	0	0.019317	0.047722	0.906703	1103	3
Prrg2	3	0.61223	0.68149	0.999994	13990	1	0.01933	0.047746	0.906703	1104	2
Lce1e	1	0.98066	0.98075	0.999994	20560	0	0.019337	0.047765	0.906703	1105	1
Ccbl2	3	0.98066	0.98075	0.999994	20559	0	0.019338	0.047766	0.906703	1106	3
Slc35c1	3	0.95305	0.95318	0.999994	19899	0	0.019368	0.047835	0.906703	1107	3
Ifna13	3	0.98063	0.98072	0.999994	20558	0	0.019374	0.047849	0.906703	1108	3
Serpina10	3	0.67178	0.71588	0.999994	14700	1	0.019383	0.047872	0.906703	1109	2
Gab2	3	0.98059	0.98068	0.999994	20557	0	0.019406	0.047932	0.906703	1110	3
Orc5	3	0.57627	0.66206	0.999994	13592	1	0.019426	0.047965	0.906703	1111	2
Atox1	3	0.92869	0.92864	0.999994	19322	0	0.019466	0.048063	0.906703	1112	2
Atp1a4	3	0.72848	0.75248	0.999994	15479	1	0.019475	0.048083	0.906703	1113	1
Tshz3	3	0.98052	0.98061	0.999994	20556	0	0.019478	0.048088	0.906703	1114	3
Ust	3	0.91948	0.91932	0.999994	19115	0	0.019526	0.048198	0.906703	1115	2
Cd46	3	0.96161	0.96165	0.999994	20117	0	0.019534	0.048215	0.906703	1116	3
Cgn	3	0.98045	0.98054	0.999994	20555	0	0.019547	0.048243	0.906703	1117	3
Abcd1	3	0.82782	0.8291	0.999994	17153	1	0.019573	0.048308	0.906703	1118	2
Aplp1	3	0.98042	0.9805	0.999994	20553	0	0.019579	0.04832	0.906703	1119	3
Creg2	3	0.98038	0.98047	0.999994	20552	0	0.019615	0.048407	0.906703	1120	3
Apcs	3	0.60229	0.67594	0.999994	13878	1	0.019622	0.048418	0.906703	1121	2
Cyp2ab1	3	0.98036	0.98044	0.999994	20551	0	0.019644	0.048473	0.906703	1122	3
Il1f10	3	0.98034	0.98042	0.999994	20550	0	0.019662	0.048513	0.906703	1123	3
Mkx	3	0.1677	0.29483	0.999994	6132	1	0.019663	0.048513	0.906703	1124	2
Park7	3	0.10724	0.22608	0.990193	4808	2	0.019671	0.048535	0.906703	1125	1
Uckl1	3	0.96594	0.96598	0.999994	20221	0	0.01972	0.048649	0.906703	1126	3
Nr2f2	3	0.98028	0.98037	0.999994	20548	0	0.01972	0.04865	0.906703	1127	3
Nxph1	3	0.98027	0.98036	0.999994	20547	0	0.019727	0.048666	0.906703	1128	3
Olfr1120	3	0.98024	0.98032	0.999994	20546	0	0.019764	0.048751	0.906703	1129	3
Rilpl2	3	0.40942	0.55216	0.999994	11294	2	0.019769	0.048762	0.906703	1130	1
Thbs1	3	0.77833	0.78827	0.999994	16291	1	0.019777	0.04878	0.906703	1131	2
Zmat1	3	0.18069	0.30934	0.999994	6413	2	0.019818	0.048874	0.906703	1132	1
Stk30	3	0.79985	0.80522	0.999994	16646	1	0.019867	0.048976	0.906703	1133	1
Lrrc17	3	0.77387	0.78492	0.999994	16209	1	0.019876	0.048992	0.906703	1134	2
Hs3st3a1	3	0.98009	0.98018	0.999994	20545	0	0.019906	0.04906	0.906703	1135	3
Olfr968	3	0.85541	0.85525	0.999994	17699	1	0.019906	0.049063	0.906703	1136	2
Olfr957	3	0.46703	0.60899	0.999994	12456	1	0.019916	0.04909	0.906703	1137	2
Rpe65	3	0.58738	0.66782	0.999994	13728	1	0.019944	0.049163	0.906703	1138	2
Olfr851	3	0.98005	0.98013	0.999994	20542	0	0.019953	0.049179	0.906703	1139	3
Asic1	3	0.2924	0.43012	0.999994	8781	1	0.019965	0.049209	0.906703	1140	2
Olfr114	3	0.95269	0.95282	0.999994	19889	0	0.020014	0.049315	0.906703	1141	3
Adora2a	3	0.97998	0.98007	0.999994	20541	0	0.020015	0.049317	0.906703	1142	3
Tmed1	3	0.59035	0.66946	0.999994	13762	1	0.020028	0.049341	0.906703	1143	2
Wdr35	3	0.8863	0.88619	0.999994	18575	0	0.020044	0.049376	0.906703	1144	2
Fbxo30	3	0.6393	0.69665	0.999994	14312	1	0.020063	0.049423	0.906703	1145	2
Syk	3	0.97991	0.97999	0.999994	20539	0	0.020085	0.049472	0.906703	1146	3
Lama5	3	0.93056	0.93047	0.999994	19368	0	0.020112	0.049534	0.906703	1147	2
Fcer1a	3	0.97985	0.97993	0.999994	20538	0	0.020148	0.04961	0.906703	1148	3
Gm14781	1	0.97985	0.97993	0.999994	20537	0	0.020149	0.049617	0.906703	1149	1
4930505A04Rik	3	0.97984	0.97991	0.999994	20536	0	0.020159	0.049643	0.906703	1150	3
Rsph6a	3	0.31029	0.44901	0.999994	9142	2	0.020161	0.049649	0.906703	1151	1
Trim29	3	0.97983	0.97991	0.999994	20535	0	0.020166	0.049665	0.906703	1152	3
Jade3	3	0.027103	0.065257	0.910049	1510	2	0.02021	0.049777	0.906703	1153	1
Syne2	3	0.97977	0.97983	0.999994	20534	0	0.020232	0.049837	0.906703	1154	3
Rgmb	3	0.32657	0.46605	0.999994	9486	2	0.020259	0.0499	0.906703	1155	1
Tbc1d8b	3	0.97972	0.97979	0.999994	20533	0	0.020284	0.04995	0.906703	1156	3
Trp53i13	3	0.97965	0.97972	0.999994	20532	0	0.020354	0.05012	0.906703	1157	3
Zc3h12b	3	0.95897	0.95908	0.999994	20055	0	0.020357	0.050125	0.906703	1158	3
Icos	3	0.9796	0.97967	0.999994	20531	0	0.020395	0.050211	0.906703	1159	3
Zfand4	3	0.78036	0.78987	0.999994	16321	1	0.020413	0.050241	0.906703	1160	2
Cdx1	3	0.97959	0.97966	0.999994	20530	0	0.020414	0.050243	0.906703	1161	3
Slc25a16	3	0.97956	0.97963	0.999994	20529	0	0.020436	0.050283	0.906703	1162	3
Gm8369	3	0.97956	0.97963	0.999994	20528	0	0.020443	0.0503	0.906703	1163	3
Atp11a	3	0.79905	0.80456	0.999994	16628	1	0.020444	0.0503	0.906703	1164	2
Nek8	3	0.92499	0.92486	0.999994	19244	0	0.02049	0.050411	0.906703	1165	2
Tspo	3	0.92635	0.92627	0.999994	19276	0	0.020498	0.050425	0.906703	1166	2
Bbc3	3	0.43417	0.57736	0.999994	11809	1	0.020504	0.050437	0.906703	1167	2
Krt20	3	0.096982	0.20717	0.982884	4435	1	0.020513	0.050457	0.906703	1168	2
Sh2d1a	3	0.22796	0.36126	0.999994	7404	1	0.020537	0.050516	0.906703	1169	2
Fam196a	3	0.37057	0.51207	0.999994	10450	1	0.020591	0.050645	0.906703	1170	2
Tctn2	3	0.56462	0.656	0.999994	13459	1	0.020602	0.050675	0.906703	1171	2
Olfr1170	3	0.11799	0.23873	0.993845	5055	1	0.020645	0.050775	0.906703	1172	2
2300009A05Rik	3	0.35252	0.49328	0.999994	10046	1	0.020651	0.050789	0.906703	1173	2
Trdmt1	3	0.97932	0.9794	0.999994	20527	0	0.020682	0.050862	0.906703	1174	3
Krt35	3	0.94995	0.9501	0.999994	19815	0	0.020692	0.050879	0.906703	1175	3
Lpp	3	0.63781	0.69577	0.999994	14285	1	0.0207	0.050895	0.906703	1176	2
Zfp954	3	0.22507	0.35812	0.999994	7339	1	0.0207	0.050895	0.906703	1177	2
Dnajc5g	3	0.97928	0.97936	0.999994	20526	0	0.020716	0.050934	0.906703	1178	3
H2afb3-ps	3	0.97928	0.97935	0.999994	20525	0	0.020719	0.050939	0.906703	1179	3
Glb1	3	0.97927	0.97934	0.999994	20524	0	0.020734	0.050975	0.906703	1180	3
Zswim2	3	0.97925	0.97933	0.999994	20522	0	0.020746	0.050998	0.906703	1181	3
Cadm1	3	0.39563	0.53783	0.999994	11014	1	0.020749	0.051005	0.906703	1182	2
Tbx5	3	0.14041	0.2642	0.999994	5550	2	0.020798	0.051114	0.906703	1183	1
Zdhhc7	3	0.91562	0.91553	0.999994	19042	0	0.020801	0.05112	0.906703	1184	2
Evpl	3	0.97915	0.97922	0.999994	20521	0	0.020847	0.051232	0.906703	1185	3
Arf6	3	0.78871	0.79625	0.999994	16457	1	0.020847	0.051232	0.906703	1186	2
Kctd2	3	0.97915	0.97922	0.999994	20520	0	0.020855	0.051248	0.906703	1187	3
Pbxip1	3	0.8863	0.88619	0.999994	18434	0	0.020855	0.05125	0.906703	1188	2
Olfr996	3	0.97913	0.9792	0.999994	20519	0	0.02087	0.051285	0.906703	1189	3
Nipal3	3	0.97911	0.97918	0.999994	20518	0	0.020889	0.051329	0.906703	1190	3
Chrng	3	0.56556	0.65645	0.999994	13471	1	0.020894	0.051351	0.906703	1191	2
Tnfrsf22	3	0.36139	0.5025	0.999994	10231	2	0.020896	0.051353	0.906703	1192	1
Gadd45a	3	0.97906	0.97913	0.999994	20517	0	0.020938	0.051439	0.906703	1193	3
A530064D06Rik	2	0.97906	0.97913	0.999994	20516	0	0.020939	0.051441	0.906703	1194	2
Adam20	3	0.77829	0.78823	0.999994	16290	1	0.020945	0.051454	0.906703	1195	1
Tnc	3	0.86666	0.86659	0.999994	17935	0	0.020973	0.051524	0.907186	1196	2
Setd6	3	0.95596	0.9561	0.999994	19970	0	0.021043	0.051676	0.908011	1197	3
Rfwd3	3	0.80551	0.8098	0.999994	16735	1	0.021051	0.051694	0.908011	1198	2
Baz1a	3	0.058666	0.13273	0.959762	2911	2	0.021092	0.051786	0.908011	1199	1
Mtf2	3	0.97891	0.97897	0.999994	20514	0	0.021093	0.05179	0.908011	1200	3
Rttn	3	0.97888	0.97895	0.999994	20512	0	0.021119	0.051849	0.908011	1201	3
Dnajb14	3	0.97886	0.97893	0.999994	20511	0	0.021138	0.0519	0.908011	1202	3
Olfr742	3	0.73961	0.76013	0.999994	15652	1	0.021141	0.05191	0.908011	1203	1
Irx2	3	0.97885	0.97892	0.999994	20510	0	0.021154	0.051942	0.908011	1204	3
Pnck	3	0.685	0.7241	0.999994	14855	1	0.021161	0.051959	0.908011	1205	2
Mtus2	3	0.92619	0.92611	0.999994	19273	0	0.02119	0.052014	0.908205	1206	2
Map3k8	3	0.78054	0.78998	0.999994	16326	1	0.021208	0.052056	0.908205	1207	2
Myb	3	0.21169	0.34348	0.999994	7057	2	0.021239	0.05212	0.908567	1208	1
Cst9	3	0.4144	0.55724	0.999994	11403	1	0.021334	0.052327	0.910764	1209	2
Samd5	3	0.17825	0.30661	0.999994	6362	1	0.021337	0.052333	0.910764	1210	2
Dclre1a	3	0.97862	0.97869	0.999994	20509	0	0.021382	0.052438	0.911844	1211	3
Ankrd9	3	0.51119	0.62941	0.999994	12880	1	0.021435	0.052559	0.912228	1212	2
Olfr259	3	0.97853	0.97861	0.999994	20507	0	0.021467	0.052636	0.912228	1213	3
Zmynd8	3	0.97853	0.9786	0.999994	20505	0	0.021474	0.05265	0.912228	1214	3
Scin	3	0.4126	0.55544	0.999994	11366	2	0.021484	0.052673	0.912228	1215	1
Apool	3	0.97396	0.97403	0.999994	20405	0	0.021547	0.052827	0.912228	1216	3
AY761185	3	0.97845	0.97852	0.999994	20504	0	0.021547	0.052827	0.912228	1217	3
Figla	3	0.97844	0.97851	0.999994	20503	0	0.021555	0.052846	0.912228	1218	3
Papolb	3	0.97842	0.97848	0.999994	20502	0	0.021582	0.052904	0.912228	1219	3
Cdh18	3	0.95986	0.95993	0.999994	20079	0	0.021595	0.052929	0.912228	1220	3
Bhlhe22	3	0.94424	0.94425	0.999994	19694	0	0.021618	0.052984	0.912228	1221	3
Prl3c1	3	0.97834	0.97839	0.999994	20500	0	0.021655	0.053063	0.912228	1222	3
Tmem189	3	0.46113	0.60476	0.999994	12378	1	0.021658	0.053067	0.912228	1223	2
Als2	3	0.97833	0.97838	0.999994	20499	0	0.021667	0.053079	0.912228	1224	3
Gpc5	3	0.69088	0.72776	0.999994	14950	1	0.02168	0.053105	0.912228	1225	2
Krcc1	3	0.93513	0.93517	0.999994	19478	0	0.021682	0.05311	0.912228	1226	2
Spink10	3	0.51861	0.6331	0.999994	12997	1	0.021729	0.053198	0.913001	1227	1
Lsm12	3	0.97823	0.97828	0.999994	20498	0	0.021767	0.053285	0.913741	1228	3
Ccsap	3	0.43084	0.57393	0.999994	11735	1	0.021801	0.05336	0.914287	1229	2
Krtap19-3	3	0.97811	0.97814	0.999994	20497	0	0.021888	0.053568	0.916423	1230	3
Aaed1	3	0.82752	0.82886	0.999994	17145	1	0.021921	0.053656	0.916423	1231	2
Prx	3	0.97742	0.97746	0.999994	20485	0	0.021945	0.053708	0.916423	1232	3
Asah2	3	0.53699	0.64199	0.999994	13170	1	0.021974	0.053772	0.916423	1233	2
Dnajb2	3	0.97802	0.97806	0.999994	20496	0	0.021981	0.053788	0.916423	1234	3
Rpgrip1	3	0.19952	0.33012	0.999994	6801	1	0.022023	0.05388	0.916423	1235	2
Dact1	3	0.59917	0.67427	0.999994	13844	1	0.022033	0.053895	0.916423	1236	2
0610040J01Rik	3	0.96642	0.96645	0.999994	20230	0	0.022049	0.053932	0.916423	1237	3
Dok4	3	0.11405	0.23425	0.993503	4960	1	0.022072	0.053992	0.916423	1238	2
NonTargetingControlGuideForMouse_0372	1	0.97791	0.97794	0.999994	20495	0	0.022087	0.054022	0.916423	1239	1
Lamc1	3	0.97791	0.97793	0.999994	20494	0	0.022091	0.054027	0.916423	1240	3
Dbn1	3	0.8863	0.88619	0.999994	18223	0	0.022105	0.054061	0.916423	1241	2
Zfp362	3	0.97789	0.97791	0.999994	20493	0	0.022106	0.054063	0.916423	1242	3
Ceacam3	3	0.96828	0.96834	0.999994	20275	0	0.022121	0.054094	0.916423	1243	3
A630033H20Rik	3	0.17012	0.29752	0.999994	6185	1	0.02217	0.054204	0.917058	1244	2
Olfr743	3	0.90893	0.90875	0.999994	18890	0	0.022177	0.054219	0.917058	1245	2
Dpt	3	0.97707	0.97709	0.999994	20476	0	0.022201	0.054271	0.917065	1246	3
Thoc6	3	0.31806	0.45718	0.999994	9314	2	0.022218	0.054312	0.917065	1247	1
Endou	3	0.97776	0.97779	0.999994	20492	0	0.022236	0.054352	0.917065	1248	3
March3	3	0.079811	0.17471	0.982731	3740	2	0.022267	0.054428	0.917065	1249	1
Anp32a	3	0.96508	0.96512	0.999994	20201	0	0.022274	0.054437	0.917065	1250	3
Cit	3	0.97769	0.97772	0.999994	20490	0	0.02231	0.054521	0.917504	1251	3
Tm9sf1	3	0.36218	0.50331	0.999994	10243	1	0.022338	0.054585	0.917504	1252	2
Dnajb8	3	0.84024	0.84058	0.999994	17391	1	0.022354	0.054613	0.917504	1253	2
Gk5	3	0.84332	0.84349	0.999994	17444	1	0.022365	0.054637	0.917504	1254	1
Gm382	3	0.80146	0.80654	0.999994	16669	1	0.022411	0.054741	0.918053	1255	2
Pvrl2	3	0.97758	0.97762	0.999994	20488	0	0.022417	0.054757	0.918053	1256	3
NonTargetingControlGuideForMouse_0941	1	0.97757	0.97759	0.999994	20487	0	0.022435	0.054802	0.918079	1257	1
Gpr182	3	0.026971	0.064971	0.909552	1503	2	0.022463	0.05487	0.918252	1258	1
Dppa1	3	0.36328	0.50447	0.999994	10277	1	0.022512	0.054986	0.918252	1259	2
Mmp16	3	0.36622	0.5075	0.999994	10349	1	0.022561	0.0551	0.918252	1260	1
Pam	3	0.97743	0.97746	0.999994	20486	0	0.022571	0.055119	0.918252	1261	3
Tifab	3	0.97741	0.97745	0.999994	20484	0	0.022587	0.055147	0.918252	1262	3
Zfp169	3	0.97737	0.9774	0.999994	20483	0	0.022635	0.055266	0.918252	1263	3
Ankrd49	3	0.77113	0.78288	0.999994	16170	1	0.022637	0.055271	0.918252	1264	2
Efcab9	3	0.97735	0.97739	0.999994	20482	0	0.022647	0.05529	0.918252	1265	3
Rbms1	3	0.45533	0.5988	0.999994	12263	2	0.022659	0.055315	0.918252	1266	1
Tcf23	3	0.16717	0.29425	0.999994	6118	1	0.022669	0.055341	0.918252	1267	2
Taf6l	3	0.97731	0.97735	0.999994	20481	0	0.022687	0.055383	0.918252	1268	3
Hsd17b7	3	0.97731	0.97733	0.999994	20480	0	0.022695	0.055398	0.918252	1269	3
Olfr883	3	0.085795	0.18619	0.982884	3972	2	0.022708	0.05543	0.918252	1270	1
Prob1	3	0.57126	0.65942	0.999994	13533	1	0.022751	0.055538	0.918252	1271	2
Klra2	3	0.54232	0.64466	0.999994	13232	1	0.022759	0.055558	0.918252	1272	2
Pik3ca	3	0.77652	0.78692	0.999994	16252	1	0.022783	0.055619	0.918252	1273	2
Spag6	3	0.2939	0.43174	0.999994	8818	2	0.022806	0.055675	0.918252	1274	1
Atp6v0e2	3	0.97718	0.9772	0.999994	20478	0	0.022822	0.055714	0.918252	1275	3
Cypt3	3	0.81382	0.81694	0.999994	16890	1	0.022832	0.055731	0.918252	1276	2
Tas2r104	3	0.97716	0.97718	0.999994	20477	0	0.022838	0.055744	0.918252	1277	3
Ptpru	3	0.8575	0.85732	0.999994	17739	0	0.022855	0.05578	0.918252	1278	2
Ndfip1	3	0.39225	0.53437	0.999994	10942	1	0.022904	0.055894	0.918252	1279	2
Tek	3	0.53225	0.63967	0.999994	13116	1	0.022953	0.055998	0.918252	1280	2
Daxx	3	0.23687	0.37088	0.999994	7600	1	0.022962	0.056026	0.918252	1281	2
Mug2	3	0.96071	0.96077	0.999994	20091	0	0.022979	0.056063	0.918252	1282	3
Arpc1b	3	0.97702	0.97705	0.999994	20475	0	0.022983	0.056077	0.918252	1283	3
Wdr78	3	0.15834	0.28432	0.999994	5938	2	0.023001	0.056113	0.918252	1284	1
Selt	3	0.65909	0.70823	0.999994	14557	1	0.02305	0.056241	0.918252	1285	2
Rap1gap	3	0.29224	0.42994	0.999994	8776	1	0.023077	0.056301	0.918252	1286	2
Wasf2	3	0.9769	0.97693	0.999994	20474	0	0.023095	0.056349	0.918252	1287	3
Palm2	3	0.93352	0.9335	0.999994	19434	0	0.023099	0.056356	0.918252	1288	2
Cldn5	3	0.78009	0.78966	0.999994	16318	1	0.023142	0.056449	0.918252	1289	2
Tchhl1	3	0.8863	0.88619	0.999994	18442	0	0.023148	0.056466	0.918252	1290	1
Ccdc148	3	0.97681	0.97685	0.999994	20473	0	0.023188	0.056552	0.918252	1291	3
Zfp623	3	0.9644	0.96441	0.999994	20187	0	0.023197	0.05657	0.918252	1292	3
Ube4a	3	0.97679	0.97682	0.999994	20472	0	0.023212	0.056603	0.918252	1293	3
Krtap9-5	3	0.97678	0.97681	0.999994	20471	0	0.023216	0.056612	0.918252	1294	3
NonTargetingControlGuideForMouse_0127	1	0.97677	0.9768	0.999994	20470	0	0.02323	0.056652	0.918252	1295	1
Hivep1	3	0.70631	0.73764	0.999994	15152	1	0.023246	0.05669	0.918252	1296	1
Klhdc2	3	0.97675	0.97678	0.999994	20469	0	0.023253	0.056705	0.918252	1297	3
Ovol3	3	0.58166	0.66484	0.999994	13666	1	0.023257	0.056715	0.918252	1298	2
Ubash3b	3	0.97671	0.97675	0.999994	20468	0	0.023285	0.056782	0.918252	1299	3
Chrna3	3	0.96967	0.9697	0.999994	20306	0	0.02329	0.056793	0.918252	1300	3
Prpf40b	3	0.60508	0.67748	0.999994	13909	1	0.023295	0.056807	0.918252	1301	2
Dvl2	3	0.9767	0.97672	0.999994	20467	0	0.023301	0.056824	0.918252	1302	3
Abhd8	3	0.70815	0.73886	0.999994	15173	1	0.023323	0.056869	0.918252	1303	2
Emc6	3	0.66948	0.71446	0.999994	14676	1	0.023344	0.056915	0.918252	1304	2
Olfr180	3	0.97664	0.97666	0.999994	20466	0	0.023362	0.056968	0.918252	1305	3
Trpv5	3	0.96249	0.96254	0.999994	20137	0	0.023364	0.056969	0.918252	1306	3
Top1	3	0.22259	0.3554	0.999994	7283	2	0.023393	0.057033	0.918252	1307	1
Olfr603	2	0.97661	0.97663	0.999994	20465	0	0.023394	0.057036	0.918252	1308	2
Wdsub1	3	0.82587	0.82741	0.999994	17119	1	0.023442	0.057135	0.918642	1309	1
Fnip2	3	0.099672	0.2122	0.984054	4541	1	0.023446	0.057148	0.918642	1310	2
Gm7120	3	0.72378	0.74931	0.999994	15410	1	0.023491	0.057262	0.919289	1311	1
Bicc1	3	0.97647	0.9765	0.999994	20464	0	0.023533	0.057344	0.919289	1312	3
Myl2	3	0.76054	0.77496	0.999994	15979	1	0.023537	0.057355	0.919289	1313	2
Olfr681	3	0.12806	0.2502	0.993845	5297	2	0.02354	0.057363	0.919289	1314	1
Ptprn2	3	0.93595	0.936	0.999994	19501	0	0.023588	0.057455	0.919977	1315	2
Myo1b	3	0.97638	0.97643	0.999994	20463	0	0.023619	0.057527	0.919977	1316	3
Snx6	3	0.45095	0.59437	0.999994	12171	2	0.023637	0.057574	0.919977	1317	1
Lamc3	3	0.064666	0.14493	0.971102	3142	1	0.023644	0.057588	0.919977	1318	2
Katnal1	3	0.86307	0.86299	0.999994	17859	0	0.023686	0.057676	0.919977	1319	2
1810062G17Rik	3	0.97628	0.97632	0.999994	20462	0	0.023721	0.057764	0.919977	1320	3
Rnaset2a	1	0.97627	0.97632	0.999994	20461	0	0.023727	0.057778	0.919977	1321	1
Insm2	3	0.30452	0.44291	0.999994	9029	1	0.023735	0.057799	0.919977	1322	2
Cyp1a2	3	0.97625	0.97629	0.999994	20460	0	0.023754	0.057839	0.919977	1323	3
Zfp689	3	0.58501	0.6666	0.999994	13698	1	0.023784	0.057915	0.919977	1324	1
Cdcp2	3	0.97617	0.97622	0.999994	20459	0	0.023828	0.058026	0.919977	1325	3
Mfap4	3	0.97617	0.97622	0.999994	20458	0	0.023832	0.058035	0.919977	1326	3
NonTargetingControlGuideForMouse_0440	1	0.97612	0.97617	0.999994	20457	0	0.023876	0.058146	0.919977	1327	1
Vmn1r70	3	0.051775	0.11859	0.953542	2615	2	0.023882	0.058161	0.919977	1328	1
Rarg	3	0.8863	0.88619	0.999994	18389	0	0.023901	0.05821	0.919977	1329	2
Kbtbd3	3	0.9761	0.97614	0.999994	20456	0	0.023902	0.058213	0.919977	1330	3
Mcam	3	0.97608	0.97612	0.999994	20455	0	0.023923	0.058253	0.919977	1331	3
Lrrc8d	3	0.32472	0.46412	0.999994	9450	1	0.023931	0.058274	0.919977	1332	2
Olfr934	3	0.97604	0.97608	0.999994	20454	0	0.023956	0.058334	0.919977	1333	3
Phex	3	0.55652	0.65185	0.999994	13379	1	0.02398	0.058388	0.919977	1334	2
Ccl20	3	0.976	0.97604	0.999994	20453	0	0.024001	0.058433	0.919977	1335	3
Inpp5d	3	0.97599	0.97603	0.999994	20452	0	0.024014	0.058469	0.919977	1336	3
Fuca1	3	0.7527	0.76924	0.999994	15871	1	0.024034	0.058515	0.919977	1337	2
Atp8b3	3	0.78456	0.79303	0.999994	16383	1	0.024059	0.058568	0.919977	1338	2
5430427O19Rik	3	0.95052	0.95067	0.999994	19835	0	0.024068	0.058584	0.919977	1339	3
Prss33	3	0.86741	0.86732	0.999994	17951	0	0.024077	0.05861	0.919977	1340	1
Bcl2	3	0.96619	0.96622	0.999994	20227	0	0.024118	0.058707	0.919977	1341	3
Olfr535	3	0.57607	0.66195	0.999994	13590	1	0.024184	0.058852	0.919977	1342	2
Stoml1	3	0.41137	0.55417	0.999994	11334	1	0.024201	0.058893	0.919977	1343	2
Slc38a10	3	0.02421	0.058759	0.891248	1384	2	0.024224	0.05894	0.919977	1344	1
Ddx25	3	0.97574	0.97578	0.999994	20451	0	0.024263	0.059032	0.919977	1345	3
Klhdc10	3	0.40623	0.54891	0.999994	11226	1	0.024273	0.059054	0.919977	1346	2
Cpa3	3	0.97568	0.97573	0.999994	20450	0	0.024321	0.059164	0.919977	1347	3
Il5	3	0.35014	0.49083	0.999994	9995	1	0.024322	0.059165	0.919977	1348	2
Pih1d1	3	0.24209	0.3764	0.999994	7706	1	0.024327	0.059174	0.919977	1349	2
Slc47a2	3	0.97567	0.97572	0.999994	20449	0	0.024334	0.059184	0.919977	1350	3
NonTargetingControlGuideForMouse_0863	1	0.97566	0.97571	0.999994	20448	0	0.02434	0.059196	0.919977	1351	1
Gabrr1	3	0.54026	0.64368	0.999994	13206	1	0.024352	0.059225	0.919977	1352	2
Zbtb46	3	0.76916	0.78137	0.999994	16142	1	0.024369	0.059266	0.919977	1353	2
Cd164	3	0.74073	0.76088	0.999994	15665	1	0.024371	0.059269	0.919977	1354	1
Vpreb3	3	0.97562	0.97567	0.999994	20447	0	0.02438	0.059289	0.919977	1355	3
Ssbp2	3	0.97562	0.97566	0.999994	20446	0	0.024384	0.0593	0.919977	1356	3
Litaf	3	0.97561	0.97566	0.999994	20445	0	0.024392	0.059322	0.919977	1357	3
Olfm3	3	0.9756	0.97564	0.999994	20444	0	0.024405	0.059352	0.919977	1358	3
Pip4k2a	3	0.22868	0.36203	0.999994	7418	2	0.024468	0.059489	0.919977	1359	1
Ptprt	3	0.9755	0.97554	0.999994	20443	0	0.024497	0.059543	0.919977	1360	3
Rgs12	3	0.70431	0.73629	0.999994	15122	1	0.024503	0.059561	0.919977	1361	2
Prss36	3	0.96187	0.96191	0.999994	20124	0	0.024511	0.059583	0.919977	1362	3
Rasd2	3	0.069457	0.15456	0.973798	3340	2	0.024517	0.0596	0.919977	1363	1
Tnfaip8l1	3	0.78935	0.79676	0.999994	16464	1	0.024537	0.059646	0.919977	1364	2
Dhh	3	0.97545	0.97549	0.999994	20442	0	0.024547	0.059667	0.919977	1365	3
Fam19a3	3	0.97544	0.97549	0.999994	20441	0	0.024555	0.059686	0.919977	1366	3
Fam101b	3	0.72578	0.75065	0.999994	15442	1	0.02457	0.059721	0.919977	1367	2
Syce2	3	0.11639	0.23693	0.993845	5016	1	0.024615	0.059823	0.920408	1368	2
Tpra1	3	0.8863	0.88619	0.999994	18364	0	0.024638	0.059866	0.920408	1369	2
Ifit2	3	0.89739	0.89718	0.999994	18631	0	0.024664	0.059916	0.920408	1370	2
Atg3	3	0.97529	0.97534	0.999994	20440	0	0.024711	0.060023	0.920408	1371	3
Tll2	3	0.53649	0.64175	0.999994	13163	1	0.024713	0.06003	0.920408	1372	2
Pbk	3	0.97528	0.97533	0.999994	20439	0	0.02472	0.060042	0.920408	1373	3
Olfr881	3	0.46269	0.60635	0.999994	12407	2	0.024762	0.060134	0.920408	1374	1
Snx22	3	0.95678	0.95691	0.999994	19992	0	0.02479	0.060201	0.920408	1375	3
Repin1	3	0.0075585	0.019568	0.804402	510	1	0.024807	0.06024	0.920408	1376	2
Mtm1	3	0.015986	0.039834	0.865648	965	2	0.024811	0.06025	0.920408	1377	1
Efna4	3	0.97519	0.97524	0.999994	20438	0	0.024812	0.060254	0.920408	1378	3
Cnot4	3	0.8863	0.88619	0.999994	18416	0	0.024866	0.060358	0.920408	1379	2
Syap1	3	0.97511	0.97516	0.999994	20437	0	0.024893	0.060428	0.920408	1380	3
Cblc	3	0.45661	0.60012	0.999994	12286	1	0.024908	0.060463	0.920408	1381	2
Asprv1	3	0.97502	0.97507	0.999994	20436	0	0.024982	0.060618	0.920408	1382	3
Fam154b	3	0.57951	0.66371	0.999994	13644	1	0.024985	0.060623	0.920408	1383	2
Fscb	3	0.97501	0.97506	0.999994	20435	0	0.024995	0.060647	0.920408	1384	3
Npff	3	0.27946	0.41636	0.999994	8497	1	0.025027	0.060724	0.920408	1385	2
Sytl1	3	0.05096	0.1169	0.953542	2576	1	0.025095	0.06089	0.920408	1386	2
Lat	3	0.034847	0.082529	0.934993	1850	2	0.025104	0.06091	0.920408	1387	1
Bag5	3	0.10282	0.21799	0.985493	4653	1	0.025112	0.060933	0.920408	1388	2
Aprt	3	0.97488	0.97493	0.999994	20434	0	0.025122	0.060955	0.920408	1389	3
4930513O06Rik	3	0.97486	0.97492	0.999994	20433	0	0.025135	0.06098	0.920408	1390	3
Sec31b	3	0.97484	0.9749	0.999994	20432	0	0.025161	0.061038	0.920408	1391	3
Dach2	3	0.69863	0.73263	0.999994	15044	1	0.025189	0.061112	0.920408	1392	2
Rabgap1l	3	0.93945	0.93944	0.999994	19586	0	0.025201	0.061145	0.920408	1393	3
Lrp4	3	0.9748	0.97486	0.999994	20431	0	0.025203	0.061147	0.920408	1394	3
Mcoln1	3	0.97479	0.97485	0.999994	20430	0	0.025212	0.061161	0.920408	1395	3
Hps5	3	0.11208	0.23199	0.992135	4923	1	0.025223	0.061179	0.920408	1396	2
Ppp2r3a	3	0.97475	0.9748	0.999994	20428	0	0.02525	0.061243	0.920408	1397	3
Dtnbp1	3	0.97472	0.97477	0.999994	20427	0	0.025285	0.061311	0.920408	1398	3
Krt17	3	0.9632	0.96323	0.999994	20156	0	0.025291	0.061328	0.920408	1399	3
Cd7	3	0.94364	0.94365	0.999994	19681	0	0.025299	0.061349	0.920408	1400	3
Trp53i11	3	0.97469	0.97475	0.999994	20426	0	0.02531	0.061367	0.920408	1401	3
Nudt1	3	0.65375	0.70506	0.999994	14492	1	0.025348	0.061445	0.920408	1402	2
Syngr4	3	0.75009	0.7674	0.999994	15831	1	0.025359	0.061466	0.920408	1403	2
Fam160a2	3	0.97463	0.97469	0.999994	20424	0	0.025366	0.061484	0.920408	1404	3
4930567H17Rik	3	0.8863	0.88619	0.999994	18429	0	0.025397	0.061557	0.920408	1405	1
Akap4	3	0.97459	0.97465	0.999994	20423	0	0.025413	0.061592	0.920408	1406	3
Apoh	3	0.71773	0.74529	0.999994	15314	1	0.025446	0.06167	0.920408	1407	2
Olfr780	3	0.97454	0.97459	0.999994	20422	0	0.025465	0.061706	0.920408	1408	3
Slc45a3	3	0.97453	0.97458	0.999994	20421	0	0.025473	0.061726	0.920408	1409	3
Rgs2	3	0.97184	0.97192	0.999994	20362	0	0.025495	0.061783	0.920408	1410	3
Isoc2a	3	0.75046	0.76766	0.999994	15837	1	0.025496	0.061787	0.920408	1411	2
Nedd4	3	0.97449	0.97454	0.999994	20420	0	0.025512	0.061824	0.920408	1412	3
Map3k19	3	0.68119	0.72171	0.999994	14800	1	0.025522	0.061838	0.920408	1413	2
Prss40	3	0.18724	0.31651	0.999994	6550	1	0.02553	0.061857	0.920408	1414	2
Ptger2	3	0.33204	0.47183	0.999994	9605	1	0.025543	0.061887	0.920408	1415	2
Orai2	3	0.94047	0.94046	0.999994	19609	0	0.025573	0.061955	0.920408	1416	3
Fam124a	3	0.8863	0.88619	0.999994	18247	0	0.025592	0.061998	0.920408	1417	2
Gm3985	3	0.9744	0.97446	0.999994	20418	0	0.025603	0.062021	0.920408	1418	3
Kdm4d	3	0.97438	0.97444	0.999994	20417	0	0.02562	0.062065	0.920408	1419	3
Vmn1r212	3	0.72504	0.75016	0.999994	15428	1	0.025641	0.06211	0.920408	1420	1
Gsap	3	0.97433	0.9744	0.999994	20416	0	0.025668	0.062171	0.920408	1421	3
Dtna	3	0.97431	0.97437	0.999994	20415	0	0.025689	0.062224	0.920408	1422	3
Gm4763	3	0.64875	0.70215	0.999994	14434	1	0.02569	0.062225	0.920408	1423	1
Ube3a	3	0.9743	0.97436	0.999994	20414	0	0.025702	0.062247	0.920408	1424	3
Ppapdc1a	3	0.49283	0.62084	0.999994	12710	1	0.025736	0.062316	0.920408	1425	2
Zic4	3	0.97424	0.9743	0.999994	20413	0	0.025758	0.062368	0.920408	1426	3
Vil1	3	0.97422	0.97429	0.999994	20412	0	0.025776	0.062407	0.920408	1427	3
Zbtb12	3	0.11952	0.2405	0.993845	5093	2	0.025788	0.062442	0.920408	1428	1
Ptgfr	3	0.9742	0.97426	0.999994	20411	0	0.025802	0.062468	0.920408	1429	3
Trim33	3	0.67169	0.71582	0.999994	14698	1	0.025836	0.062555	0.920408	1430	1
Dcaf6	3	0.97416	0.97422	0.999994	20410	0	0.025837	0.062555	0.920408	1431	3
Pdgfc	3	0.97415	0.97421	0.999994	20409	0	0.02585	0.06259	0.920408	1432	3
Sox21	3	0.94472	0.94474	0.999994	19707	0	0.025885	0.062678	0.920554	1433	3
Zfp628	3	0.48384	0.61671	0.999994	12630	1	0.025891	0.062693	0.920554	1434	2
Cyp4f17	3	0.61938	0.68543	0.999994	14077	1	0.025909	0.062731	0.920554	1435	2
Klf8	3	0.974	0.97407	0.999994	20406	0	0.026002	0.062939	0.922455	1436	3
Nxpe5	3	0.61495	0.683	0.999994	14029	1	0.026021	0.062975	0.922455	1437	2
Trpm5	3	0.77698	0.78726	0.999994	16261	1	0.02603	0.062992	0.922455	1438	2
Olfr585	3	0.97385	0.97393	0.999994	20404	0	0.02615	0.063275	0.925	1439	3
Olfr275	3	0.97381	0.97388	0.999994	20403	0	0.026194	0.063368	0.925	1440	3
Dennd5b	3	0.27038	0.40675	0.999994	8298	2	0.026227	0.063441	0.925	1441	1
Stk32b	3	0.97377	0.97385	0.999994	20402	0	0.026229	0.063447	0.925	1442	3
Zfp850	3	0.37004	0.5115	0.999994	10435	2	0.026276	0.063559	0.925	1443	1
Tekt5	3	0.90078	0.90061	0.999994	18709	0	0.026281	0.063572	0.925	1444	2
Pou3f3	3	0.9737	0.97378	0.999994	20401	0	0.026295	0.06361	0.925	1445	3
Krt40	3	0.42725	0.57029	0.999994	11661	1	0.026298	0.063615	0.925	1446	2
Clnk	3	0.68108	0.72164	0.999994	14799	1	0.026325	0.063667	0.925	1447	1
NonTargetingControlGuideForMouse_0726	1	0.97366	0.97374	0.999994	20400	0	0.026344	0.063709	0.925	1448	1
Fosb	3	0.091866	0.19756	0.982884	4212	2	0.026373	0.063777	0.925	1449	1
Chil4	2	0.83626	0.83684	0.999994	17324	0	0.026374	0.063779	0.925	1450	1
Zfp367	3	0.69881	0.73275	0.999994	15046	1	0.026385	0.063799	0.925	1451	2
Itpripl1	3	0.97361	0.9737	0.999994	20399	0	0.026392	0.063818	0.925	1452	3
Tmem242	3	0.9736	0.97369	0.999994	20398	0	0.026396	0.063825	0.925	1453	3
Kcnh5	3	0.58689	0.66757	0.999994	13722	1	0.026438	0.063919	0.925185	1454	2
Cstl1	3	0.97356	0.97365	0.999994	20396	0	0.02644	0.063926	0.925185	1455	3
Arsi	3	0.38541	0.52738	0.999994	10788	2	0.02652	0.064113	0.925591	1456	1
Sp3	3	0.97344	0.97353	0.999994	20395	0	0.02656	0.064196	0.925591	1457	3
Ldlrad4	3	0.56894	0.65823	0.999994	13509	1	0.026568	0.064216	0.925591	1458	2
Thbs4	3	0.032024	0.076313	0.933761	1721	2	0.026569	0.064216	0.925591	1459	1
Secisbp2	3	0.92156	0.92141	0.999994	19156	0	0.026595	0.064274	0.925591	1460	2
Dbndd2	3	0.87621	0.87613	0.999994	18164	0	0.026617	0.06432	0.925591	1461	1
Mx1	3	0.1724	0.30016	0.999994	6231	1	0.026621	0.064329	0.925591	1462	2
Cdh1	3	0.90301	0.90286	0.999994	18755	0	0.026638	0.064368	0.925591	1463	2
Taf5l	3	0.97334	0.97344	0.999994	20394	0	0.026657	0.064413	0.925591	1464	3
Gpr183	3	0.97334	0.97343	0.999994	20393	0	0.026662	0.064426	0.925591	1465	3
Olfr1153	3	0.39353	0.53567	0.999994	10967	1	0.026666	0.064437	0.925591	1466	1
Clptm1	3	0.82858	0.8298	0.999994	17170	1	0.026726	0.064565	0.9261	1467	2
Dner	3	0.97327	0.97335	0.999994	20391	0	0.026733	0.064579	0.9261	1468	3
Cgref1	3	0.51601	0.63178	0.999994	12972	1	0.026743	0.064604	0.9261	1469	2
Sgk3	3	0.94013	0.94015	0.999994	19602	0	0.026796	0.064712	0.927005	1470	3
B230118H07Rik	3	0.97317	0.97325	0.999994	20390	0	0.02683	0.064798	0.927345	1471	3
Ccdc71	3	0.40229	0.54477	0.999994	11149	1	0.026861	0.064872	0.927345	1472	2
Cdkl2	3	0.11419	0.2344	0.993503	4965	1	0.026866	0.064881	0.927345	1473	2
Dag1	3	0.97312	0.9732	0.999994	20389	0	0.026879	0.064911	0.927345	1474	3
Rai14	3	0.21259	0.34442	0.999994	7074	1	0.026959	0.065076	0.929059	1475	2
Nat8l	3	0.0137	0.034398	0.859162	843	2	0.027008	0.065182	0.929918	1476	1
Miip	3	0.9729	0.97298	0.999994	20388	0	0.027103	0.065396	0.929918	1477	3
Pigq	3	0.48166	0.6157	0.999994	12607	1	0.027105	0.0654	0.929918	1478	1
Zfp651	3	0.97289	0.97298	0.999994	20387	0	0.027107	0.065406	0.929918	1479	3
Lmtk2	3	0.35173	0.49245	0.999994	10031	2	0.027154	0.06552	0.929918	1480	1
Olfr1316	3	0.77712	0.78736	0.999994	16264	1	0.0272	0.065619	0.929918	1481	2
Chst10	3	0.92571	0.9256	0.999994	19260	0	0.027203	0.065623	0.929918	1482	2
Wdr20	3	0.97278	0.97287	0.999994	20385	0	0.02722	0.065662	0.929918	1483	3
Csn1s2a	2	0.79283	0.79951	0.999994	16523	0	0.027224	0.065672	0.929918	1484	1
Aire	3	0.50098	0.62466	0.999994	12791	1	0.027252	0.065731	0.929918	1485	2
Tmem219	3	0.77763	0.78773	0.999994	16275	1	0.027301	0.065833	0.929918	1486	2
Nudt14	3	0.95339	0.9535	0.999994	19911	0	0.027306	0.065845	0.929918	1487	3
Gpr113	3	0.97266	0.97275	0.999994	20383	0	0.027337	0.065917	0.929918	1488	3
Adpgk	3	0.94349	0.94349	0.999994	19674	0	0.027349	0.065942	0.929918	1489	3
Hpse2	3	0.97265	0.97274	0.999994	20382	0	0.02735	0.065943	0.929918	1490	3
NonTargetingControlGuideForMouse_0014	1	0.97263	0.97271	0.999994	20381	0	0.027371	0.065989	0.929918	1491	1
Armc3	3	0.97262	0.97271	0.999994	20380	0	0.027377	0.066005	0.929918	1492	3
Ugcg	3	0.97175	0.97183	0.999994	20355	0	0.027398	0.06605	0.929918	1493	3
Kif5a	3	0.85426	0.85414	0.999994	17672	1	0.027447	0.066155	0.929918	1494	2
Trim31	3	0.97248	0.97257	0.999994	20378	0	0.027518	0.066315	0.929918	1495	3
Tmod3	3	0.9026	0.90242	0.999994	18749	0	0.027528	0.06634	0.929918	1496	2
Hspb8	3	0.74638	0.76485	0.999994	15769	1	0.027593	0.066478	0.929918	1497	1
Stat5a	3	0.97239	0.97249	0.999994	20377	0	0.027608	0.066515	0.929918	1498	3
Actrt3	3	0.77446	0.78535	0.999994	16219	1	0.027642	0.06658	0.929918	1499	2
Notch4	3	0.97235	0.97245	0.999994	20376	0	0.027649	0.066598	0.929918	1500	3
Casc4	3	0.64406	0.69941	0.999994	14359	1	0.027691	0.066693	0.929918	1501	2
Samt2	3	0.97229	0.97237	0.999994	20375	0	0.027713	0.066742	0.929918	1502	3
Vmn1r185	3	0.97226	0.97235	0.999994	20374	0	0.027736	0.066792	0.929918	1503	3
Gypa	3	0.86106	0.86096	0.999994	17816	0	0.027739	0.066802	0.929918	1504	2
Glra2	3	0.97223	0.97231	0.999994	20373	0	0.027772	0.066873	0.929918	1505	3
Smim19	3	0.61403	0.6825	0.999994	14019	1	0.027795	0.066915	0.929918	1506	2
Arhgap26	3	0.15622	0.28194	0.999994	5892	1	0.027837	0.067009	0.929918	1507	2
NonTargetingControlGuideForMouse_0036	1	0.97213	0.97221	0.999994	20372	0	0.027867	0.067073	0.929918	1508	1
Prdm1	3	0.9721	0.97219	0.999994	20370	0	0.027895	0.067128	0.929918	1509	3
Zfp644	3	0.96734	0.96737	0.999994	20252	0	0.027902	0.067142	0.929918	1510	3
Prr15l	3	0.97209	0.97217	0.999994	20369	0	0.027909	0.067158	0.929918	1511	3
Rbm38	3	0.66875	0.71402	0.999994	14669	1	0.027935	0.06723	0.929918	1512	2
Trim75	3	0.91734	0.91721	0.999994	19081	0	0.027973	0.067315	0.929918	1513	2
Angpt2	3	0.065283	0.14618	0.971381	3166	2	0.027983	0.067344	0.929918	1514	1
Magi2	3	0.3968	0.53906	0.999994	11040	1	0.028027	0.067444	0.929918	1515	2
Tmco1	3	0.92226	0.92211	0.999994	19176	0	0.028032	0.067454	0.929918	1516	2
Sft2d3	3	0.97194	0.97203	0.999994	20368	0	0.028055	0.06751	0.929918	1517	3
Itga10	3	0.65213	0.70409	0.999994	14472	1	0.028072	0.067542	0.929918	1518	2
Krt26	3	0.97193	0.97201	0.999994	20367	0	0.028074	0.067544	0.929918	1519	3
Mettl25	3	0.9719	0.97198	0.999994	20366	0	0.028101	0.067603	0.929918	1520	3
Dlec1	3	0.97188	0.97196	0.999994	20365	0	0.028124	0.067655	0.929918	1521	3
2310022A10Rik	3	0.63401	0.69361	0.999994	14243	1	0.02813	0.067668	0.929918	1522	2
Them5	3	0.97186	0.97194	0.999994	20364	0	0.028138	0.067684	0.929918	1523	3
NonTargetingControlGuideForMouse_0449	1	0.97185	0.97193	0.999994	20363	0	0.028149	0.067707	0.929918	1524	1
Tmem81	3	0.76012	0.77466	0.999994	15972	1	0.02817	0.067755	0.929918	1525	2
Ankrd13b	3	0.97183	0.9719	0.999994	20361	0	0.028175	0.067764	0.929918	1526	3
Cd276	3	0.97182	0.97189	0.999994	20360	0	0.028184	0.067785	0.929918	1527	3
Mcpt2	3	0.97179	0.97186	0.999994	20358	0	0.028207	0.06784	0.929918	1528	3
Rorb	3	0.97178	0.97186	0.999994	20357	0	0.028216	0.067854	0.929918	1529	3
Gjb5	3	0.53969	0.64337	0.999994	13201	1	0.028227	0.067886	0.929918	1530	2
Prox1	3	0.97177	0.97184	0.999994	20356	0	0.02823	0.067891	0.929918	1531	3
Dsc3	3	0.77747	0.78761	0.999994	16272	1	0.028251	0.067942	0.929918	1532	2
Slc4a5	3	0.97173	0.97181	0.999994	20354	0	0.028272	0.067988	0.929918	1533	3
Slc26a11	3	0.73146	0.7545	0.999994	15529	1	0.028278	0.068004	0.929918	1534	2
Col5a2	3	0.97169	0.97175	0.999994	20353	0	0.028313	0.068091	0.929918	1535	3
Ppp2r2c	3	0.93337	0.93334	0.999994	19431	0	0.028325	0.068113	0.929918	1536	2
Glt8d2	3	0.97166	0.97173	0.999994	20352	0	0.028336	0.068141	0.929918	1537	3
N4bp2l1	3	0.96897	0.96903	0.999994	20287	0	0.028368	0.068203	0.929918	1538	3
Spint3	3	0.97163	0.97169	0.999994	20351	0	0.028373	0.068218	0.929918	1539	3
Cpne3	3	0.9716	0.97167	0.999994	20350	0	0.028396	0.068283	0.929918	1540	3
Zfp408	3	0.9716	0.97166	0.999994	20349	0	0.028401	0.068291	0.929918	1541	3
Ninl	3	0.60356	0.67663	0.999994	13890	1	0.028404	0.068298	0.929918	1542	2
Setd5	3	0.45542	0.5989	0.999994	12267	1	0.028413	0.068319	0.929918	1543	2
Smad1	3	0.7119	0.74135	0.999994	15229	1	0.028422	0.068342	0.929918	1544	2
Vmn1r20	3	0.91886	0.91868	0.999994	19107	0	0.028471	0.068458	0.929918	1545	2
Lyst	3	0.93193	0.93187	0.999994	19397	0	0.028476	0.068466	0.929918	1546	2
Yme1l1	3	0.97151	0.97157	0.999994	20348	0	0.028494	0.068508	0.929918	1547	3
Zfp599	3	0.48547	0.61746	0.999994	12650	1	0.02852	0.068555	0.929918	1548	2
Cyb5	3	0.97144	0.97151	0.999994	20347	0	0.028559	0.068647	0.929918	1549	3
Cd3e	3	0.91031	0.91018	0.999994	18924	0	0.028617	0.068783	0.929918	1550	2
Herpud1	3	0.97134	0.97141	0.999994	20346	0	0.028656	0.068876	0.929918	1551	3
Usp12	3	0.96056	0.96062	0.999994	20087	0	0.02872	0.069023	0.929918	1552	3
Cxadr	3	0.81101	0.81453	0.999994	16839	1	0.028747	0.069078	0.929918	1553	2
Spg11	3	0.038768	0.091002	0.937219	2041	2	0.028763	0.069113	0.929918	1554	1
Ep300	3	0.97123	0.9713	0.999994	20343	0	0.028768	0.069128	0.929918	1555	3
Nod1	3	0.96345	0.96348	0.999994	20160	0	0.02881	0.069221	0.929918	1556	3
Lhfpl2	3	0.026325	0.063591	0.905457	1477	1	0.028883	0.069381	0.929918	1557	2
Kctd16	3	0.97111	0.97116	0.999994	20342	0	0.028889	0.069393	0.929918	1558	3
Pkd1l3	3	0.97107	0.97112	0.999994	20341	0	0.028932	0.069492	0.929918	1559	3
Atad2	3	0.60567	0.67779	0.999994	13918	1	0.028937	0.069507	0.929918	1560	2
Serinc1	3	0.81778	0.82032	0.999994	16959	1	0.028958	0.069567	0.929918	1561	1
Oas1f	3	0.97103	0.97108	0.999994	20340	0	0.028969	0.069593	0.929918	1562	3
Plaa	3	0.92909	0.92903	0.999994	19332	0	0.028983	0.069627	0.929918	1563	2
Ccdc28a	3	0.971	0.97106	0.999994	20339	0	0.028997	0.069658	0.929918	1564	3
Nsmce1	3	0.012036	0.030378	0.846729	755	2	0.029007	0.06968	0.929918	1565	1
NonTargetingControlGuideForMouse_0450	1	0.97099	0.97104	0.999994	20338	0	0.02901	0.069685	0.929918	1566	1
Bex1	3	0.91273	0.9126	0.999994	18981	0	0.029037	0.069745	0.929918	1567	2
Usp15	3	0.97095	0.97101	0.999994	20337	0	0.029049	0.069767	0.929918	1568	3
Rgma	3	0.090344	0.19464	0.982884	4155	2	0.029056	0.069775	0.929918	1569	1
Mcur1	3	0.96691	0.96694	0.999994	20236	0	0.029074	0.06982	0.929918	1570	3
Tcp10c	2	0.89677	0.89655	0.999994	18620	0	0.029086	0.069853	0.929918	1571	2
Cdca3	3	0.73664	0.75803	0.999994	15599	1	0.029104	0.069893	0.929918	1572	2
NonTargetingControlGuideForMouse_0060	1	0.97089	0.97094	0.999994	20336	0	0.02911	0.069902	0.929918	1573	1
Gsto1	3	0.73182	0.75473	0.999994	15532	1	0.02911	0.069903	0.929918	1574	2
1600016N20Rik	3	0.97089	0.97093	0.999994	20335	0	0.029115	0.069911	0.929918	1575	3
Snx7	3	0.97088	0.97093	0.999994	20334	0	0.029119	0.06992	0.929918	1576	3
Usp35	3	0.97087	0.97091	0.999994	20333	0	0.029133	0.069947	0.929918	1577	3
Olfr322	3	0.8863	0.88619	0.999994	18287	0	0.029147	0.069985	0.929918	1578	2
Phox2a	3	0.7127	0.74187	0.999994	15247	1	0.029153	0.07	0.929918	1579	2
Dbp	3	0.97081	0.97086	0.999994	20332	0	0.02919	0.070079	0.929918	1580	3
Zfhx2	3	0.8316	0.83255	0.999994	17239	1	0.029192	0.070086	0.929918	1581	2
Rasd1	3	0.40654	0.54923	0.999994	11232	1	0.029202	0.07011	0.929918	1582	1
Khdc3	3	0.97078	0.97083	0.999994	20331	0	0.029218	0.070155	0.929918	1583	3
Chl1	3	0.97075	0.97079	0.999994	20330	0	0.029246	0.07023	0.929918	1584	3
Aoc2	3	0.099348	0.21163	0.983484	4530	1	0.029247	0.07023	0.929918	1585	2
Prkce	3	0.37778	0.51945	0.999994	10609	2	0.02925	0.070236	0.929918	1586	1
Tap2	3	0.34909	0.48975	0.999994	9971	1	0.029265	0.070265	0.929918	1587	2
Fst	3	0.97073	0.97077	0.999994	20329	0	0.029265	0.070266	0.929918	1588	3
0610010K14Rik	3	0.8863	0.88619	0.999994	18226	0	0.029299	0.070346	0.929918	1589	1
1110001J03Rik	3	0.97068	0.97072	0.999994	20328	0	0.029317	0.070389	0.929918	1590	3
Tnfsf10	3	0.92637	0.92629	0.999994	19277	0	0.029348	0.070463	0.929918	1591	2
Alas1	3	0.90097	0.90081	0.999994	18715	0	0.029393	0.070557	0.929918	1592	2
Olfr960	3	0.28228	0.4193	0.999994	8559	2	0.029397	0.070565	0.929918	1593	1
4921506M07Rik	3	0.76647	0.77936	0.999994	16091	1	0.029402	0.070579	0.929918	1594	2
Agtr2	3	0.26032	0.39588	0.999994	8081	1	0.029411	0.070598	0.929918	1595	2
Mc2r	3	0.057949	0.13128	0.959762	2875	1	0.029445	0.070674	0.929918	1596	2
Mettl7a2	2	0.97052	0.97056	0.999994	20327	0	0.029482	0.070743	0.929918	1597	2
NonTargetingControlGuideForMouse_0631	1	0.97051	0.97055	0.999994	20326	0	0.029491	0.070763	0.929918	1598	1
Hnrnpul2	3	0.03557	0.084101	0.934993	1885	2	0.029494	0.070771	0.929918	1599	1
Adprhl1	3	0.9647	0.96474	0.999994	20195	0	0.029539	0.070872	0.929918	1600	3
Sigirr	3	0.22115	0.35383	0.999994	7250	2	0.029543	0.070879	0.929918	1601	1
Casp2	3	0.73967	0.76016	0.999994	15653	1	0.029549	0.070892	0.929918	1602	2
Tmem110	3	0.9704	0.97044	0.999994	20325	0	0.029597	0.071007	0.929918	1603	3
Zfp423	3	0.97038	0.97042	0.999994	20324	0	0.029621	0.071057	0.929918	1604	3
Drd5	3	0.97037	0.97041	0.999994	20323	0	0.02963	0.071074	0.929918	1605	3
Otud6a	3	0.6914	0.72808	0.999994	14955	1	0.02964	0.071103	0.929918	1606	1
Clrn2	3	0.8863	0.88619	0.999994	18527	0	0.02964	0.071103	0.929918	1607	2
Tyro3	3	0.80894	0.81276	0.999994	16801	1	0.02965	0.071122	0.929918	1608	2
Efr3b	3	0.47922	0.61458	0.999994	12579	1	0.029689	0.071203	0.929918	1609	2
Adcy6	3	0.9703	0.97034	0.999994	20322	0	0.029697	0.071221	0.929918	1610	3
Sncg	3	0.97029	0.97033	0.999994	20321	0	0.029706	0.07124	0.929918	1611	3
Rtkn	3	0.79555	0.80172	0.999994	16573	1	0.029714	0.071257	0.929918	1612	2
Olfr263	3	0.87243	0.87237	0.999994	18081	0	0.029738	0.071312	0.929918	1613	1
Golt1a	3	0.97026	0.9703	0.999994	20320	0	0.02974	0.071317	0.929918	1614	3
Prkd2	3	0.75125	0.76821	0.999994	15854	1	0.029741	0.071318	0.929918	1615	2
Smpx	3	0.97022	0.97026	0.999994	20319	0	0.029783	0.07141	0.930035	1616	3
Pik3r3	3	0.031635	0.075477	0.932594	1702	2	0.029786	0.071415	0.930035	1617	1
Glyctk	3	0.92796	0.92788	0.999994	19302	0	0.029835	0.071536	0.930582	1618	2
Cacna1b	3	0.97012	0.97017	0.999994	20318	0	0.029883	0.071636	0.930582	1619	3
Gm13103	3	0.97011	0.97016	0.999994	20317	0	0.029893	0.071655	0.930582	1620	3
Cd97	3	0.95576	0.9559	0.999994	19964	0	0.029932	0.071749	0.930582	1621	3
Fpgt	3	0.81027	0.81389	0.999994	16823	1	0.029944	0.071772	0.930582	1622	2
Csgalnact1	3	0.26636	0.40239	0.999994	8210	2	0.029981	0.071845	0.930582	1623	1
Adcy5	3	0.97001	0.97006	0.999994	20316	0	0.029993	0.071872	0.930582	1624	3
Ppp2r2b	3	0.90183	0.90165	0.999994	18735	0	0.030009	0.071917	0.930582	1625	2
Zmynd12	3	0.96998	0.97003	0.999994	20314	0	0.030022	0.071946	0.930582	1626	3
3110002H16Rik	3	0.16991	0.29729	0.999994	6179	2	0.03003	0.071962	0.930582	1627	1
Trim72	3	0.96996	0.97001	0.999994	20313	0	0.030041	0.071986	0.930582	1628	3
P4ha1	3	0.89788	0.89769	0.999994	18643	0	0.030078	0.07207	0.930582	1629	2
Slc17a8	3	0.83731	0.8378	0.999994	17345	1	0.030083	0.072081	0.930582	1630	2
1110012L19Rik	3	0.96992	0.96997	0.999994	20312	0	0.030084	0.072085	0.930582	1631	3
Zeb2	3	0.41004	0.55279	0.999994	11303	1	0.03011	0.072145	0.930582	1632	2
Wipf2	3	0.64781	0.7016	0.999994	14417	1	0.030127	0.072179	0.930582	1633	1
Klhl20	3	0.96984	0.96989	0.999994	20311	0	0.030161	0.07225	0.930582	1634	3
9130008F23Rik	3	0.71733	0.745	0.999994	15309	1	0.030176	0.072282	0.930582	1635	1
Vsnl1	3	0.79281	0.7995	0.999994	16522	1	0.030184	0.0723	0.930582	1636	2
Il17re	3	0.73123	0.75436	0.999994	15525	1	0.030203	0.072346	0.930582	1637	2
Nkd1	3	0.96975	0.96979	0.999994	20310	0	0.030248	0.072449	0.930582	1638	3
Ccdc97	3	0.77538	0.78606	0.999994	16234	1	0.030273	0.072515	0.930582	1639	1
Slco1c1	3	0.96971	0.96974	0.999994	20309	0	0.030292	0.072558	0.930582	1640	3
Srpx	3	0.96969	0.96973	0.999994	20308	0	0.030306	0.072585	0.930582	1641	3
Piga	3	0.96969	0.96972	0.999994	20307	0	0.030311	0.072593	0.930582	1642	3
Loh12cr1	3	0.21973	0.35228	0.999994	7222	1	0.030322	0.072621	0.930582	1643	1
Srxn1	3	0.96966	0.96969	0.999994	20305	0	0.03034	0.072655	0.930582	1644	3
Stc1	3	0.55164	0.64932	0.999994	13335	1	0.03037	0.072719	0.930582	1645	1
Foxs1	3	0.96962	0.96965	0.999994	20304	0	0.030379	0.072739	0.930582	1646	3
Col19a1	3	0.41569	0.55853	0.999994	11429	1	0.030407	0.072813	0.930961	1647	2
Gusb	3	0.39907	0.54145	0.999994	11090	1	0.030468	0.072931	0.931074	1648	2
Pou5f2	3	0.8863	0.88619	0.999994	18340	0	0.0305	0.073004	0.931074	1649	2
Sbspon	3	0.96949	0.96952	0.999994	20303	0	0.030514	0.073036	0.931074	1650	3
Epx	3	0.57728	0.66258	0.999994	13609	1	0.030517	0.07304	0.931074	1651	2
Pqlc2	3	0.93254	0.93249	0.999994	19412	0	0.030519	0.073043	0.931074	1652	2
Vmn1r171	3	0.22015	0.35274	0.999994	7229	1	0.030565	0.073149	0.931319	1653	2
Hook2	3	0.96943	0.96947	0.999994	20301	0	0.030568	0.07315	0.931319	1654	3
Srsf6	3	0.96941	0.96944	0.999994	20300	0	0.030592	0.073204	0.931371	1655	3
Tinagl1	3	0.7354	0.75715	0.999994	15584	1	0.030612	0.073251	0.931371	1656	2
Acacb	3	0.96934	0.96937	0.999994	20299	0	0.030655	0.07335	0.931371	1657	3
Spty2d1	3	0.39272	0.53483	0.999994	10950	1	0.030663	0.073366	0.931371	1658	2
Esp3	3	0.9693	0.96934	0.999994	20298	0	0.030699	0.073451	0.931371	1659	3
Ppp1r14d	3	0.96928	0.96932	0.999994	20297	0	0.030718	0.073492	0.931371	1660	3
Ltc4s	3	0.96927	0.96931	0.999994	20296	0	0.030733	0.073529	0.931371	1661	3
Olfr58	3	0.28718	0.42454	0.999994	8672	1	0.03076	0.073588	0.931371	1662	2
Asb13	3	0.7587	0.77364	0.999994	15951	1	0.030761	0.073589	0.931371	1663	2
NonTargetingControlGuideForMouse_0106	1	0.96923	0.96927	0.999994	20295	0	0.030766	0.073597	0.931371	1664	1
Pcgf3	3	0.45988	0.60349	0.999994	12351	1	0.030789	0.073645	0.931397	1665	2
Men1	3	0.071019	0.15756	0.974034	3397	1	0.030809	0.073687	0.931397	1666	2
Nr5a1	3	0.96915	0.96919	0.999994	20294	0	0.03085	0.073778	0.931985	1667	3
Cnr1	3	0.9691	0.96915	0.999994	20293	0	0.030899	0.07389	0.93215	1668	3
Nucb2	3	0.22532	0.35839	0.999994	7343	2	0.030906	0.073904	0.93215	1669	1
Col6a6	3	0.96902	0.96908	0.999994	20290	0	0.030982	0.074071	0.93215	1670	3
Rras	3	0.9436	0.9436	0.999994	19679	0	0.031003	0.07411	0.93215	1671	3
Mmp17	3	0.96898	0.96904	0.999994	20288	0	0.031017	0.074136	0.93215	1672	3
Slc12a6	3	0.67204	0.71604	0.999994	14705	1	0.031023	0.07415	0.93215	1673	2
Mrgprb2	3	0.40847	0.55123	0.999994	11268	1	0.031032	0.074173	0.93215	1674	2
Pcdh8	3	0.96896	0.96902	0.999994	20286	0	0.031036	0.074183	0.93215	1675	3
Plin4	3	0.75582	0.7715	0.999994	15914	1	0.031079	0.074276	0.93215	1676	2
Mef2b	3	0.96886	0.9689	0.999994	20285	0	0.031144	0.074409	0.93215	1677	3
Adprh	3	0.79035	0.79758	0.999994	16481	1	0.031154	0.074433	0.93215	1678	2
Chst11	3	0.84453	0.84466	0.999994	17472	1	0.031164	0.074453	0.93215	1679	2
Camkk1	3	0.96884	0.96889	0.999994	20284	0	0.031164	0.074454	0.93215	1680	3
Cdc42ep2	3	0.96881	0.96886	0.999994	20283	0	0.031189	0.074514	0.93215	1681	3
Ifngr2	3	0.25392	0.38912	0.999994	7939	1	0.031198	0.074529	0.93215	1682	1
Nab2	3	0.0084481	0.021739	0.81602	561	1	0.03123	0.074595	0.93215	1683	2
Rab3il1	3	0.54957	0.64826	0.999994	13311	1	0.031246	0.074624	0.93215	1684	1
Dscr3	3	0.93212	0.93207	0.999994	19402	0	0.031248	0.074634	0.93215	1685	2
Olfr1186	3	0.72347	0.7491	0.999994	15405	1	0.031305	0.074764	0.93215	1686	2
Pdlim2	3	0.96866	0.96871	0.999994	20281	0	0.031342	0.074844	0.93215	1687	3
Gpr33	3	0.82324	0.82507	0.999994	17063	1	0.031342	0.074847	0.93215	1688	2
Actl6b	3	0.16893	0.2962	0.999994	6157	1	0.031352	0.074868	0.93215	1689	2
Tmem55b	3	0.22314	0.356	0.999994	7293	1	0.031361	0.074891	0.93215	1690	2
Olfr355	3	0.96862	0.96867	0.999994	20280	0	0.031381	0.074932	0.93215	1691	3
Clk1	3	0.84985	0.84978	0.999994	17579	1	0.031392	0.074961	0.93215	1692	2
Ficd	3	0.89945	0.89926	0.999994	18684	0	0.031399	0.074975	0.93215	1693	2
Snd1	3	0.5789	0.6634	0.999994	13638	1	0.031427	0.075049	0.93215	1694	2
Olfr118	3	0.96856	0.96861	0.999994	20279	0	0.031441	0.075074	0.93215	1695	3
Gimap6	3	0.50844	0.62815	0.999994	12866	1	0.031441	0.075075	0.93215	1696	2
Tapbpl	3	0.69477	0.73019	0.999994	15003	1	0.03149	0.07518	0.932369	1697	2
Gpr142	3	0.96851	0.96856	0.999994	20278	0	0.03149	0.075181	0.932369	1698	3
Spire2	3	0.96359	0.9636	0.999994	20165	0	0.031541	0.075295	0.933231	1699	3
Spata21	3	0.18642	0.31562	0.999994	6536	1	0.031616	0.075465	0.933613	1700	2
BC061237	3	0.96837	0.96843	0.999994	20277	0	0.031634	0.075506	0.933613	1701	3
Taf12	3	0.3243	0.46367	0.999994	9439	1	0.031636	0.075509	0.933613	1702	1
Kcnj15	3	0.77098	0.78277	0.999994	16166	1	0.031645	0.075526	0.933613	1703	2
Sostdc1	3	0.2298	0.36326	0.999994	7441	1	0.031654	0.075547	0.933613	1704	2
Fam227a	3	0.042151	0.098278	0.939878	2195	2	0.031684	0.075615	0.933796	1705	1
Ppm1a	3	0.96829	0.96835	0.999994	20276	0	0.031709	0.075671	0.933796	1706	3
Trpc7	3	0.034745	0.082308	0.934993	1845	2	0.031733	0.075714	0.933796	1707	1
Psmb11	3	0.96823	0.96828	0.999994	20274	0	0.031768	0.075788	0.933796	1708	3
Olfr982	3	0.61608	0.68364	0.999994	14041	1	0.031781	0.075817	0.933796	1709	2
Tctn1	3	0.96821	0.96825	0.999994	20273	0	0.031793	0.075842	0.933796	1710	3
Ptpn13	3	0.57324	0.66044	0.999994	13557	1	0.031815	0.075887	0.933796	1711	2
Rhot2	3	0.62936	0.69097	0.999994	14187	1	0.03183	0.075917	0.933796	1712	2
Hist1h2ba	3	0.96812	0.96817	0.999994	20272	0	0.031878	0.076023	0.934459	1713	3
Cartpt	3	0.96806	0.96811	0.999994	20270	0	0.031938	0.076156	0.934459	1714	3
Il6	3	0.52795	0.63758	0.999994	13080	1	0.031938	0.076158	0.934459	1715	2
Guf1	3	0.96804	0.96809	0.999994	20269	0	0.031963	0.076211	0.934459	1716	3
Acsl4	3	0.44923	0.59259	0.999994	12129	1	0.031967	0.076217	0.934459	1717	2
Aloxe3	3	0.70274	0.73529	0.999994	15100	1	0.031976	0.076237	0.934459	1718	2
Spink6	3	0.2628	0.39854	0.999994	8136	1	0.032015	0.076325	0.934525	1719	2
Nanos2	3	0.96795	0.968	0.999994	20268	0	0.032048	0.076404	0.934525	1720	3
Chst4	3	0.68027	0.72113	0.999994	14792	1	0.032053	0.076418	0.934525	1721	2
Trim8	3	0.96795	0.968	0.999994	20267	0	0.032053	0.07642	0.934525	1722	3
Coro2b	3	0.7078	0.73864	0.999994	15172	1	0.032119	0.076569	0.935026	1723	2
Saysd1	3	0.42281	0.56581	0.999994	11581	1	0.032122	0.076575	0.935026	1724	2
Gipc2	3	0.96785	0.9679	0.999994	20266	0	0.032154	0.076641	0.935026	1725	3
NonTargetingControlGuideForMouse_0790	1	0.96783	0.96788	0.999994	20265	0	0.032174	0.07668	0.935026	1726	1
Bpifb6	3	0.43614	0.57932	0.999994	11853	1	0.032219	0.076784	0.935026	1727	2
Slc25a47	3	0.96776	0.96781	0.999994	20263	0	0.032239	0.07684	0.935026	1728	3
NonTargetingControlGuideForMouse_0934	1	0.96776	0.9678	0.999994	20262	0	0.03224	0.076844	0.935026	1729	1
Syndig1	3	0.44037	0.58363	0.999994	11952	2	0.032268	0.076913	0.935026	1730	1
Egln3	3	0.96771	0.96775	0.999994	20261	0	0.03229	0.076956	0.935026	1731	3
Gm15881	3	0.53812	0.64257	0.999994	13185	1	0.032316	0.077022	0.935026	1732	1
Rnf103	3	0.96768	0.96772	0.999994	20260	0	0.032325	0.077039	0.935026	1733	3
Gm9992	2	0.96766	0.9677	0.999994	20259	0	0.03234	0.077073	0.935026	1734	2
Phgr1	3	0.22028	0.35288	0.999994	7234	1	0.032365	0.077128	0.935026	1735	2
Olfr32	3	0.96761	0.96765	0.999994	20258	0	0.032385	0.077174	0.935026	1736	3
Tnni1	3	0.96759	0.96762	0.999994	20257	0	0.032411	0.077236	0.935026	1737	3
Rad54l2	3	0.42697	0.57001	0.999994	11658	1	0.032414	0.077242	0.935026	1738	1
Avpr2	3	0.96758	0.96761	0.999994	20256	0	0.032421	0.077258	0.935026	1739	3
Nxnl1	3	0.71397	0.74274	0.999994	15262	1	0.032462	0.077354	0.935026	1740	2
2810006K23Rik	3	0.94675	0.94682	0.999994	19755	0	0.032463	0.077355	0.935026	1741	3
Krt25	3	0.96752	0.96756	0.999994	20255	0	0.032476	0.077388	0.935026	1742	3
Bag1	3	0.84361	0.84376	0.999994	17450	1	0.032501	0.077443	0.935026	1743	2
Bard1	3	0.87415	0.87409	0.999994	18119	0	0.032511	0.077459	0.935026	1744	2
NonTargetingControlGuideForMouse_0947	1	0.96746	0.9675	0.999994	20253	0	0.032538	0.077522	0.935026	1745	1
Gpr63	3	0.90931	0.90915	0.999994	18899	0	0.032559	0.07757	0.935026	1746	2
Msgn1	3	0.47861	0.6143	0.999994	12574	1	0.032559	0.077571	0.935026	1747	1
Apip	3	0.35397	0.49482	0.999994	10078	2	0.032608	0.077674	0.935635	1748	1
Cdh6	3	0.52569	0.63652	0.999994	13058	1	0.032626	0.07771	0.935635	1749	2
Sphk1	3	0.4633	0.60698	0.999994	12418	1	0.032705	0.077902	0.936623	1750	2
Nck2	3	0.8863	0.88619	0.999994	18332	0	0.032754	0.078013	0.936623	1751	2
Gm5431	2	0.96724	0.96726	0.999994	20250	0	0.032765	0.078037	0.936623	1752	2
Afg3l1	3	0.96722	0.96725	0.999994	20249	0	0.032776	0.078057	0.936623	1753	3
Gucy1b3	3	0.34183	0.48217	0.999994	9817	1	0.032802	0.078115	0.936623	1754	2
Cabin1	3	0.96718	0.96721	0.999994	20248	0	0.032816	0.078149	0.936623	1755	3
Esp38	3	0.96718	0.96721	0.999994	20247	0	0.032821	0.078159	0.936623	1756	3
Zfhx4	3	0.95611	0.95625	0.999994	19976	0	0.032847	0.078214	0.936623	1757	3
1700054O13Rik	3	0.5386	0.64281	0.999994	13190	1	0.032851	0.078223	0.936623	1758	2
Acat1	3	0.75074	0.76786	0.999994	15843	1	0.032857	0.078237	0.936623	1759	2
S100a1	3	0.96709	0.96712	0.999994	20245	0	0.032913	0.078364	0.936639	1760	3
Kazald1	3	0.96708	0.96711	0.999994	20244	0	0.032923	0.078385	0.936639	1761	3
Olfr1312	3	0.96707	0.9671	0.999994	20243	0	0.032934	0.078411	0.936639	1762	3
Ucp1	3	0.96706	0.96709	0.999994	20242	0	0.032944	0.078434	0.936639	1763	3
Olfr401	3	0.967	0.96703	0.999994	20241	0	0.033	0.07857	0.936639	1764	3
Anks4b	3	0.96697	0.967	0.999994	20240	0	0.033031	0.078634	0.936639	1765	3
NonTargetingControlGuideForMouse_0767	1	0.96696	0.96699	0.999994	20239	0	0.033035	0.078645	0.936639	1766	1
Olfr148	3	0.96696	0.96699	0.999994	20238	0	0.033036	0.078648	0.936639	1767	3
Aass	3	0.22983	0.36329	0.999994	7442	2	0.033045	0.078665	0.936639	1768	1
Olfr1084	3	0.96692	0.96695	0.999994	20237	0	0.033082	0.078738	0.936639	1769	3
Socs5	3	0.0082999	0.021373	0.815574	549	1	0.033094	0.078763	0.936639	1770	1
Cystm1	3	0.95905	0.95916	0.999994	20057	0	0.033098	0.078772	0.936639	1771	3
Aard	3	0.73408	0.75625	0.999994	15571	1	0.033142	0.07888	0.936947	1772	2
Vmn1r67	3	0.93185	0.93179	0.999994	19393	0	0.033156	0.078911	0.936947	1773	2
Col6a3	3	0.38211	0.52395	0.999994	10701	1	0.033165	0.078932	0.936947	1774	2
Gata4	3	0.10071	0.21411	0.984914	4575	2	0.033191	0.078991	0.937122	1775	1
Piezo1	3	0.54533	0.64618	0.999994	13265	1	0.033288	0.079223	0.937147	1776	1
Lrp6	3	0.062192	0.13993	0.9667	3047	1	0.033301	0.079253	0.937147	1777	2
Olfr1219	3	0.83368	0.83447	0.999994	17267	1	0.03331	0.079277	0.937147	1778	2
Zfp551	3	0.34582	0.48638	0.999994	9899	2	0.033337	0.079329	0.937147	1779	1
Pnpla8	3	0.71235	0.74164	0.999994	15239	1	0.033369	0.079402	0.937147	1780	2
Hspbap1	3	0.8863	0.88619	0.999994	18461	0	0.033378	0.07942	0.937147	1781	2
Fnta	3	0.14163	0.26556	0.999994	5572	2	0.033385	0.079433	0.937147	1782	1
Gm806	3	0.96659	0.96661	0.999994	20233	0	0.033406	0.079476	0.937147	1783	3
Fbxo6	3	0.90696	0.90686	0.999994	18855	0	0.033434	0.079538	0.937147	1784	2
Nmrk1	3	0.96654	0.96656	0.999994	20232	0	0.033457	0.079593	0.937147	1785	3
Zfp110	3	0.80574	0.80999	0.999994	16739	1	0.033466	0.079611	0.937147	1786	2
Hoxa4	3	0.18551	0.3146	0.999994	6519	2	0.033483	0.079648	0.937147	1787	1
Bgn	3	0.9665	0.96651	0.999994	20231	0	0.033504	0.07969	0.937147	1788	3
Ccdc149	3	0.92575	0.92565	0.999994	19261	0	0.033514	0.079714	0.937147	1789	2
Olfr713	3	0.22364	0.35658	0.999994	7308	1	0.033531	0.079754	0.937147	1790	2
Lmtk3	3	0.8863	0.88619	0.999994	18238	0	0.033628	0.079988	0.937147	1791	1
Amotl2	3	0.78693	0.79486	0.999994	16425	1	0.033677	0.080092	0.937147	1792	2
Cyp2c66	3	0.45681	0.60032	0.999994	12290	1	0.033709	0.080163	0.937147	1793	2
Slc7a8	3	0.96625	0.96628	0.999994	20229	0	0.033747	0.08025	0.937147	1794	3
Plekhb2	3	0.056635	0.12858	0.959509	2821	2	0.033774	0.080314	0.937147	1795	1
Stxbp2	3	0.96621	0.96623	0.999994	20228	0	0.033794	0.080361	0.937147	1796	3
Ppp3ca	3	0.94526	0.94529	0.999994	19720	0	0.033816	0.0804	0.937147	1797	3
Gm4791	3	0.092332	0.19846	0.982884	4231	2	0.033823	0.080415	0.937147	1798	1
Zfp287	3	0.66533	0.71199	0.999994	14631	1	0.033871	0.080516	0.937147	1799	2
Setd7	3	0.44606	0.5894	0.999994	12066	1	0.033874	0.080525	0.937147	1800	2
NonTargetingControlGuideForMouse_0604	1	0.96612	0.96616	0.999994	20226	0	0.03388	0.080541	0.937147	1801	1
Ube2u	3	0.8863	0.88619	0.999994	18259	0	0.03392	0.080623	0.937147	1802	2
Arl4d	3	0.96607	0.9661	0.999994	20225	0	0.033934	0.080649	0.937147	1803	3
Rbl1	3	0.96407	0.96407	0.999994	20178	0	0.033972	0.080742	0.937147	1804	3
Lilra6	3	0.966	0.96603	0.999994	20224	0	0.034002	0.080798	0.937147	1805	3
F830045P16Rik	3	0.12491	0.24666	0.993845	5215	1	0.034017	0.080829	0.937147	1806	2
Fam155a	3	0.96597	0.96601	0.999994	20223	0	0.034033	0.080876	0.937147	1807	3
Bzw1	3	0.96595	0.96599	0.999994	20222	0	0.034049	0.080906	0.937147	1808	3
Fam81a	3	0.82818	0.82944	0.999994	17161	1	0.03405	0.080908	0.937147	1809	2
Rasgef1a	3	0.86952	0.86946	0.999994	18005	0	0.034065	0.080945	0.937147	1810	2
Dscam	3	0.96587	0.96592	0.999994	20220	0	0.034127	0.081078	0.937147	1811	3
Olfr316	3	0.96587	0.96591	0.999994	20219	0	0.034132	0.081092	0.937147	1812	3
Mfng	3	0.96586	0.96591	0.999994	20218	0	0.034143	0.081118	0.937147	1813	3
Rfxank	3	0.9266	0.92652	0.999994	19281	0	0.034162	0.081154	0.937147	1814	2
Hdlbp	3	0.83422	0.83495	0.999994	17276	1	0.034211	0.081257	0.937147	1815	2
Pigp	3	0.80175	0.80676	0.999994	16675	1	0.034246	0.081344	0.937147	1816	2
Pkig	3	0.96575	0.9658	0.999994	20217	0	0.034247	0.081346	0.937147	1817	3
Dynll2	3	0.93188	0.93182	0.999994	19394	0	0.034256	0.081366	0.937147	1818	2
Dkk3	3	0.31236	0.45117	0.999994	9196	2	0.03426	0.081374	0.937147	1819	1
Rpl10l	3	0.63342	0.69328	0.999994	14234	1	0.034305	0.081474	0.937147	1820	2
Olfr995	3	0.90536	0.90526	0.999994	18812	0	0.034308	0.081479	0.937147	1821	2
Olfr1225	3	0.96568	0.96572	0.999994	20216	0	0.034321	0.081507	0.937147	1822	3
Gm12171	3	0.30273	0.44103	0.999994	8987	2	0.034357	0.081583	0.937147	1823	1
Olfr1196	3	0.96564	0.96568	0.999994	20215	0	0.034358	0.081584	0.937147	1824	3
Kank4	3	0.96564	0.96567	0.999994	20214	0	0.034363	0.081599	0.937147	1825	3
Zfp1	3	0.15768	0.2836	0.999994	5926	2	0.034405	0.081695	0.937147	1826	1
Olfr1164	3	0.96557	0.96561	0.999994	20213	0	0.034426	0.081741	0.937147	1827	3
Hs3st5	3	0.86833	0.86825	0.999994	17977	0	0.034433	0.081756	0.937147	1828	2
Gm9733	3	0.25698	0.39232	0.999994	8007	2	0.034454	0.081795	0.937147	1829	1
Calb1	3	0.96552	0.96556	0.999994	20212	0	0.034484	0.081856	0.937147	1830	3
Gm5416	3	0.96551	0.96555	0.999994	20211	0	0.034494	0.08188	0.937147	1831	3
Brwd1	3	0.9655	0.96554	0.999994	20210	0	0.0345	0.081893	0.937147	1832	3
Ift46	3	0.9655	0.96554	0.999994	20209	0	0.034505	0.081904	0.937147	1833	3
Qrfp	3	0.96546	0.96549	0.999994	20208	0	0.034542	0.081973	0.937147	1834	3
Tmem117	3	0.43551	0.57869	0.999994	11837	2	0.034551	0.081997	0.937147	1835	1
Efcab5	3	0.18906	0.31854	0.999994	6588	1	0.034561	0.082025	0.937147	1836	2
Lamp5	3	0.77606	0.78659	0.999994	16245	1	0.034599	0.082101	0.937147	1837	2
Tfap2e	3	0.38975	0.53185	0.999994	10889	1	0.03461	0.082125	0.937147	1838	2
Tmprss11g	3	0.96537	0.9654	0.999994	20207	0	0.034626	0.082156	0.937147	1839	3
Col1a1	3	0.95827	0.95841	0.999994	20039	0	0.03464	0.082184	0.937147	1840	3
Hp1bp3	3	0.80544	0.80975	0.999994	16733	1	0.034648	0.082206	0.937147	1841	2
Impg1	3	0.96535	0.96538	0.999994	20206	0	0.034653	0.082214	0.937147	1842	3
Olfr531	3	0.96264	0.96268	0.999994	20140	0	0.034659	0.082226	0.937147	1843	3
Ptprk	3	0.95786	0.95799	0.999994	20028	0	0.034679	0.082266	0.937147	1844	3
Olfr765	3	0.94773	0.94785	0.999994	19779	0	0.034689	0.082287	0.937147	1845	3
Btbd16	3	0.96531	0.96533	0.999994	20205	0	0.034695	0.082301	0.937147	1846	3
1700013G24Rik	3	0.42766	0.5707	0.999994	11670	1	0.034696	0.082305	0.937147	1847	2
Bcl6b	3	0.89919	0.89898	0.999994	18681	0	0.034709	0.082329	0.937147	1848	2
A430005L14Rik	3	0.090561	0.19507	0.982884	4164	1	0.034745	0.082412	0.937147	1849	1
4931414P19Rik	3	0.92277	0.92262	0.999994	19186	0	0.034748	0.082417	0.937147	1850	2
Zscan5b	3	0.73862	0.75942	0.999994	15636	1	0.034793	0.082511	0.937147	1851	1
Spata31d1c	3	0.8863	0.88619	0.999994	18523	0	0.034817	0.082566	0.937147	1852	2
Lrrc18	3	0.96159	0.96164	0.999994	20116	0	0.034842	0.082616	0.937147	1853	3
Ttc22	3	0.96514	0.96517	0.999994	20204	0	0.034864	0.082666	0.937147	1854	3
Fam160a1	3	0.16259	0.28907	0.999994	6019	1	0.034867	0.08267	0.937147	1855	2
Arf4	3	0.28137	0.41836	0.999994	8540	2	0.034891	0.082719	0.937147	1856	1
Kncn	3	0.96511	0.96515	0.999994	20203	0	0.034891	0.082719	0.937147	1857	3
Ebag9	3	0.93799	0.93803	0.999994	19551	0	0.034896	0.082727	0.937147	1858	2
Gm13152	3	0.96509	0.96514	0.999994	20202	0	0.034907	0.082752	0.937147	1859	3
Vmn2r59	3	0.4533	0.59671	0.999994	12221	1	0.034916	0.082776	0.937147	1860	2
Sult1e1	3	0.84146	0.84173	0.999994	17413	1	0.034985	0.082941	0.937323	1861	2
Ptpre	3	0.017599	0.043621	0.870312	1053	2	0.034988	0.082944	0.937323	1862	1
Pip	3	0.965	0.96504	0.999994	20200	0	0.034997	0.082963	0.937323	1863	3
Raly	3	0.94685	0.94692	0.999994	19759	0	0.035005	0.082983	0.937323	1864	3
Tmod1	3	0.8452	0.8453	0.999994	17487	1	0.035025	0.083029	0.937323	1865	2
Rapgef4	3	0.11676	0.23734	0.993845	5024	2	0.035036	0.083058	0.937323	1866	1
Olfr814	3	0.93026	0.93017	0.999994	19360	0	0.035085	0.083172	0.937979	1867	2
Ttc39d	3	0.93553	0.93559	0.999994	19490	0	0.035104	0.083222	0.937979	1868	2
Gif	3	0.96485	0.96488	0.999994	20199	0	0.035151	0.083325	0.937979	1869	3
Notum	3	0.9648	0.96483	0.999994	20198	0	0.035199	0.083428	0.937979	1870	3
Prr24	3	0.96477	0.9648	0.999994	20197	0	0.035226	0.083489	0.937979	1871	3
Plk5	3	0.3635	0.5047	0.999994	10284	1	0.03523	0.0835	0.937979	1872	2
Mmp28	3	0.96475	0.96479	0.999994	20196	0	0.035247	0.083532	0.937979	1873	3
Snx27	3	0.5705	0.65904	0.999994	13526	1	0.035279	0.083606	0.937979	1874	2
Scn11a	3	0.60868	0.67951	0.999994	13951	1	0.035293	0.083634	0.937979	1875	2
Cbln1	3	0.96469	0.96472	0.999994	20194	0	0.035306	0.083665	0.937979	1876	3
Olfr13	3	0.96468	0.96471	0.999994	20193	0	0.035322	0.083692	0.937979	1877	3
Ces2c	3	0.042103	0.098172	0.939878	2193	1	0.035327	0.083705	0.937979	1878	2
Csgalnact2	3	0.96467	0.96469	0.999994	20192	0	0.035333	0.08372	0.937979	1879	3
Qdpr	3	0.5806	0.66429	0.999994	13652	1	0.035343	0.08374	0.937979	1880	2
NonTargetingControlGuideForMouse_0044	1	0.96463	0.96465	0.999994	20191	0	0.035371	0.083812	0.938281	1881	1
Fgf5	3	0.96455	0.96457	0.999994	20190	0	0.035451	0.083985	0.938775	1882	3
Hprt	3	0.65873	0.70801	0.999994	14552	1	0.035473	0.08404	0.938775	1883	1
Cyp4f18	3	0.96451	0.96452	0.999994	20189	0	0.035494	0.084088	0.938775	1884	3
AU019823	3	0.28357	0.42068	0.999994	8591	1	0.035502	0.084101	0.938775	1885	2
Rbm15b	3	0.96444	0.96445	0.999994	20188	0	0.035564	0.084234	0.938775	1886	3
Zfp964	3	0.93588	0.93594	0.999994	19499	0	0.03557	0.084247	0.938775	1887	2
A530016L24Rik	3	0.96438	0.9644	0.999994	20186	0	0.035617	0.084352	0.938775	1888	3
Vamp7	3	0.8863	0.88619	0.999994	18465	0	0.035618	0.084356	0.938775	1889	2
Rnf144a	3	0.96438	0.96439	0.999994	20185	0	0.035623	0.084365	0.938775	1890	3
Mrc2	3	0.42906	0.57214	0.999994	11697	1	0.035632	0.084389	0.938775	1891	2
Spatc1	3	0.96435	0.96436	0.999994	20184	0	0.03565	0.08442	0.938775	1892	3
Sox4	3	0.96434	0.96435	0.999994	20183	0	0.03566	0.084445	0.938775	1893	3
Gpr133	3	0.65294	0.70458	0.999994	14484	1	0.035667	0.08446	0.938775	1894	2
Ptrhd1	3	0.96431	0.96432	0.999994	20182	0	0.035687	0.084508	0.938775	1895	3
Vmn1r189	3	0.9643	0.9643	0.999994	20181	0	0.035703	0.084542	0.938775	1896	3
Ssfa2	3	0.19251	0.32236	0.999994	6660	1	0.035715	0.084569	0.938775	1897	2
Cggbp1	3	0.96425	0.96426	0.999994	20180	0	0.035747	0.084635	0.938918	1898	3
Pou2f3	3	0.92365	0.92352	0.999994	19212	0	0.035764	0.084671	0.938918	1899	2
Nme4	3	0.66006	0.70882	0.999994	14565	1	0.035872	0.084908	0.939464	1900	2
Sncb	3	0.96406	0.96407	0.999994	20177	0	0.035936	0.085031	0.939464	1901	3
Pitpnc1	3	0.77299	0.78423	0.999994	16198	1	0.035958	0.085073	0.939464	1902	1
4930526D03Rik	3	0.14362	0.26783	0.999994	5626	2	0.036006	0.085179	0.939464	1903	1
Tmem211	3	0.69468	0.73013	0.999994	15001	1	0.036022	0.085213	0.939464	1904	2
Vmn2r115	3	0.56638	0.65687	0.999994	13477	1	0.036053	0.085286	0.939464	1905	2
Caprin2	3	0.022121	0.053995	0.885362	1283	2	0.036055	0.08529	0.939464	1906	1
Rtp2	3	0.96395	0.96395	0.999994	20176	0	0.036055	0.08529	0.939464	1907	3
Spry3	3	0.63586	0.69467	0.999994	14259	1	0.036083	0.085351	0.939464	1908	2
Tmem259	3	0.96391	0.96392	0.999994	20175	0	0.036093	0.085373	0.939464	1909	3
Gclm	3	0.9639	0.96391	0.999994	20174	0	0.036098	0.085382	0.939464	1910	3
Olfr1391	3	0.62044	0.68603	0.999994	14088	1	0.036103	0.085388	0.939464	1911	1
Akap8	3	0.96386	0.96387	0.999994	20172	0	0.036142	0.085474	0.939464	1912	3
Fam105a	3	0.96381	0.96383	0.999994	20171	0	0.036185	0.085568	0.939464	1913	3
Dcx	3	0.75282	0.76932	0.999994	15873	1	0.036193	0.085585	0.939464	1914	2
Asb8	3	0.098566	0.21015	0.982884	4500	2	0.0362	0.085601	0.939464	1915	1
Vdac3	3	0.96378	0.9638	0.999994	20170	0	0.036223	0.085654	0.939464	1916	3
Gm9513	3	0.96372	0.96373	0.999994	20169	0	0.036283	0.085796	0.939464	1917	3
Tmem14a	3	0.45996	0.60358	0.999994	12355	2	0.036297	0.085828	0.939464	1918	1
Serpinb6e	3	0.56541	0.65637	0.999994	13466	1	0.036324	0.085879	0.939464	1919	2
1700042B14Rik	3	0.96366	0.96369	0.999994	20168	0	0.036338	0.08591	0.939464	1920	3
Ndrg4	3	0.50085	0.6246	0.999994	12790	1	0.036346	0.085928	0.939464	1921	2
Nt5c2	3	0.96362	0.96363	0.999994	20166	0	0.036381	0.08601	0.939464	1922	3
AU041133	3	0.8863	0.88619	0.999994	18266	0	0.036394	0.08604	0.939464	1923	2
Olfr203	3	0.96356	0.96357	0.999994	20164	0	0.036441	0.086142	0.939464	1924	3
Rln1	3	0.54518	0.64611	0.999994	13261	1	0.036443	0.086146	0.939464	1925	1
Pcdh17	3	0.22775	0.36102	0.999994	7398	1	0.036445	0.08615	0.939464	1926	2
Pla2g4f	3	0.96352	0.96353	0.999994	20163	0	0.036479	0.086219	0.939464	1927	3
Prop1	3	0.35777	0.49879	0.999994	10151	2	0.036491	0.08624	0.939464	1928	1
Gm9994	3	0.9635	0.96351	0.999994	20162	0	0.036501	0.086267	0.939464	1929	3
Rnf130	3	0.96348	0.9635	0.999994	20161	0	0.036523	0.086324	0.939464	1930	3
Mettl4	3	0.74835	0.7662	0.999994	15808	1	0.036526	0.086326	0.939464	1931	2
Slc39a2	3	0.94545	0.94548	0.999994	19728	0	0.036539	0.08635	0.939464	1932	3
Bin1	3	0.84751	0.84751	0.999994	17540	1	0.036556	0.086385	0.939464	1933	2
Galnt10	3	0.53401	0.64056	0.999994	13140	1	0.036588	0.086448	0.939464	1934	2
Slc38a5	3	0.96337	0.96339	0.999994	20159	0	0.036633	0.086545	0.939464	1935	3
Rab39b	3	0.73621	0.75774	0.999994	15594	1	0.036636	0.08655	0.939464	1936	2
Mgam	3	0.96336	0.96339	0.999994	20158	0	0.036638	0.086557	0.939464	1937	3
Chpf2	3	0.72601	0.7508	0.999994	15448	1	0.036647	0.086572	0.939464	1938	2
Tbc1d21	3	0.60711	0.67861	0.999994	13937	1	0.036657	0.086585	0.939464	1939	2
Tram1	3	0.32235	0.4616	0.999994	9404	1	0.036698	0.08668	0.939464	1940	2
Rps6kl1	3	0.65668	0.7068	0.999994	14532	1	0.036748	0.086794	0.939464	1941	2
Rogdi	3	0.83719	0.8377	0.999994	17342	1	0.036769	0.086833	0.939464	1942	2
Dtx3	3	0.84943	0.84935	0.999994	17575	1	0.036782	0.086861	0.939464	1943	2
Gpbp1	3	0.96321	0.96324	0.999994	20157	0	0.036786	0.086873	0.939464	1944	3
Tktl1	3	0.41874	0.56171	0.999994	11498	1	0.036819	0.086956	0.939464	1945	2
Vmn1r233	3	0.25147	0.38645	0.999994	7883	2	0.03683	0.086981	0.939464	1946	1
Gm614	3	0.95687	0.95699	0.999994	19996	0	0.03685	0.087026	0.939464	1947	3
4921524L21Rik	3	0.96315	0.96317	0.999994	20155	0	0.036852	0.087033	0.939464	1948	3
Spns3	3	0.32671	0.46618	0.999994	9490	2	0.036879	0.087092	0.939464	1949	1
Mblac1	3	0.96131	0.96136	0.999994	20110	0	0.036911	0.087155	0.939464	1950	3
Tnfrsf18	3	0.96308	0.96311	0.999994	20154	0	0.036918	0.087173	0.939464	1951	3
Slc18a2	3	0.38027	0.52205	0.999994	10662	2	0.036927	0.087192	0.939464	1952	1
Noxo1	3	0.96307	0.96309	0.999994	20153	0	0.036935	0.08721	0.939464	1953	3
Pitx3	3	0.96305	0.96308	0.999994	20152	0	0.036946	0.087233	0.939464	1954	3
Rad9b	3	0.63454	0.6939	0.999994	14249	1	0.036961	0.087258	0.939464	1955	2
Cmtm1	3	0.96303	0.96306	0.999994	20151	0	0.036968	0.087275	0.939464	1956	3
Gpr87	3	0.963	0.96302	0.999994	20150	0	0.037001	0.087343	0.939464	1957	3
Olfr1132	3	0.96299	0.96302	0.999994	20149	0	0.037007	0.087354	0.939464	1958	3
AA987161	3	0.6889	0.72654	0.999994	14915	1	0.037024	0.087397	0.939464	1959	2
Fam26d	3	0.96295	0.96298	0.999994	20148	0	0.037045	0.087448	0.939526	1960	3
Stard5	3	0.36026	0.50134	0.999994	10205	2	0.037073	0.087507	0.939597	1961	1
Plag1	3	0.9629	0.96292	0.999994	20147	0	0.037095	0.087557	0.939597	1962	3
Rora	3	0.8863	0.88619	0.999994	18260	0	0.037121	0.087615	0.939597	1963	2
Olfr398	3	0.40355	0.54608	0.999994	11185	1	0.037175	0.087726	0.939597	1964	2
Spdef	3	0.098513	0.21005	0.982884	4496	1	0.037185	0.087751	0.939597	1965	2
4930422G04Rik	3	0.24728	0.38195	0.999994	7800	1	0.037218	0.087819	0.939597	1966	2
Lrrc61	3	0.96278	0.96281	0.999994	20145	0	0.037222	0.087825	0.939597	1967	3
H2-T3	3	0.1629	0.28944	0.999994	6028	1	0.037266	0.087916	0.939597	1968	1
Rasa2	3	0.96273	0.96278	0.999994	20144	0	0.037267	0.087917	0.939597	1969	3
Utf1	3	0.96273	0.96277	0.999994	20143	0	0.037272	0.08793	0.939597	1970	3
Hsd17b12	3	0.28042	0.41739	0.999994	8512	2	0.037315	0.08802	0.939597	1971	1
Cypt4	3	0.96268	0.96272	0.999994	20142	0	0.037322	0.088036	0.939597	1972	3
Pamr1	3	0.96267	0.96271	0.999994	20141	0	0.037328	0.088046	0.939597	1973	3
Ap2a2	3	0.014365	0.036001	0.862537	872	2	0.037363	0.088129	0.939597	1974	1
Syce1l	3	0.59013	0.66932	0.999994	13759	1	0.037369	0.088141	0.939597	1975	2
Hdhd2	3	0.96261	0.96265	0.999994	20139	0	0.037389	0.088182	0.939597	1976	3
Olfr1193	3	0.67128	0.71558	0.999994	14694	1	0.037412	0.088235	0.939597	1977	2
NonTargetingControlGuideForMouse_0391	1	0.96256	0.96261	0.999994	20138	0	0.037441	0.088301	0.939597	1978	1
Gstm7	3	0.91539	0.9153	0.999994	19034	0	0.037491	0.088414	0.939597	1979	2
Rassf9	3	0.13734	0.2607	0.999994	5481	2	0.037557	0.088552	0.939597	1980	1
Anxa1	3	0.96243	0.96247	0.999994	20136	0	0.037572	0.088581	0.939597	1981	3
Olfr476	3	0.39875	0.54114	0.999994	11084	1	0.037593	0.088626	0.939597	1982	2
Rnf14	3	0.036588	0.086283	0.934993	1937	1	0.037605	0.088649	0.939597	1983	2
Bnc1	3	0.96237	0.96241	0.999994	20135	0	0.037634	0.088716	0.939597	1984	3
Olfr92	3	0.96228	0.96234	0.999994	20134	0	0.037717	0.088904	0.939597	1985	3
NonTargetingControlGuideForMouse_0583	1	0.96228	0.96234	0.999994	20133	0	0.037723	0.088913	0.939597	1986	1
Fermt2	3	0.96227	0.96233	0.999994	20132	0	0.037729	0.088928	0.939597	1987	3
Rslcan18	3	0.96224	0.9623	0.999994	20131	0	0.037762	0.088996	0.939597	1988	3
Naalad2	3	0.96223	0.96229	0.999994	20130	0	0.037768	0.089012	0.939597	1989	3
Olfr1412	3	0.96222	0.96228	0.999994	20129	0	0.037779	0.08904	0.939597	1990	3
Tceal3	3	0.96219	0.96225	0.999994	20128	0	0.037807	0.089096	0.939597	1991	3
Satb2	3	0.96218	0.96223	0.999994	20127	0	0.037824	0.089137	0.939597	1992	3
Ugt2b36	3	0.96217	0.96223	0.999994	20126	0	0.037829	0.08915	0.939597	1993	3
Spock2	3	0.27058	0.40696	0.999994	8302	2	0.037848	0.089198	0.939597	1994	1
Micalcl	3	0.96213	0.96219	0.999994	20125	0	0.037869	0.089239	0.939597	1995	3
Atg4d	3	0.3824	0.52425	0.999994	10715	2	0.037896	0.089304	0.939597	1996	1
Cd72	3	0.84194	0.84219	0.999994	17424	1	0.037932	0.08938	0.939597	1997	2
Csrnp2	3	0.25133	0.38631	0.999994	7879	2	0.037944	0.08941	0.939597	1998	1
Pcdh18	3	0.29802	0.43609	0.999994	8901	2	0.038041	0.08962	0.939597	1999	1
[truncated: 19,059 more rows]
