# Supplementary material for: NAA60 facilitates LRRC8A- and LRRC8D-mediated platinum drug uptake
Source: Commun Biol. 2025 Oct 6;8:1431. doi: 10.1038/s42003-025-08826-x (PMC12501270; doi:10.1038/s42003-025-08826-x)
Supplement: Supplementary file 5 — Supplementary Data 2 [file 42003_2025_8826_MOESM5_ESM.xlsx]

## Sheet: Figure 1b
Gene id	num	neg|score	neg|p-value	neg|fdr	neg|rank	neg|goodsgrna	pos|score	pos|p-value	pos|fdr	pos|rank	pos|goodsgrna
Slc35a2	3	1	1	1	21058	0	1.5598e-10	2.3509e-07	0.001238	1	3
Lrrc8a	3	0.9936	0.99366	1	20872	0	1.8517e-09	2.3509e-07	0.001238	2	3
Naa60	3	1	1	1	21057	0	4.6124e-09	2.3509e-07	0.001238	3	3
2310003H01Rik	3	1	1	1	21056	0	4.7515e-09	2.3509e-07	0.001238	4	3
Rnf8	3	0.99996	0.99996	1	21055	0	2.1163e-05	5.0544e-05	0.212871	5	3
Rasa1	3	0.92778	0.92751	1	19253	0	3.5015e-05	9.0039e-05	0.316007	6	2
H2afx	3	0.99994	0.99994	1	21054	0	5.9234e-05	0.00016339	0.432178	7	3
Lrcol1	3	0.99993	0.99993	1	21053	0	6.7439e-05	0.00019019	0.432178	8	3
Col17a1	3	0.99993	0.99993	1	21052	0	7.1983e-05	0.00020335	0.432178	9	3
Olfr1302	3	0.99993	0.99993	1	21051	0	7.25e-05	0.00020523	0.432178	10	3
Cul4a	3	0.99936	0.99934	1	21035	0	8.3195e-05	0.00023391	0.447795	11	3
Sept14	3	0.9999	0.9999	1	21050	0	9.8312e-05	0.00028328	0.48096	12	3
Olfr508	3	0.9999	0.99989	1	21049	0	0.00010272	0.00029692	0.48096	13	3
Mdc1	3	0.9907	0.99079	1	20813	0	0.00012422	0.00036697	0.541584	14	3
Rnf168	3	0.99987	0.99986	1	21048	0	0.00013231	0.00038578	0.541584	15	3
Lrrc8d	3	0.17314	0.29312	1	6048	1	0.0001739	0.00050426	0.663676	16	1
Zfp658	3	0.99978	0.99978	1	21047	0	0.0002205	0.00062745	0.687973	17	3
Brca2	3	0.74884	0.76003	1	15569	1	0.00022359	0.00063685	0.687973	18	2
1810011O10Rik	3	0.95228	0.95218	1	19845	0	0.00025331	0.00071302	0.687973	19	3
Rad21l	3	0.99769	0.99768	1	20991	0	0.00026155	0.00073277	0.687973	20	3
Ablim1	3	0.99485	0.99488	1	20911	0	0.00026525	0.00074311	0.687973	21	3
Apip	3	0.29429	0.42747	1	8665	2	0.00027327	0.00076427	0.687973	22	1
Mgat1	3	0.99971	0.99971	1	21046	0	0.00028615	0.00079389	0.687973	23	3
NonTargetingControlGuideForMouse_0576	1	0.99971	0.9997	1	21045	0	0.00028986	0.00080565	0.687973	24	1
Nat8l	3	0.017685	0.043931	0.850541	1082	2	0.00032295	0.00089169	0.687973	25	1
Dazap2	3	0.91936	0.91908	1	19053	0	0.00032387	0.00089451	0.687973	26	2
Wdr89	3	0.91296	0.91261	1	18908	0	0.00033629	0.00092319	0.687973	27	2
Esp38	3	0.99966	0.99965	1	21044	0	0.00034282	0.00094294	0.687973	28	3
Fam219b	3	0.97245	0.97246	1	20338	0	0.00036183	0.00099842	0.687973	29	3
Zdhhc1	3	0.99963	0.99962	1	21043	0	0.00037235	0.0010257	0.687973	30	3
Gm13306	2	0.99962	0.9996	1	21042	0	0.00038426	0.001061	0.687973	31	2
Stoml1	3	0.21965	0.34545	1	7077	1	0.00038717	0.0010689	0.687973	32	2
Lztr1	3	0.9996	0.99959	1	21041	0	0.00040325	0.0011099	0.687973	33	3
Cyp4f13	3	0.9996	0.99959	1	21040	0	0.0004038	0.0011108	0.687973	34	3
Canx	3	0.96878	0.96871	1	20253	0	0.0004223	0.0011602	0.69802	35	3
NonTargetingControlGuideForMouse_0338	1	0.99956	0.99955	1	21039	0	0.00043892	0.0012058	0.705308	36	1
Prkca	3	0.8498	0.84948	1	17533	0	0.00047198	0.0012956	0.714784	37	2
Gabrr3	3	0.21217	0.33711	1	6926	1	0.00049451	0.0013609	0.714784	38	2
Wdr93	3	0.90727	0.90694	1	18788	0	0.00049704	0.001367	0.714784	39	2
Smad1	3	0.99949	0.99949	1	21038	0	0.0005074	0.0013924	0.714784	40	3
Palb2	3	0.96397	0.96382	1	20135	0	0.00052165	0.0014315	0.714784	41	3
Olfr1218	3	0.99947	0.99946	1	21037	0	0.00053409	0.0014592	0.714784	42	3
Ppp1r36	3	0.75301	0.76322	1	15646	1	0.00054506	0.0014865	0.714784	43	2
Mcoln1	3	0.41043	0.55172	1	11222	1	0.00054772	0.0014935	0.714784	44	2
Vill	3	0.99943	0.99942	1	21036	0	0.00056646	0.0015485	0.724642	45	3
Zfp217	3	0.40042	0.54109	1	10992	1	0.00060641	0.001644	0.752583	46	2
Hyi	3	0.15882	0.27669	1	5725	2	0.00067066	0.0018367	0.822941	47	1
Foxn2	3	0.82729	0.82724	1	17052	1	0.00069326	0.0018936	0.82505	48	2
Dmbt1	3	0.99928	0.99927	1	21034	0	0.0007153	0.0019463	0.82505	49	3
Trpc7	3	0.31766	0.45265	1	9182	1	0.00072032	0.001959	0.82505	50	2
Fam43a	3	0.80109	0.80311	1	16516	1	0.00075123	0.0020417	0.826546	51	2
Aqp12	3	0.99924	0.99922	1	21033	0	0.00075744	0.0020615	0.826546	52	3
Sbf2	3	0.45276	0.58287	1	11820	1	0.00076686	0.0020803	0.826546	53	2
Hsd3b6	3	0.99919	0.99917	1	21032	0	0.0008085	0.0022002	0.854455	54	3
NonTargetingControlGuideForMouse_0428	1	0.99918	0.99915	1	21031	0	0.00081988	0.0022317	0.854455	55	1
Hapln3	3	0.99916	0.99913	1	21030	0	0.00084438	0.0022966	0.860972	56	3
Cdh5	3	0.99912	0.9991	1	21029	0	0.00087538	0.0023737	0.860972	57	3
9630033F20Rik	3	0.59415	0.65752	1	13359	1	0.00091897	0.0024971	0.860972	58	2
Slco6c1	3	0.99905	0.99903	1	21028	0	0.00095209	0.0025773	0.860972	59	3
Midn	3	0.91186	0.91156	1	18888	0	0.00096863	0.0026196	0.860972	60	2
Plcxd3	3	0.99902	0.999	1	21027	0	0.00097879	0.002645	0.860972	61	3
Megf6	3	0.99901	0.99898	1	21026	0	0.00099158	0.0026723	0.860972	62	3
Ndrg3	3	0.65463	0.69423	1	14162	1	0.00099713	0.0026878	0.860972	63	2
Zxdc	3	0.33139	0.46748	1	9496	1	0.0010183	0.0027498	0.860972	64	1
Mad2l1bp	3	0.85286	0.85251	1	17600	0	0.0010241	0.0027625	0.860972	65	2
Adamts6	3	0.95493	0.95483	1	19912	0	0.0010332	0.0027889	0.860972	66	3
Cnr2	3	0.99895	0.99894	1	21025	0	0.0010454	0.0028189	0.860972	67	3
Olfr574	3	0.99892	0.9989	1	21024	0	0.0010816	0.0029064	0.860972	68	3
BC051628	3	0.31762	0.45261	1	9181	1	0.0011176	0.0030183	0.860972	69	1
Olfr50	3	0.99887	0.99886	1	21023	0	0.0011257	0.003039	0.860972	70	3
Olfr1424	3	0.99886	0.99885	1	21022	0	0.0011381	0.0030663	0.860972	71	3
Nxf7	3	0.97159	0.9716	1	20314	0	0.001153	0.0031039	0.860972	72	3
Gsk3a	3	0.99884	0.99883	1	21021	0	0.0011643	0.0031354	0.860972	73	3
Dync1h1	3	0.45807	0.58548	1	11878	1	0.0011672	0.0031405	0.860972	74	1
Ttc24	3	0.99882	0.99881	1	21020	0	0.0011786	0.0031688	0.860972	75	3
Zfp41	3	0.78195	0.78666	1	16125	1	0.0012036	0.0032388	0.860972	76	2
Gan	3	0.73758	0.75155	1	15383	1	0.0012169	0.0032727	0.860972	77	1
8030411F24Rik	3	0.99877	0.99876	1	21019	0	0.0012281	0.0033018	0.860972	78	3
Sfrp1	3	0.99876	0.99874	1	21018	0	0.0012436	0.003347	0.860972	79	3
Bicd2	3	0.99875	0.99874	1	21017	0	0.0012493	0.0033599	0.860972	80	3
Syt4	3	0.91056	0.91024	1	18856	0	0.0012665	0.0034034	0.860972	81	2
Olfr497	3	0.68604	0.71492	1	14588	1	0.0012956	0.0034716	0.860972	82	2
Kir3dl1	3	0.8473	0.84698	1	17478	0	0.0013658	0.0036563	0.860972	83	2
1110008F13Rik	3	0.99862	0.99861	1	21016	0	0.0013792	0.0036864	0.860972	84	3
Wdr36	3	0.2754	0.40687	1	8254	2	0.0014155	0.0037889	0.860972	85	1
Map1b	3	0.99857	0.99856	1	21015	0	0.0014265	0.003819	0.860972	86	3
NonTargetingControlGuideForMouse_0274	1	0.99855	0.99854	1	21014	0	0.0014493	0.0038783	0.860972	87	1
P2ry13	3	0.99243	0.99251	1	20849	0	0.0014651	0.0039102	0.860972	88	3
Efna4	3	0.99853	0.99852	1	21013	0	0.0014717	0.0039253	0.860972	89	3
Ubxn4	3	0.99851	0.9985	1	21012	0	0.0014885	0.0039789	0.860972	90	3
Grrp1	3	0.98244	0.98249	1	20610	0	0.0014896	0.0039812	0.860972	91	3
Cngb1	3	0.99848	0.99847	1	21011	0	0.0015152	0.0040565	0.860972	92	3
Phlpp2	3	0.79347	0.79648	1	16351	1	0.0015247	0.0040833	0.860972	93	2
Abcb6	3	0.99544	0.99545	1	20927	0	0.0015357	0.0041143	0.860972	94	3
Cpeb2	3	0.19866	0.32198	1	6636	1	0.0015644	0.0041872	0.860972	95	1
Olfr671	3	0.9121	0.91178	1	18892	0	0.0015669	0.0041937	0.860972	96	2
Creld1	3	0.99841	0.9984	1	21010	0	0.0015891	0.0042426	0.860972	97	3
Eif2ak1	3	0.99835	0.99834	1	21009	0	0.0016481	0.0044161	0.860972	98	3
Retsat	3	0.99835	0.99834	1	21008	0	0.0016536	0.0044298	0.860972	99	3
Gm4832	3	0.99834	0.99834	1	21007	0	0.0016571	0.0044364	0.860972	100	3
Mfge8	3	0.85214	0.85183	1	17581	0	0.0016637	0.0044519	0.860972	101	2
Usp27x	3	0.74113	0.75416	1	15447	1	0.0017133	0.0045835	0.860972	102	2
Olfr1258	3	0.43811	0.5758	1	11696	1	0.0017484	0.0046761	0.860972	103	2
Hhat	3	0.99824	0.99822	1	21006	0	0.0017629	0.0047194	0.860972	104	3
Hsd17b6	3	0.99678	0.99677	1	20966	0	0.0017629	0.0047196	0.860972	105	3
Gm5414	3	0.84607	0.84582	1	17458	0	0.0017792	0.004765	0.860972	106	2
Trpm2	3	0.9982	0.99818	1	21005	0	0.0018024	0.0048214	0.860972	107	3
Olfr703	3	0.99819	0.99817	1	21004	0	0.001812	0.0048459	0.860972	108	3
Fam69a	3	0.32671	0.4624	1	9381	1	0.0018126	0.0048478	0.860972	109	2
Wdtc1	3	0.99129	0.99135	1	20827	0	0.0018622	0.0049686	0.860972	110	3
H60c	3	0.99811	0.99808	1	21003	0	0.0018929	0.0050452	0.860972	111	3
Pnma1	3	0.95171	0.95162	1	19835	0	0.0019118	0.0050941	0.860972	112	3
Acp5	3	0.99808	0.99806	1	21002	0	0.0019181	0.0051097	0.860972	113	3
Taf5l	3	0.99808	0.99805	1	21001	0	0.0019212	0.0051186	0.860972	114	3
Tox2	3	0.99654	0.99654	1	20952	0	0.0019596	0.0052173	0.860972	115	3
Lmo1	3	0.7198	0.73858	1	15087	1	0.0019614	0.0052244	0.860972	116	2
Vmn1r228	3	0.998	0.99798	1	21000	0	0.0019982	0.0053165	0.860972	117	3
Atxn7l1	3	0.8627	0.86237	1	17817	0	0.0020111	0.0053499	0.860972	118	2
Tmem25	3	0.98938	0.98949	1	20787	0	0.0020175	0.0053664	0.860972	119	3
Vmn1r65	3	0.99797	0.99795	1	20999	0	0.0020267	0.0053932	0.860972	120	3
Cnnm1	3	0.1516	0.26841	1	5573	1	0.0020301	0.0053993	0.860972	121	2
Fhod1	3	0.9944	0.99445	1	20898	0	0.0020327	0.005403	0.860972	122	3
Ick	3	0.99796	0.99794	1	20998	0	0.0020355	0.0054129	0.860972	123	3
Gramd3	3	0.99795	0.99792	1	20997	0	0.0020499	0.0054454	0.860972	124	3
Vmn2r11	3	0.98354	0.98361	1	20632	0	0.0020505	0.0054463	0.860972	125	3
Gjd2	3	0.19638	0.31941	1	6580	2	0.0020607	0.0054759	0.860972	126	1
Sipa1l3	3	0.99793	0.9979	1	20996	0	0.0020724	0.005506	0.860972	127	3
Psmd9	3	0.99792	0.99789	1	20995	0	0.0020829	0.0055399	0.860972	128	3
Gata3	3	0.99791	0.99788	1	20994	0	0.0020878	0.0055535	0.860972	129	3
Gm1587	3	0.49649	0.60471	1	12263	1	0.0020941	0.0055728	0.860972	130	2
Gm6812	3	0.82239	0.82263	1	16927	1	0.0021103	0.0056127	0.860972	131	2
Bard1	3	0.98114	0.98116	1	20568	0	0.0021122	0.0056184	0.860972	132	3
Rdh1	3	0.95794	0.95787	1	19987	0	0.0021174	0.0056301	0.860972	133	3
NonTargetingControlGuideForMouse_0582	1	0.99786	0.99783	1	20993	0	0.0021449	0.0057096	0.860972	134	1
Dpm1	3	0.94029	0.9401	1	19533	0	0.0021599	0.0057439	0.860972	135	2
Vcpkmt	3	0.56456	0.64079	1	13002	1	0.0021696	0.0057731	0.860972	136	2
Upk2	3	0.11501	0.22569	1	4726	1	0.0022096	0.0058727	0.860972	137	2
Csgalnact2	3	0.99776	0.99774	1	20992	0	0.0022416	0.005972	0.860972	138	3
Sft2d1	3	0.49599	0.60445	1	12257	1	0.0022516	0.0059969	0.860972	139	2
Oog3	3	0.21619	0.34161	1	7000	1	0.0022592	0.0060152	0.860972	140	2
Hist1h1b	3	0.86072	0.86036	1	17768	0	0.0022731	0.00605	0.860972	141	2
Slc17a5	3	0.23629	0.36396	1	7424	1	0.0023088	0.0061398	0.860972	142	2
Zfp804a	3	0.5123	0.61275	1	12454	1	0.0023108	0.0061455	0.860972	143	2
Tmem185b	3	0.67567	0.70801	1	14452	1	0.0023162	0.00616	0.860972	144	2
Enpp7	3	0.70296	0.72651	1	14839	1	0.0023584	0.0062771	0.860972	145	2
Car13	3	0.85709	0.85669	1	17682	0	0.0023652	0.0062917	0.860972	146	2
Casp12	3	0.84591	0.84568	1	17455	0	0.0023954	0.0063613	0.860972	147	2
Cdrt4	3	0.99106	0.99112	1	20823	0	0.002408	0.0063984	0.860972	148	3
Clu	3	0.99759	0.99758	1	20990	0	0.0024135	0.0064158	0.860972	149	3
Icam4	3	0.78558	0.78968	1	16201	1	0.0024148	0.0064214	0.860972	150	2
Trip10	3	0.99758	0.99757	1	20989	0	0.0024215	0.0064426	0.860972	151	3
Parp3	3	0.99754	0.99754	1	20988	0	0.0024566	0.0065296	0.860972	152	3
Rhog	3	0.9975	0.9975	1	20987	0	0.0025022	0.0066523	0.860972	153	3
Enoph1	3	0.95036	0.95028	1	19798	0	0.0025238	0.0067078	0.860972	154	3
Slc25a14	3	0.73632	0.7506	1	15358	1	0.0025323	0.0067271	0.860972	155	2
Foxb1	3	0.99745	0.99745	1	20986	0	0.002551	0.0067722	0.860972	156	3
Wdr27	3	0.99745	0.99745	1	20985	0	0.0025529	0.0067802	0.860972	157	3
Hmgn5	3	0.61872	0.67212	1	13681	1	0.0025568	0.0067919	0.860972	158	2
Calb2	3	0.99742	0.99743	1	20984	0	0.0025771	0.0068507	0.860972	159	3
G630090E17Rik	3	0.43332	0.57354	1	11651	1	0.0026064	0.0069255	0.860972	160	2
Svep1	3	0.99737	0.99738	1	20983	0	0.0026345	0.0069946	0.860972	161	3
Olfr297	3	0.97231	0.97233	1	20332	0	0.0026352	0.0069974	0.860972	162	3
Arl14ep	3	0.93538	0.9352	1	19432	0	0.0026409	0.0070153	0.860972	163	2
Vps37c	3	0.99735	0.99737	1	20982	0	0.0026506	0.0070421	0.860972	164	3
Ush1c	3	0.99734	0.99736	1	20981	0	0.0026573	0.0070599	0.860972	165	3
Olfr1262	3	0.98733	0.98739	1	20729	0	0.0026874	0.0071347	0.860972	166	3
Atp11b	3	0.9973	0.99731	1	20980	0	0.0027043	0.0071765	0.860972	167	3
Sarm1	3	0.26268	0.39294	1	7990	1	0.0027552	0.0073185	0.860972	168	2
Chrna5	3	0.99724	0.99724	1	20979	0	0.0027625	0.0073416	0.860972	169	3
Gm12886	3	0.99722	0.99721	1	20978	0	0.0027841	0.0074032	0.860972	170	3
Cyp2j6	3	0.99721	0.99721	1	20977	0	0.0027861	0.0074098	0.860972	171	3
Prss36	3	0.9972	0.99721	1	20976	0	0.0027959	0.0074304	0.860972	172	3
Sowahd	3	0.9972	0.9972	1	20975	0	0.0028048	0.0074493	0.860972	173	3
Wdr64	3	0.98997	0.99005	1	20795	0	0.0028048	0.0074493	0.860972	174	3
Rerg	3	0.075459	0.16639	0.985983	3532	1	0.0028544	0.0075706	0.860972	175	1
Pard6a	3	0.99715	0.99715	1	20974	0	0.0028545	0.0075706	0.860972	176	3
Gm732	3	0.90689	0.90657	1	18781	0	0.0029012	0.0076829	0.860972	177	2
Akirin1	3	0.92076	0.92046	1	19084	0	0.002904	0.0076858	0.860972	178	2
Atp8b5	3	0.49078	0.60181	1	12214	1	0.0029103	0.0077083	0.860972	179	2
Dus1l	3	0.74206	0.75487	1	15464	1	0.0029536	0.0078202	0.860972	180	2
Hba-x	3	0.89092	0.89055	1	18421	0	0.0029559	0.0078277	0.860972	181	2
Gatad1	3	0.90286	0.90251	1	18689	0	0.0029712	0.0078828	0.860972	182	2
Tekt5	3	0.997	0.997	1	20973	0	0.0029978	0.0079472	0.860972	183	3
Nos3	3	0.97613	0.97615	1	20438	0	0.0030032	0.0079603	0.860972	184	3
NonTargetingControlGuideForMouse_0166	1	0.99699	0.997	1	20972	0	0.0030062	0.0079707	0.860972	185	1
Spint1	3	0.99696	0.99697	1	20971	0	0.0030352	0.008044	0.860972	186	3
Espnl	3	0.99696	0.99697	1	20970	0	0.0030373	0.0080511	0.860972	187	3
Dock9	3	0.99695	0.99695	1	20969	0	0.0030456	0.0080675	0.860972	188	3
Slc51b	3	0.99695	0.99695	1	20968	0	0.0030467	0.0080699	0.860972	189	3
St3gal6	3	0.89277	0.89238	1	18455	0	0.0030528	0.0080859	0.860972	190	2
Alpi	3	0.81684	0.8174	1	16826	1	0.003073	0.0081432	0.860972	191	2
Plet1	3	0.99691	0.9969	1	20967	0	0.0030907	0.0081917	0.860972	192	3
D430041D05Rik	3	0.82353	0.82369	1	16952	1	0.0031024	0.0082147	0.860972	193	2
Myh13	3	0.97244	0.97245	1	20337	0	0.003152	0.0083567	0.860972	194	3
Acoxl	3	0.96639	0.96627	1	20195	0	0.0031607	0.0083816	0.860972	195	3
Tmem211	3	0.97595	0.97597	1	20433	0	0.0031828	0.0084498	0.860972	196	3
Thbs1	3	0.30167	0.43543	1	8837	1	0.0032015	0.0084959	0.860972	197	1
Lsamp	3	0.98764	0.98771	1	20739	0	0.0032511	0.0086266	0.860972	198	3
Pax6	3	0.76574	0.77336	1	15857	1	0.0032529	0.008635	0.860972	199	2
Poli	3	0.8012	0.8032	1	16518	1	0.0032657	0.0086665	0.860972	200	2
Cd84	3	0.91325	0.9129	1	18918	0	0.0033007	0.0087639	0.860972	201	2
Olfr1040	3	0.99669	0.99669	1	20965	0	0.0033097	0.0087911	0.860972	202	3
Ano4	3	0.99668	0.99668	1	20964	0	0.0033153	0.0088104	0.860972	203	3
Tbx22	3	0.99668	0.99668	1	20963	0	0.0033164	0.0088132	0.860972	204	3
Ssh3	3	0.99667	0.99667	1	20962	0	0.0033263	0.0088358	0.860972	205	3
Clcn3	3	0.99667	0.99667	1	20961	0	0.003333	0.0088527	0.860972	206	3
Kcnk15	3	0.99666	0.99666	1	20960	0	0.0033352	0.008856	0.860972	207	3
Olfr835	3	0.78512	0.78929	1	16187	1	0.0033463	0.0088856	0.860972	208	2
Pramel5	3	0.75714	0.76648	1	15723	1	0.0033503	0.0088922	0.860972	209	2
Khdc3	3	0.99664	0.99664	1	20959	0	0.0033552	0.0089012	0.860972	210	3
Akr1c18	3	0.99664	0.99664	1	20958	0	0.0033574	0.0089068	0.860972	211	3
Camk2n1	3	0.99663	0.99662	1	20957	0	0.0033708	0.0089402	0.860972	212	3
Otud6a	3	0.86795	0.86757	1	17925	0	0.0033755	0.0089548	0.860972	213	2
Hmox1	3	0.99661	0.99661	1	20956	0	0.0033876	0.0089886	0.860972	214	3
Rufy3	3	0.31055	0.44493	1	9046	2	0.0033999	0.0090239	0.860972	215	1
Kctd16	3	0.99659	0.99658	1	20955	0	0.0034123	0.0090507	0.860972	216	3
Ehbp1l1	3	0.99658	0.99657	1	20954	0	0.0034202	0.009069	0.860972	217	3
Nod1	3	0.99657	0.99657	1	20953	0	0.0034258	0.0090878	0.860972	218	3
Ttc22	3	0.68024	0.71108	1	14507	1	0.0034344	0.0091109	0.860972	219	2
Nthl1	3	0.96502	0.9649	1	20162	0	0.0034377	0.0091203	0.860972	220	3
Olfr97	3	0.98745	0.98751	1	20733	0	0.0034494	0.0091513	0.860972	221	3
Acot7	3	0.99377	0.99383	1	20877	0	0.0034575	0.0091677	0.860972	222	3
Csrp3	3	0.94581	0.94567	1	19690	0	0.0034673	0.0091978	0.860972	223	3
Papd7	3	0.99652	0.99652	1	20951	0	0.0034803	0.009235	0.860972	224	3
Syce3	3	0.99651	0.99651	1	20950	0	0.003494	0.0092712	0.860972	225	3
Adh1	3	0.9965	0.9965	1	20949	0	0.0034963	0.0092759	0.860972	226	3
Gm13177	3	0.10249	0.211	1	4432	2	0.003499	0.0092811	0.860972	227	1
Cer1	3	0.79969	0.80188	1	16479	1	0.0035486	0.0094137	0.865177	228	2
Usp12	3	0.99641	0.9964	1	20948	0	0.0035922	0.0095204	0.865177	229	3
Pnliprp2	3	0.99637	0.99637	1	20947	0	0.0036261	0.0096036	0.865177	230	3
Bloc1s2	3	0.67251	0.70592	1	14404	1	0.0036477	0.0096577	0.865177	231	2
Sema5b	3	0.99632	0.99632	1	20946	0	0.0036768	0.0097287	0.865177	232	3
Prr7	3	0.99539	0.9954	1	20923	0	0.0036973	0.0097846	0.865177	233	3
Glod5	3	0.99515	0.99516	1	20917	0	0.0037226	0.0098509	0.865177	234	3
Igsf8	3	0.11931	0.23076	1	4838	1	0.0037469	0.0099219	0.865177	235	2
Slc25a53	3	0.7167	0.73636	1	15042	1	0.0037603	0.0099562	0.865177	236	2
Epx	3	0.98785	0.98793	1	20747	0	0.0037637	0.0099703	0.865177	237	3
Ifna7	3	0.84633	0.84604	1	17466	0	0.0037964	0.010057	0.865177	238	2
Olfr630	3	0.97313	0.97316	1	20363	0	0.0037981	0.01006	0.865177	239	3
Olfr1389	3	0.99618	0.99619	1	20945	0	0.0038158	0.010094	0.865177	240	3
C4b	3	0.99618	0.99619	1	20944	0	0.003817	0.010098	0.865177	241	3
Skint4	3	0.99618	0.99618	1	20943	0	0.0038194	0.010104	0.865177	242	3
Slc6a12	3	0.96359	0.96345	1	20127	0	0.003846	0.010191	0.865177	243	3
Notum	3	0.50872	0.61092	1	12416	1	0.0038709	0.010247	0.865177	244	2
Abcc2	3	0.94344	0.94328	1	19625	0	0.0038956	0.010306	0.865177	245	2
Mmp15	3	0.7888	0.79241	1	16264	1	0.0039163	0.010355	0.865177	246	2
Vmn1r72	3	0.99607	0.99609	1	20942	0	0.0039298	0.010397	0.865177	247	3
Ccnjl	3	0.99607	0.99608	1	20941	0	0.0039335	0.010406	0.865177	248	3
Prdm16	3	0.53476	0.62449	1	12684	1	0.0039339	0.010407	0.865177	249	2
Acad11	3	0.99606	0.99608	1	20940	0	0.0039397	0.010421	0.865177	250	3
Npsr1	3	0.5996	0.6607	1	13430	1	0.0039451	0.010438	0.865177	251	2
Tmem159	3	0.95003	0.94994	1	19792	0	0.0039947	0.010563	0.865177	252	3
Ticam2	3	0.84142	0.84119	1	17373	0	0.0040115	0.010604	0.865177	253	2
Slc35f4	3	0.99597	0.99599	1	20939	0	0.0040258	0.010638	0.865177	254	3
Pgm2l1	3	0.19027	0.31244	1	6427	1	0.0040442	0.01069	0.865177	255	2
Stxbp2	3	0.99595	0.99597	1	20938	0	0.0040548	0.010722	0.865177	256	3
Abhd14b	3	0.87941	0.87899	1	18056	0	0.0040719	0.010767	0.865177	257	2
Il6st	3	0.12059	0.23228	1	4863	2	0.0040938	0.010818	0.865177	258	1
Lrrc8c	3	0.93771	0.93751	1	19475	0	0.0041433	0.010936	0.865177	259	2
Rnase9	3	0.99586	0.99587	1	20937	0	0.0041439	0.010939	0.865177	260	3
Focad	3	0.96476	0.96463	1	20154	0	0.004158	0.010973	0.865177	261	3
Trak1	3	0.77769	0.78306	1	16043	1	0.0041616	0.010979	0.865177	262	2
Rhox9	3	0.99524	0.99525	1	20921	0	0.0041929	0.011056	0.865177	263	3
Plcg1	3	0.16255	0.28096	1	5810	1	0.0042424	0.011179	0.865177	264	2
Olfr204	3	0.99573	0.99575	1	20936	0	0.0042656	0.011233	0.865177	265	3
Acsbg2	3	0.55176	0.63368	1	12860	1	0.004292	0.011298	0.865177	266	2
Eppk1	3	0.22486	0.35125	1	7184	1	0.0042925	0.011299	0.865177	267	2
R3hdm2	3	0.99569	0.99571	1	20935	0	0.0043062	0.011329	0.865177	268	3
Tspyl4	3	0.99568	0.9957	1	20934	0	0.0043154	0.011352	0.865177	269	3
Tacc1	3	0.99568	0.9957	1	20933	0	0.0043167	0.011355	0.865177	270	3
Phf21a	3	0.2869	0.41939	1	8501	1	0.0043328	0.011398	0.865177	271	2
H2-Ab1	3	0.9458	0.94565	1	19688	0	0.004366	0.011477	0.865177	272	3
BC049715	3	0.95985	0.95974	1	20032	0	0.0043911	0.011546	0.865177	273	3
Ece2	3	0.70824	0.73024	1	14907	1	0.0044365	0.011668	0.865177	274	2
Cyp7a1	3	0.068652	0.15312	0.982537	3281	1	0.0044406	0.011678	0.865177	275	2
Chst10	3	0.99553	0.99554	1	20932	0	0.004466	0.01174	0.865177	276	3
Gdpd5	3	0.84782	0.8475	1	17485	0	0.0044737	0.011754	0.865177	277	2
Olfr1463	3	0.99551	0.99552	1	20931	0	0.0044862	0.011782	0.865177	278	3
Hps5	3	0.99333	0.99341	1	20867	0	0.0044902	0.011789	0.865177	279	3
Chst7	3	0.99551	0.99552	1	20930	0	0.0044916	0.011793	0.865177	280	3
Dscr3	3	0.9955	0.99551	1	20929	0	0.004497	0.011815	0.865177	281	3
Cxcr1	3	0.99547	0.99548	1	20928	0	0.0045282	0.011896	0.865177	282	3
Niacr1	3	0.42247	0.56441	1	11480	1	0.0045397	0.011926	0.865177	283	1
Otogl	3	0.99155	0.99162	1	20830	0	0.0045601	0.011972	0.865177	284	3
Dnase2b	3	0.99543	0.99544	1	20926	0	0.0045651	0.011988	0.865177	285	3
Tmem9	3	0.99543	0.99544	1	20925	0	0.0045705	0.012002	0.865177	286	3
Pwwp2b	3	0.97801	0.97803	1	20497	0	0.0045714	0.012005	0.865177	287	3
Slamf9	3	0.6375	0.68345	1	13923	1	0.004579	0.012023	0.865177	288	2
Arhgap33	3	0.078897	0.17312	0.985983	3685	1	0.0045892	0.012053	0.865177	289	2
Ptpla	3	0.99541	0.99541	1	20924	0	0.0045938	0.012066	0.865177	290	3
Shbg	3	0.81204	0.81299	1	16724	1	0.0046282	0.012157	0.865177	291	2
Cyp4f15	3	0.37669	0.51595	1	10455	2	0.0046388	0.012183	0.865177	292	1
Zfp2	3	0.70163	0.72558	1	14819	1	0.0046739	0.012266	0.865177	293	2
Sfrp2	3	0.99532	0.99534	1	20922	0	0.0046753	0.01227	0.865177	294	3
Prkacb	3	0.6552	0.69459	1	14168	1	0.0046883	0.01231	0.865177	295	2
Gjb2	3	0.93647	0.93628	1	19452	0	0.0047007	0.012337	0.865177	296	2
Tpm2	3	0.68214	0.71234	1	14533	1	0.0047237	0.012392	0.865177	297	2
Vpreb3	3	0.59115	0.65577	1	13320	1	0.0047378	0.012432	0.865177	298	2
Fgr	3	0.99522	0.99523	1	20920	0	0.0047803	0.012532	0.865177	299	3
Rhov	3	0.99522	0.99522	1	20919	0	0.0047845	0.012545	0.865177	300	3
Lyrm7	3	0.77269	0.77901	1	15966	1	0.0047874	0.012554	0.865177	301	2
Dgkk	3	0.99521	0.99522	1	20918	0	0.004793	0.01257	0.865177	302	3
Arhgef18	3	0.83896	0.83872	1	17309	0	0.0048007	0.01259	0.865177	303	2
Olfr1414	3	0.89397	0.89359	1	18484	0	0.0048046	0.012605	0.865177	304	2
St18	3	0.79241	0.79554	1	16330	1	0.0048084	0.012613	0.865177	305	2
Tmco1	3	0.94256	0.94236	1	19598	0	0.0048278	0.012666	0.865177	306	2
Dkk2	3	0.39243	0.53255	1	10820	1	0.0048369	0.012681	0.865177	307	1
Arfgap3	3	0.82428	0.82444	1	16964	1	0.0048511	0.012718	0.865177	308	2
Slamf8	3	0.012543	0.031778	0.807567	828	1	0.0048589	0.012747	0.865177	309	2
Fance	3	0.81199	0.81295	1	16723	1	0.0048864	0.01282	0.865177	310	2
Ly6g6e	3	0.96476	0.96463	1	20153	0	0.0049213	0.012909	0.865177	311	3
Nfe2	3	0.042563	0.099386	0.942972	2213	2	0.004936	0.012944	0.865177	312	1
Vamp3	3	0.74973	0.76073	1	15583	1	0.0049448	0.012971	0.865177	313	2
Fancd2	3	0.99505	0.99506	1	20916	0	0.0049457	0.012972	0.865177	314	3
Man1c1	3	0.99503	0.99504	1	20915	0	0.0049689	0.013025	0.865177	315	3
Ccdc30	3	0.99502	0.99503	1	20914	0	0.0049775	0.013049	0.865177	316	3
Plcd1	3	0.90515	0.9048	1	18750	0	0.0050157	0.013154	0.865177	317	2
Dlgap5	3	0.99496	0.99497	1	20913	0	0.005043	0.013219	0.865177	318	3
Skap2	3	0.24699	0.37576	1	7653	2	0.0050845	0.013318	0.865177	319	1
Olfr197	3	0.92272	0.92243	1	19129	0	0.0051189	0.013401	0.865177	320	2
Mpv17l	3	0.27172	0.40287	1	8175	2	0.005134	0.013439	0.865177	321	1
Tmem251	3	0.99486	0.99489	1	20912	0	0.0051356	0.013442	0.865177	322	3
Acot13	3	0.69213	0.71907	1	14691	1	0.0051388	0.01345	0.865177	323	2
Retn	3	0.69204	0.71901	1	14690	1	0.0051588	0.013499	0.865177	324	2
Ankk1	3	0.99483	0.99486	1	20910	0	0.0051668	0.013515	0.865177	325	3
Pcdhb17	3	0.99483	0.99486	1	20909	0	0.0051712	0.013528	0.865177	326	3
Emid1	3	0.74811	0.75948	1	15557	1	0.0051749	0.013536	0.865177	327	2
Olfr901	3	0.99482	0.99485	1	20908	0	0.0051816	0.013555	0.865177	328	3
Gabrb2	3	0.98569	0.98577	1	20682	0	0.0051836	0.01356	0.865177	329	3
Snx27	3	0.45522	0.58406	1	11842	1	0.0051909	0.013578	0.865177	330	2
Clec5a	3	0.89309	0.89272	1	18463	0	0.0052331	0.013679	0.865177	331	2
Dact3	3	0.66552	0.70126	1	14313	1	0.0052826	0.013805	0.865177	332	2
Nudt1	3	0.55423	0.63507	1	12895	1	0.005304	0.013857	0.865177	333	2
Gm9733	3	0.10442	0.21326	1	4474	2	0.0053321	0.01394	0.865177	334	1
Olfr822	3	0.77424	0.78025	1	15993	1	0.0053816	0.01407	0.865177	335	2
Rai14	3	0.99461	0.99466	1	20907	0	0.0053851	0.014079	0.865177	336	3
Afg3l1	3	0.9046	0.90425	1	18735	0	0.0054311	0.014196	0.865177	337	2
Chst11	3	0.99456	0.9946	1	20906	0	0.0054449	0.014239	0.865177	338	3
Zfp799	3	0.80252	0.80433	1	16550	1	0.0054552	0.014263	0.865177	339	2
Epb4.1l1	3	0.99454	0.99459	1	20905	0	0.0054633	0.014284	0.865177	340	3
Cdkn2b	3	0.69796	0.72305	1	14777	1	0.0054799	0.014325	0.865177	341	2
Thumpd1	3	0.76534	0.77303	1	15852	1	0.0054806	0.014327	0.865177	342	2
NonTargetingControlGuideForMouse_0585	1	0.99449	0.99454	1	20904	0	0.0055072	0.014403	0.865177	343	1
Chrdl2	3	0.99448	0.99454	1	20903	0	0.0055159	0.014433	0.865177	344	3
Clec4f	3	0.99448	0.99454	1	20902	0	0.0055175	0.014437	0.865177	345	3
Irak1bp1	3	0.99447	0.99453	1	20901	0	0.0055252	0.014453	0.865177	346	3
Arhgap26	3	0.71317	0.73379	1	14992	1	0.0055301	0.014462	0.865177	347	2
NonTargetingControlGuideForMouse_0036	1	0.99444	0.9945	1	20900	0	0.0055569	0.014535	0.865177	348	1
Thbs2	3	0.99444	0.9945	1	20899	0	0.0055595	0.014542	0.865177	349	3
Prosc	3	0.83198	0.83173	1	17142	1	0.0055626	0.014552	0.865177	350	2
Zfp65	3	0.85802	0.85764	1	17701	0	0.0055797	0.014602	0.865177	351	2
Adm2	3	0.99437	0.99443	1	20897	0	0.0056268	0.014724	0.865177	352	3
Gpr87	3	0.99434	0.9944	1	20896	0	0.0056583	0.014786	0.865177	353	3
Cep110	3	0.87941	0.87899	1	18200	0	0.0056753	0.014839	0.865177	354	2
Camsap3	3	0.057137	0.12984	0.958934	2845	1	0.0056787	0.014845	0.865177	355	2
Cpt2	3	0.99432	0.99437	1	20895	0	0.0056804	0.014851	0.865177	356	3
Zfp142	3	0.99431	0.99437	1	20894	0	0.0056851	0.014867	0.865177	357	3
A4gnt	3	0.99431	0.99437	1	20893	0	0.0056867	0.014868	0.865177	358	3
Glud1	3	0.60706	0.6652	1	13527	1	0.0056879	0.014872	0.865177	359	2
1700122O11Rik	3	0.78139	0.78619	1	16116	1	0.0056921	0.014882	0.865177	360	2
Gabarapl2	3	0.99427	0.99433	1	20892	0	0.0057264	0.014968	0.865177	361	3
Amotl2	3	0.97441	0.97443	1	20396	0	0.0057282	0.014976	0.865177	362	3
Fam178a	3	0.51883	0.61618	1	12518	1	0.0057468	0.015026	0.865177	363	2
Prf1	3	0.97955	0.97957	1	20530	0	0.0057777	0.015106	0.865177	364	3
Itih4	3	0.92529	0.92496	1	19204	0	0.0057806	0.015113	0.865177	365	2
Thsd7a	3	0.90293	0.90257	1	18691	0	0.0057891	0.015135	0.865177	366	2
Lyzl6	3	0.99419	0.99425	1	20891	0	0.0058079	0.015179	0.865177	367	3
Sp7	3	0.87941	0.87899	1	18032	0	0.0058272	0.015228	0.865177	368	2
Olfr1367	3	0.87941	0.87899	1	18030	0	0.0058613	0.015307	0.865177	369	2
Polh	3	0.35466	0.49263	1	9992	2	0.0058766	0.015343	0.865177	370	1
Pde7b	3	0.99411	0.99417	1	20890	0	0.0058853	0.015368	0.865177	371	3
Map3k9	3	0.61626	0.67068	1	13648	1	0.0058954	0.015397	0.865177	372	2
Tradd	3	0.99408	0.99414	1	20889	0	0.0059161	0.015449	0.865177	373	3
Spty2d1	3	0.80163	0.80355	1	16529	1	0.0059261	0.015478	0.865177	374	1
Ipo8	3	0.99405	0.99411	1	20888	0	0.0059454	0.015531	0.865177	375	3
Tmem151a	3	0.99405	0.99411	1	20887	0	0.0059487	0.015538	0.865177	376	3
Fam83f	3	0.66712	0.70233	1	14330	1	0.005964	0.015577	0.865177	377	2
Pcsk9	3	0.99403	0.99409	1	20886	0	0.0059716	0.015597	0.865177	378	3
Mtfr1l	3	0.80935	0.81056	1	16677	1	0.0059726	0.015604	0.865177	379	2
Clcn6	3	0.51029	0.61172	1	12436	1	0.0059756	0.015612	0.865177	380	2
Fam98c	3	0.99399	0.99405	1	20885	0	0.0060109	0.015701	0.865991	381	3
Steap2	3	0.99398	0.99404	1	20884	0	0.0060191	0.015721	0.865991	382	3
H2-T10	3	0.47819	0.59546	1	12081	1	0.0060746	0.015864	0.865991	383	1
Ofcc1	3	0.99391	0.99398	1	20883	0	0.0060868	0.015904	0.865991	384	3
Hmox2	3	0.34295	0.48003	1	9732	1	0.0060892	0.015909	0.865991	385	2
Zfp560	3	0.9939	0.99397	1	20882	0	0.0060951	0.015928	0.865991	386	3
4921524L21Rik	3	0.99389	0.99395	1	20881	0	0.0061067	0.01596	0.865991	387	3
Col8a1	3	0.80444	0.80604	1	16588	1	0.0061241	0.015996	0.865991	388	2
NonTargetingControlGuideForMouse_0908	1	0.99386	0.99392	1	20880	0	0.0061366	0.01603	0.865991	389	1
Amot	3	0.99384	0.9939	1	20879	0	0.0061599	0.016086	0.865991	390	3
Glipr1	3	0.7999	0.80207	1	16484	1	0.0061736	0.016114	0.865991	391	1
Chrna9	3	0.99382	0.99388	1	20878	0	0.0061834	0.01614	0.865991	392	3
Olfr353	3	0.99033	0.99041	1	20804	0	0.0062231	0.016236	0.865991	393	3
Prkd2	3	0.30441	0.4384	1	8907	1	0.0062419	0.016282	0.865991	394	2
Il1f6	3	0.99375	0.99381	1	20876	0	0.0062522	0.016317	0.865991	395	3
Napsa	3	0.1762	0.29655	1	6125	1	0.0062595	0.016334	0.865991	396	2
Psd3	3	0.71116	0.73234	1	14963	1	0.0062859	0.016397	0.865991	397	2
H2-Aa	3	0.99371	0.99377	1	20875	0	0.0062928	0.016414	0.865991	398	3
Ids	3	0.9937	0.99376	1	20874	0	0.0063013	0.016436	0.865991	399	3
Ap1b1	3	0.99335	0.99342	1	20868	0	0.0063212	0.01649	0.865991	400	3
Tmem178b	3	0.5076	0.61036	1	12405	1	0.006322	0.016491	0.865991	401	2
Fchsd2	3	0.94236	0.94215	1	19593	0	0.0063566	0.016581	0.867461	402	2
H2-T3	3	0.70754	0.72972	1	14895	1	0.0063715	0.016615	0.867461	403	2
Bet1l	3	0.93686	0.93666	1	19458	0	0.0063877	0.016657	0.867461	404	2
Gm1673	3	0.9936	0.99367	1	20873	0	0.0063984	0.016684	0.867461	405	3
Ccdc134	3	0.99356	0.99363	1	20871	0	0.006443	0.016803	0.869005	406	3
P2ry4	3	0.43492	0.5743	1	11670	1	0.0064705	0.016873	0.869005	407	2
Ankrd42	3	0.23554	0.36311	1	7406	1	0.0064857	0.016909	0.869005	408	2
Olfr777	3	0.99068	0.99077	1	20812	0	0.0064902	0.016916	0.869005	409	3
Phlpp1	3	0.99351	0.99359	1	20870	0	0.0064913	0.01692	0.869005	410	3
Eid3	3	0.78272	0.78728	1	16139	1	0.0065199	0.016989	0.870193	411	2
Ccdc116	3	0.94351	0.94335	1	19628	0	0.0065694	0.017116	0.870193	412	2
Dppa1	3	0.65702	0.69578	1	14195	1	0.0066071	0.017208	0.870193	413	2
Creb5	3	0.8998	0.89941	1	18619	0	0.0066189	0.017239	0.870193	414	1
Irf3	3	0.99337	0.99345	1	20869	0	0.0066289	0.017266	0.870193	415	3
Ripply3	3	0.98916	0.98926	1	20776	0	0.0066568	0.01733	0.870193	416	3
Arhgap10	3	0.97692	0.97694	1	20464	0	0.0066613	0.017341	0.870193	417	3
Myoz1	3	0.60248	0.6624	1	13468	1	0.0066684	0.01736	0.870193	418	1
Cln8	3	0.98669	0.98677	1	20704	0	0.0066749	0.017378	0.870193	419	3
Cited2	3	0.82127	0.82158	1	16907	1	0.0066931	0.017426	0.870193	420	2
Wdr48	3	0.42306	0.56499	1	11492	2	0.0067178	0.017496	0.870193	421	1
Klhl32	3	0.8583	0.85794	1	17711	0	0.0067204	0.017502	0.870193	422	2
Trp63	3	0.45585	0.58436	1	11850	1	0.006734	0.017537	0.870193	423	2
Ttbk2	3	0.75926	0.76817	1	15754	1	0.0067673	0.017612	0.870193	424	1
Dhrs1	3	0.93711	0.93693	1	19464	0	0.0067751	0.017633	0.870193	425	2
Olfr1251	3	0.9932	0.99328	1	20866	0	0.0067969	0.01769	0.870193	426	3
Olfr487	3	0.97772	0.97774	1	20489	0	0.0067979	0.017693	0.870193	427	3
Cps1	3	0.76138	0.76984	1	15792	1	0.0068167	0.017738	0.870193	428	2
Rgr	3	0.84942	0.8491	1	17525	0	0.0068254	0.017758	0.870193	429	2
Nedd4	3	0.99317	0.99325	1	20865	0	0.006829	0.017769	0.870193	430	3
Rora	3	0.87941	0.87899	1	18332	0	0.0068662	0.017848	0.872034	431	2
Sim2	3	0.99311	0.99319	1	20864	0	0.0068918	0.017923	0.872854	432	3
NonTargetingControlGuideForMouse_0148	1	0.99308	0.99316	1	20863	0	0.0069151	0.017995	0.872854	433	1
Mpst	3	0.55591	0.63601	1	12909	1	0.0069157	0.017996	0.872854	434	2
U2af1l4	3	0.98894	0.98905	1	20771	0	0.0069651	0.01812	0.872854	435	3
Mob3a	3	0.99303	0.99311	1	20862	0	0.0069676	0.018127	0.872854	436	3
Grem2	3	0.99299	0.99308	1	20861	0	0.0070058	0.018205	0.872854	437	3
Cxx1c	3	0.8526	0.85226	1	17594	0	0.0070146	0.018229	0.872854	438	2
Cic	3	0.99294	0.99302	1	20860	0	0.0070568	0.018341	0.872854	439	3
Sec14l2	3	0.95254	0.95242	1	19846	0	0.0070612	0.018355	0.872854	440	3
Zbtb20	3	0.85856	0.8582	1	17714	0	0.007064	0.018363	0.872854	441	2
Akap9	3	0.48563	0.59922	1	12158	1	0.0070892	0.018434	0.872854	442	2
Satb1	3	0.51485	0.6141	1	12480	1	0.0070939	0.018441	0.872854	443	2
Wdr52	3	0.87941	0.87899	1	18114	0	0.0071135	0.018491	0.872854	444	2
Mdk	3	0.99288	0.99296	1	20859	0	0.0071173	0.0185	0.872854	445	3
NonTargetingControlGuideForMouse_0056	1	0.99287	0.99295	1	20858	0	0.0071304	0.018535	0.872854	446	1
Grhl3	3	0.56344	0.64015	1	12985	1	0.007163	0.018616	0.872854	447	1
G3bp2	3	0.89347	0.89309	1	18474	0	0.0072124	0.018743	0.872854	448	2
NonTargetingControlGuideForMouse_0853	1	0.99279	0.99286	1	20857	0	0.0072133	0.018744	0.872854	449	1
Olfr690	3	0.97046	0.97041	1	20295	0	0.0072205	0.018761	0.872854	450	3
Apoc3	3	0.97725	0.97728	1	20473	0	0.0072441	0.018822	0.872854	451	3
Gcnt2	3	0.40218	0.54297	1	11034	2	0.0072619	0.018854	0.872854	452	1
NonTargetingControlGuideForMouse_0979	1	0.99272	0.99279	1	20856	0	0.0072795	0.018893	0.872854	453	1
Map4k3	3	0.47185	0.59234	1	12021	1	0.0072961	0.018934	0.872854	454	2
Trpc5	3	0.99269	0.99277	1	20855	0	0.0073065	0.018961	0.872854	455	3
Olfr968	3	0.25894	0.38887	1	7905	1	0.0073113	0.01897	0.872854	456	2
Tacc2	3	0.9442	0.94404	1	19642	0	0.007315	0.018982	0.872854	457	2
Amz2	3	0.99268	0.99276	1	20854	0	0.0073159	0.018984	0.872854	458	3
Fam221b	3	0.99265	0.99273	1	20853	0	0.0073459	0.019054	0.874145	459	3
Fam26d	3	0.99261	0.99269	1	20852	0	0.0073929	0.019153	0.875477	460	3
Pigw	3	0.34262	0.47969	1	9725	2	0.0074102	0.0192	0.875477	461	1
Gm8300	1	0.99259	0.99267	1	20851	0	0.007412	0.019207	0.875477	462	1
Trim67	3	0.77402	0.78007	1	15990	1	0.0074596	0.019332	0.879231	463	2
Cystm1	3	0.15026	0.26691	1	5540	1	0.0074819	0.019391	0.880047	464	2
Veph1	3	0.71923	0.73816	1	15076	1	0.0075091	0.019459	0.88122	465	2
Exph5	3	0.99247	0.99255	1	20850	0	0.0075334	0.019536	0.882722	466	3
Tmed5	3	0.12564	0.23822	1	4966	1	0.0075585	0.019609	0.882722	467	1
Cd209c	3	0.21098	0.33581	1	6902	1	0.0075636	0.019618	0.882722	468	2
Gna12	3	0.99242	0.9925	1	20848	0	0.0075831	0.019664	0.88293	469	3
Rgs13	3	0.69186	0.7189	1	14686	1	0.007608	0.019716	0.883368	470	2
Cgrrf1	3	0.50599	0.60955	1	12392	1	0.0076574	0.019842	0.884896	471	2
Zp3	3	0.99234	0.99241	1	20847	0	0.0076639	0.019855	0.884896	472	3
Gabrd	3	0.99232	0.9924	1	20846	0	0.0076755	0.019885	0.884896	473	3
Cpn2	3	0.99231	0.99238	1	20845	0	0.0076891	0.019918	0.884896	474	3
Lpxn	3	0.3046	0.43862	1	8913	1	0.0077068	0.019962	0.884971	475	1
A530016L24Rik	3	0.99227	0.99233	1	20844	0	0.0077337	0.020034	0.884986	476	3
Ccdc70	3	0.47202	0.59241	1	12023	1	0.0077563	0.020089	0.884986	477	2
Lrrc34	3	0.99224	0.9923	1	20843	0	0.0077629	0.020107	0.884986	478	3
Vsig4	3	0.99222	0.99228	1	20842	0	0.0077824	0.020156	0.884986	479	3
Mkx	3	0.20563	0.32987	1	6793	1	0.0078057	0.020213	0.884986	480	2
Car7	3	0.40885	0.55009	1	11187	1	0.0078063	0.020215	0.884986	481	2
Olfr1208	3	0.3264	0.46207	1	9374	2	0.0078551	0.020344	0.888727	482	1
Il17re	3	0.68228	0.71242	1	14536	1	0.0079045	0.020468	0.888727	483	1
Lrwd1	3	0.043792	0.10197	0.942972	2270	1	0.0079291	0.020532	0.888727	484	2
Pcgf3	3	0.97316	0.97318	1	20365	0	0.007934	0.020542	0.888727	485	3
Rnls	3	0.99205	0.99213	1	20841	0	0.0079455	0.02057	0.888727	486	3
Scyl3	3	0.992	0.99209	1	20840	0	0.007995	0.020694	0.888727	487	3
Cd200r1	3	0.79356	0.79656	1	16354	1	0.0080034	0.020713	0.888727	488	2
Tead3	3	0.59947	0.66063	1	13426	1	0.0080478	0.020822	0.888727	489	2
Fam84b	3	0.29602	0.42936	1	8701	2	0.0080528	0.020837	0.888727	490	1
Uhrf2	3	0.99194	0.99202	1	20839	0	0.0080648	0.020864	0.888727	491	3
Olfr902	3	0.99185	0.99193	1	20837	0	0.0080925	0.02093	0.888727	492	3
Gm94	3	0.88952	0.88912	1	18389	0	0.0081022	0.020949	0.888727	493	2
AI597468	3	0.87941	0.87899	1	18123	0	0.0081025	0.02095	0.888727	494	2
Neil2	3	0.99186	0.99193	1	20838	0	0.008145	0.021055	0.888727	495	3
C1ql4	3	0.68913	0.71704	1	14639	1	0.0081517	0.021072	0.888727	496	2
Olfr600	3	0.5566	0.63639	1	12914	1	0.0081523	0.021075	0.888727	497	2
Alpk1	3	0.99184	0.99192	1	20836	0	0.0081611	0.021093	0.888727	498	3
Map7d2	3	0.56945	0.64357	1	13061	1	0.0081623	0.021098	0.888727	499	2
Kcna3	3	0.26971	0.40068	1	8139	1	0.0081673	0.021111	0.888727	500	2
Mylpf	3	0.99182	0.9919	1	20835	0	0.0081792	0.021144	0.888727	501	3
Ndufv3	3	0.32965	0.46558	1	9464	1	0.0082011	0.021197	0.889166	502	2
Arhgdia	3	0.87941	0.87899	1	18163	0	0.0082505	0.02132	0.892575	503	2
Cypt3	3	0.85869	0.85833	1	17717	0	0.0083493	0.021573	0.896489	504	2
Dusp21	3	0.44394	0.57856	1	11745	1	0.0083735	0.021635	0.896489	505	2
4933406J08Rik	3	0.99162	0.99169	1	20834	0	0.0083826	0.02166	0.896489	506	3
Vmn1r191	3	0.91261	0.91228	1	18900	0	0.0083987	0.021699	0.896489	507	2
Pick1	3	0.99159	0.99167	1	20833	0	0.0084052	0.021721	0.896489	508	3
4931414P19Rik	3	0.99159	0.99167	1	20832	0	0.0084093	0.021729	0.896489	509	3
Pamr1	3	0.85223	0.8519	1	17584	0	0.0084293	0.02177	0.896489	510	2
Ccl9	3	0.53416	0.62418	1	12678	1	0.0084496	0.021818	0.896489	511	2
Fcer2a	3	0.99155	0.99162	1	20831	0	0.0084504	0.021821	0.896489	512	3
Mfng	3	0.97546	0.97548	1	20416	0	0.0084954	0.021928	0.896489	513	3
Zfp651	3	0.81754	0.81806	1	16839	1	0.0084976	0.021931	0.896489	514	2
Tarsl2	3	0.52813	0.62103	1	12618	1	0.0085056	0.021948	0.896489	515	2
Vmn1r177	3	0.94122	0.94102	1	19556	0	0.008547	0.022046	0.896489	516	2
Nhsl1	3	0.97823	0.97825	1	20504	0	0.0085822	0.02213	0.896489	517	3
Gm5416	3	0.97649	0.97651	1	20451	0	0.0085873	0.022145	0.896489	518	3
Nfe2l2	3	0.2134	0.33848	1	6948	2	0.0085964	0.022169	0.896489	519	1
Zfp169	3	0.99136	0.99141	1	20829	0	0.0086415	0.022285	0.896489	520	3
F2rl1	3	0.99135	0.9914	1	20828	0	0.0086541	0.02232	0.896489	521	3
Gm1987	2	0.93033	0.93008	1	19320	0	0.0086767	0.022374	0.896489	522	2
Ppp1r13l	3	0.30409	0.43807	1	8898	1	0.0086952	0.022421	0.896489	523	2
Sdf2	3	0.98886	0.98897	1	20770	0	0.0087446	0.022551	0.896489	524	3
Ramp1	3	0.6508	0.69182	1	14112	1	0.0087519	0.022571	0.896489	525	2
Gabbr1	3	0.36144	0.49981	1	10131	1	0.0087726	0.022622	0.896489	526	2
Sdr42e1	3	0.057996	0.13157	0.958977	2888	1	0.0087881	0.022667	0.896489	527	2
Gucy1b3	3	0.28679	0.41926	1	8498	2	0.008794	0.022682	0.896489	528	1
Tdrd3	3	0.54908	0.63219	1	12830	1	0.0088141	0.022728	0.896489	529	2
Grem1	3	0.99119	0.99124	1	20826	0	0.0088142	0.022729	0.896489	530	3
Clec7a	3	0.039832	0.093504	0.935839	2104	2	0.0088434	0.022803	0.896489	531	1
Pik3ca	3	0.2418	0.37002	1	7534	1	0.0088556	0.022841	0.896489	532	2
BC061237	3	0.90523	0.90488	1	18752	0	0.0088608	0.022847	0.896489	533	2
Col6a3	3	0.54462	0.62984	1	12774	1	0.0088928	0.022927	0.896489	534	2
Pnma5	3	0.25007	0.37912	1	7717	1	0.0089076	0.022961	0.896489	535	2
Prss12	3	0.99107	0.99114	1	20825	0	0.0089271	0.023009	0.896489	536	3
Ypel4	3	0.99106	0.99113	1	20824	0	0.0089378	0.023036	0.896489	537	3
Pitx3	3	0.97801	0.97803	1	20496	0	0.0089389	0.023038	0.896489	538	3
Prss58	3	0.91839	0.9181	1	19025	0	0.0089422	0.023046	0.896489	539	2
Zbtb46	3	0.71031	0.73172	1	14951	1	0.0089807	0.02314	0.896489	540	2
Zswim5	3	0.63424	0.68144	1	13882	1	0.0090409	0.023284	0.896489	541	2
Pura	3	0.99095	0.99101	1	20822	0	0.0090538	0.023309	0.896489	542	3
Klk1b8	3	0.24081	0.36895	1	7520	1	0.0090646	0.023338	0.896489	543	2
Ppp3ca	3	0.61924	0.67241	1	13689	1	0.0090804	0.023377	0.896489	544	2
Olfr883	3	0.69319	0.71979	1	14703	1	0.0090857	0.023393	0.896489	545	2
Zfp536	3	0.99091	0.99098	1	20821	0	0.0090906	0.023403	0.896489	546	3
Klhl5	3	0.99089	0.99096	1	20820	0	0.0091079	0.023442	0.896489	547	3
Tex13	3	0.99086	0.99094	1	20819	0	0.0091361	0.023507	0.896489	548	3
Dcpp2	2	0.99086	0.99093	1	20818	0	0.0091383	0.023511	0.896489	549	2
Sema3e	3	0.062333	0.14042	0.97298	3039	2	0.0091397	0.023514	0.896489	550	1
Rufy2	3	0.42704	0.56918	1	11572	1	0.0091489	0.023539	0.896489	551	2
Dcaf15	3	0.99084	0.99092	1	20817	0	0.0091578	0.023558	0.896489	552	3
Ankrd9	3	0.35649	0.49456	1	10030	1	0.0091753	0.023607	0.896489	553	2
Sirt7	3	0.4077	0.54888	1	11161	1	0.0091891	0.023643	0.896489	554	2
Cbln1	3	0.9908	0.99088	1	20816	0	0.0092014	0.023675	0.896489	555	3
Slc35a1	3	0.87941	0.87899	1	18144	0	0.0092018	0.023675	0.896489	556	2
Stim1	3	0.0069651	0.018191	0.724071	529	2	0.0092385	0.023767	0.896489	557	1
Tyw5	3	0.83329	0.83303	1	17177	1	0.0092442	0.023786	0.896489	558	2
Ninl	3	0.64358	0.68727	1	14007	1	0.0092654	0.023838	0.896489	559	2
NonTargetingControlGuideForMouse_0335	1	0.99073	0.99082	1	20815	0	0.0092671	0.023843	0.896489	560	1
Wrap73	2	0.99072	0.99081	1	20814	0	0.0092845	0.023887	0.896489	561	2
Igsf10	3	0.22024	0.34611	1	7087	1	0.0093026	0.023926	0.896489	562	2
2810006K23Rik	3	0.92569	0.92538	1	19211	0	0.0093293	0.023994	0.89668	563	2
Hexa	3	0.54368	0.62931	1	12765	1	0.0093372	0.024016	0.89668	564	1
Ccl5	3	0.75052	0.76133	1	15601	1	0.0093866	0.024132	0.899404	565	1
Arhgef10	3	0.99059	0.99067	1	20811	0	0.0094147	0.024205	0.90044	566	3
Fuom	3	0.99057	0.99066	1	20810	0	0.0094302	0.024245	0.90044	567	3
Mtfp1	3	0.82214	0.82239	1	16923	1	0.0094576	0.024304	0.901034	568	2
Baiap2l2	3	0.99052	0.9906	1	20809	0	0.0094791	0.024356	0.901084	569	3
Glb1l3	3	0.99046	0.99054	1	20808	0	0.0095438	0.024497	0.901084	570	3
NonTargetingControlGuideForMouse_0558	1	0.99043	0.99052	1	20807	0	0.0095652	0.02455	0.901084	571	1
Plekho2	3	0.33613	0.47259	1	9599	1	0.0095705	0.024559	0.901084	572	2
Evi2b	3	0.10049	0.20861	1	4380	2	0.0095841	0.024598	0.901084	573	1
Tmem38a	3	0.99037	0.99045	1	20806	0	0.009629	0.024717	0.901084	574	3
Vasn	3	0.38757	0.52742	1	10710	1	0.0096335	0.024731	0.901084	575	2
Fancl	3	0.99035	0.99043	1	20805	0	0.009647	0.024772	0.901084	576	3
Odam	3	0.35608	0.49414	1	10018	1	0.0096679	0.024824	0.901084	577	2
Olfr108	3	0.87941	0.87899	1	18120	0	0.0096829	0.024864	0.901084	578	2
Olfr299	3	0.99029	0.99037	1	20803	0	0.0097079	0.024917	0.901084	579	3
Mapk6	3	0.61102	0.66759	1	13581	1	0.0097221	0.024959	0.901084	580	2
Guca1b	3	0.62959	0.67861	1	13825	1	0.0097322	0.024981	0.901084	581	2
Tcf23	3	0.85699	0.8566	1	17679	0	0.0097766	0.025087	0.901084	582	2
E130012A19Rik	3	0.92935	0.92912	1	19296	0	0.009831	0.025213	0.901084	583	2
Tmem50b	3	0.99015	0.99022	1	20802	0	0.0098488	0.025256	0.901084	584	3
Cyp2a12	3	0.52644	0.62019	1	12598	1	0.0098803	0.025337	0.901084	585	1
NonTargetingControlGuideForMouse_0631	1	0.9901	0.99018	1	20801	0	0.0098965	0.025381	0.901084	586	1
E030019B06Rik	3	0.99009	0.99017	1	20800	0	0.0099083	0.02541	0.901084	587	3
Dus3l	3	0.99007	0.99015	1	20799	0	0.0099289	0.025458	0.901084	588	3
Spc24	3	0.86032	0.85998	1	17761	0	0.0099297	0.02546	0.901084	589	1
Lamp2	3	0.99007	0.99015	1	20798	0	0.0099312	0.025463	0.901084	590	3
Rab3il1	3	0.99004	0.99012	1	20797	0	0.0099565	0.025529	0.901084	591	3
S100a11	3	0.89009	0.88971	1	18404	0	0.010001	0.025644	0.901084	592	2
Zfp78	3	0.98998	0.99007	1	20796	0	0.010016	0.02568	0.901084	593	3
Fam134b	3	0.36215	0.50056	1	10147	2	0.010028	0.025711	0.901084	594	1
Bcl2	3	0.75432	0.76423	1	15669	1	0.010029	0.025711	0.901084	595	2
Rnf222	3	0.0079045	0.020572	0.754512	573	1	0.010045	0.025748	0.901084	596	2
Gpr128	3	0.90461	0.90426	1	18736	0	0.010101	0.025883	0.901084	597	2
Slc38a8	3	0.97369	0.9737	1	20376	0	0.010123	0.025935	0.901084	598	3
Olfr919	3	0.83656	0.83631	1	17257	0	0.010127	0.025943	0.901084	599	2
Stt3b	3	0.98985	0.98994	1	20794	0	0.010146	0.025991	0.901084	600	3
Mcm9	3	0.87941	0.87899	1	18335	0	0.010176	0.026062	0.901084	601	2
Shcbp1	3	0.83521	0.83495	1	17217	1	0.010178	0.026066	0.901084	602	2
Uqcc1	3	0.023442	0.05717	0.871757	1381	1	0.010273	0.026285	0.901084	603	2
Csgalnact1	3	0.80154	0.80347	1	16526	1	0.010325	0.026411	0.901084	604	2
Zkscan4	3	0.98967	0.98977	1	20793	0	0.010331	0.02643	0.901084	605	3
Lipa	3	0.98963	0.98974	1	20792	0	0.010367	0.026517	0.901084	606	3
Mccc2	3	0.17769	0.29819	1	6160	1	0.010374	0.02653	0.901084	607	2
Aprt	3	0.98961	0.98972	1	20791	0	0.010393	0.026576	0.901084	608	3
Cep68	3	0.18735	0.30919	1	6366	2	0.010423	0.026655	0.901084	609	1
Armc3	3	0.98955	0.98966	1	20790	0	0.010447	0.02671	0.901084	610	3
Ccdc181	3	0.94782	0.9477	1	19741	0	0.010473	0.026769	0.901084	611	3
Sec16b	3	0.64126	0.68579	1	13979	1	0.010492	0.026809	0.901084	612	2
4930524N10Rik	3	0.83707	0.83681	1	17268	0	0.010514	0.026867	0.901084	613	2
Olfr170	3	0.12682	0.23962	1	4995	2	0.010522	0.02689	0.901084	614	1
Fam189b	3	0.98947	0.98959	1	20789	0	0.010526	0.0269	0.901084	615	3
Krtap9-1	3	0.98944	0.98955	1	20788	0	0.010564	0.026996	0.901084	616	3
Xrn1	3	0.076119	0.16768	0.985983	3568	1	0.010627	0.027137	0.901084	617	2
Grlf1	3	0.98934	0.98945	1	20786	0	0.010655	0.027197	0.901084	618	3
Hoxb7	3	0.98934	0.98943	1	20785	0	0.010662	0.027217	0.901084	619	3
Olfr352	3	0.92396	0.92361	1	19160	0	0.01067	0.027238	0.901084	620	2
Efhb	3	0.98933	0.98943	1	20784	0	0.010674	0.027253	0.901084	621	3
Sh3gl2	3	0.98931	0.98941	1	20783	0	0.010691	0.02729	0.901084	622	3
Nf2	3	0.45592	0.58439	1	11851	1	0.010741	0.027411	0.901084	623	2
NonTargetingControlGuideForMouse_0481	1	0.98926	0.98937	1	20782	0	0.010741	0.027411	0.901084	624	1
Gm20854	3	0.98925	0.98936	1	20781	0	0.010754	0.027443	0.901084	625	3
Cenpb	3	0.22587	0.35235	1	7208	1	0.010769	0.027483	0.901084	626	1
Naip6	1	0.98919	0.9893	1	20780	0	0.010807	0.027571	0.901084	627	1
Usp49	3	0.32824	0.46403	1	9423	1	0.010818	0.027595	0.901084	628	2
Zc3h12b	3	0.98918	0.98928	1	20779	0	0.01082	0.027604	0.901084	629	3
Cklf	3	0.98917	0.98928	1	20778	0	0.010827	0.027621	0.901084	630	3
1700030J22Rik	3	0.98917	0.98927	1	20777	0	0.010834	0.02764	0.901084	631	3
Lrriq3	3	0.8372	0.83695	1	17271	0	0.010844	0.027659	0.901084	632	2
Ly75	3	0.98915	0.98926	1	20775	0	0.010849	0.027671	0.901084	633	3
NonTargetingControlGuideForMouse_0067	1	0.98914	0.98925	1	20774	0	0.010857	0.027689	0.901084	634	1
Kcnc3	3	0.96886	0.96879	1	20259	0	0.010867	0.027707	0.901084	635	3
Dlg3	3	0.72027	0.73893	1	15099	1	0.01089	0.027757	0.901084	636	2
Smg7	3	0.14782	0.26404	1	5484	2	0.010917	0.027811	0.901084	637	1
NonTargetingControlGuideForMouse_0229	1	0.98906	0.98916	1	20773	0	0.01094	0.027862	0.901084	638	1
4930402K13Rik	3	0.14986	0.26645	1	5534	1	0.010964	0.027932	0.901084	639	2
Nrep	3	0.87941	0.87899	1	18113	0	0.011011	0.028051	0.901084	640	2
Tas2r106	3	0.79142	0.7947	1	16309	1	0.011016	0.028067	0.901084	641	2
Smok2a	3	0.98896	0.98907	1	20772	0	0.011042	0.028125	0.901084	642	3
Fbxo30	3	0.64198	0.68627	1	13987	1	0.011065	0.028186	0.901084	643	1
Senp5	3	0.01707	0.042532	0.850541	1052	2	0.011114	0.028317	0.901084	644	1
Gsta3	3	0.86637	0.86602	1	17885	0	0.011161	0.028429	0.901084	645	2
Pigq	3	0.48035	0.59653	1	12107	1	0.011163	0.028435	0.901084	646	1
Aig1	3	0.91975	0.91946	1	19060	0	0.011212	0.028568	0.901084	647	2
Colec12	3	0.98878	0.98889	1	20769	0	0.011216	0.028575	0.901084	648	3
Ankrd6	3	0.98875	0.98886	1	20768	0	0.011246	0.028643	0.901084	649	3
Oit3	3	0.98875	0.98885	1	20767	0	0.011248	0.028652	0.901084	650	3
Dytn	3	0.98874	0.98885	1	20766	0	0.011256	0.028667	0.901084	651	3
Olfr1333	3	0.1629	0.28139	1	5823	1	0.011262	0.028682	0.901084	652	1
1600002K03Rik	3	0.67642	0.70851	1	14466	1	0.011311	0.02881	0.901084	653	1
Zfp831	3	0.35675	0.49485	1	10038	1	0.011312	0.028816	0.901084	654	2
Fbxo38	3	0.98867	0.98877	1	20765	0	0.011331	0.028864	0.901084	655	3
Zranb3	3	0.9502	0.95012	1	19796	0	0.011336	0.028877	0.901084	656	3
Zfp36l1	3	0.1251	0.23759	1	4957	2	0.01136	0.028943	0.901084	657	1
Dvl3	3	0.98842	0.9885	1	20761	0	0.011371	0.028965	0.901084	658	3
Gpc2	3	0.98861	0.9887	1	20764	0	0.011388	0.029004	0.901084	659	3
Ptk2b	3	0.87941	0.87899	1	18213	0	0.01141	0.029047	0.901084	660	1
Tmem37	3	0.72203	0.74019	1	15119	1	0.011441	0.029127	0.901084	661	2
Ddit3	3	0.27172	0.40287	1	8176	1	0.011459	0.029169	0.901084	662	1
H2afv	3	0.65297	0.69317	1	14138	1	0.011465	0.029184	0.901084	663	2
Gp1ba	3	0.98853	0.98861	1	20763	0	0.011469	0.029195	0.901084	664	3
Trim31	3	0.98852	0.9886	1	20762	0	0.011482	0.029227	0.901084	665	3
Ctsf	3	0.68438	0.71381	1	14564	1	0.011488	0.029245	0.901084	666	2
Arsi	3	0.059285	0.13416	0.963269	2932	2	0.011508	0.02929	0.901084	667	1
5031414D18Rik	3	0.15097	0.26771	1	5557	1	0.01153	0.029341	0.901084	668	2
Pds5b	3	0.98841	0.98848	1	20760	0	0.011591	0.029495	0.901084	669	3
Gramd1a	3	0.87941	0.87899	1	18137	0	0.011624	0.029582	0.901084	670	2
Taar3	3	0.98836	0.98844	1	20759	0	0.011639	0.029626	0.901084	671	3
Epo	3	0.26547	0.396	1	8043	1	0.011656	0.029656	0.901084	672	2
Zfp354a	3	0.98833	0.98841	1	20758	0	0.011672	0.029691	0.901084	673	3
Maneal	3	0.98825	0.98833	1	20757	0	0.011752	0.029893	0.901084	674	3
Crebbp	3	0.98678	0.98686	1	20708	0	0.011755	0.029901	0.901084	675	3
Bex1	3	0.98824	0.98832	1	20756	0	0.011762	0.029919	0.901084	676	3
Col19a1	3	0.41144	0.5528	1	11245	1	0.011796	0.029997	0.901084	677	2
Xpa	3	0.0015148	0.0040729	0.47753	179	2	0.011804	0.030019	0.901084	678	1
Klrg1	3	0.98816	0.98825	1	20755	0	0.011839	0.030099	0.901084	679	3
Kcnh2	3	0.72712	0.74386	1	15194	1	0.011844	0.03011	0.901084	680	2
Tcea1	3	0.14835	0.26467	1	5495	2	0.011853	0.03013	0.901084	681	1
Map2k4	3	0.98812	0.98821	1	20754	0	0.011878	0.030188	0.901084	682	3
St8sia1	3	0.98811	0.9882	1	20753	0	0.011889	0.030219	0.901084	683	3
Akr1b10	3	0.70396	0.7272	1	14850	1	0.011903	0.03025	0.901084	684	2
Fam193b	3	0.94404	0.9439	1	19641	0	0.011928	0.030315	0.901084	685	2
Olfr1124	3	0.87941	0.87899	1	18087	0	0.011952	0.030372	0.901084	686	2
NonTargetingControlGuideForMouse_0896	1	0.98803	0.98813	1	20752	0	0.011967	0.030413	0.901084	687	1
Mgl2	3	0.98803	0.98812	1	20751	0	0.011974	0.030432	0.901084	688	3
Kcng2	3	0.98796	0.98805	1	20750	0	0.012042	0.030585	0.901084	689	3
Arhgap28	3	0.47622	0.59451	1	12063	1	0.012051	0.030605	0.901084	690	2
2510002D24Rik	3	0.033045	0.078817	0.908945	1825	1	0.01206	0.030624	0.901084	691	2
Pi4k2a	3	0.020504	0.05042	0.86041	1228	1	0.012078	0.030668	0.901084	692	2
Fam110c	3	0.98792	0.98801	1	20749	0	0.012079	0.030668	0.901084	693	3
Bhlhe23	3	0.98792	0.98801	1	20748	0	0.012084	0.03068	0.901084	694	3
Apc2	3	0.407	0.54811	1	11143	1	0.01209	0.030693	0.901084	695	2
Rgs9bp	3	0.98328	0.98334	1	20626	0	0.0121	0.030722	0.901084	696	3
H2-M1	3	0.93505	0.93487	1	19422	0	0.012127	0.03078	0.901084	697	2
Tbc1d14	3	0.23175	0.35887	1	7325	2	0.012149	0.030828	0.901084	698	1
Morn4	3	0.98785	0.98793	1	20746	0	0.012155	0.030844	0.901084	699	3
Zfp438	3	0.98784	0.98792	1	20745	0	0.012157	0.03085	0.901084	700	3
Inpp5d	3	0.98783	0.98791	1	20744	0	0.012168	0.030877	0.901084	701	3
D6Wsu163e	3	0.98783	0.98791	1	20743	0	0.01217	0.030882	0.901084	702	3
Rapgef4	3	0.98781	0.9879	1	20742	0	0.012186	0.030923	0.901084	703	3
Glra1	3	0.98776	0.98784	1	20741	0	0.012236	0.031043	0.901084	704	3
Ccl17	3	0.96589	0.96577	1	20181	0	0.012248	0.03107	0.901084	705	3
Lmo3	3	0.64153	0.68598	1	13983	1	0.012266	0.031112	0.901084	706	2
Samt3	3	0.87941	0.87899	1	18206	0	0.012284	0.031149	0.901084	707	2
Ppap2a	3	0.9877	0.98777	1	20740	0	0.012302	0.031193	0.901084	708	3
Olfr382	3	0.71162	0.73266	1	14972	1	0.012396	0.031423	0.901084	709	2
Aox1	3	0.38149	0.52096	1	10562	1	0.012424	0.031491	0.901084	710	2
5031439G07Rik	3	0.98756	0.98763	1	20738	0	0.012435	0.031521	0.901084	711	3
Lrp4	3	0.98756	0.98762	1	20737	0	0.012443	0.03154	0.901084	712	3
Hnf4a	3	0.46412	0.58845	1	11942	1	0.012445	0.031544	0.901084	713	1
Cdh10	3	0.36666	0.50535	1	10252	1	0.012494	0.031662	0.901084	714	1
Trim26	3	0.9875	0.98756	1	20736	0	0.012499	0.031676	0.901084	715	3
Aplp1	3	0.98748	0.98754	1	20735	0	0.012518	0.031718	0.901084	716	3
Mmp1a	3	0.98746	0.98752	1	20734	0	0.012539	0.031769	0.901084	717	3
Phf2	3	0.59355	0.65719	1	13352	1	0.012543	0.031777	0.901084	718	2
Dzank1	3	0.78886	0.79246	1	16265	1	0.012565	0.031821	0.901084	719	2
Fam13b	3	0.98742	0.98748	1	20732	0	0.012582	0.031866	0.901084	720	3
Atp10a	3	0.92487	0.92455	1	19189	0	0.012593	0.031895	0.901084	721	2
Coro7	3	0.98737	0.98743	1	20731	0	0.012633	0.031997	0.901084	722	3
Il18r1	3	0.79052	0.79393	1	16287	1	0.012642	0.032019	0.901084	723	1
Vegfc	3	0.98736	0.98742	1	20730	0	0.012644	0.032024	0.901084	724	3
Flad1	3	0.043783	0.10196	0.942972	2269	2	0.012691	0.032139	0.901084	725	1
Olfr1135	3	0.8002	0.80234	1	16493	1	0.012694	0.032145	0.901084	726	2
Scgb3a2	3	0.9873	0.98736	1	20728	0	0.012701	0.032158	0.901084	727	3
Cxcl16	3	0.98727	0.98734	1	20727	0	0.012728	0.032226	0.901084	728	3
Lbx2	3	0.41624	0.55782	1	11319	1	0.012741	0.032261	0.901084	729	2
Usp10	3	0.98726	0.98732	1	20726	0	0.012742	0.032264	0.901084	730	3
Itch	3	0.98722	0.98728	1	20725	0	0.01278	0.032354	0.901084	731	3
Slfn9	3	0.98721	0.98727	1	20724	0	0.012785	0.032365	0.901084	732	3
Tmem183a	3	0.21663	0.34209	1	7007	2	0.01279	0.032379	0.901084	733	1
Vps37d	3	0.65737	0.696	1	14200	1	0.012806	0.032418	0.901084	734	2
D17H6S53E	3	0.98719	0.98725	1	20723	0	0.01281	0.032425	0.901084	735	3
Olfr828	3	0.98718	0.98724	1	20722	0	0.012818	0.032439	0.901084	736	3
Krt75	3	0.98718	0.98724	1	20721	0	0.01282	0.032448	0.901084	737	3
9430007A20Rik	3	0.27455	0.40597	1	8242	2	0.012839	0.03249	0.901084	738	1
Trim46	3	0.98714	0.9872	1	20720	0	0.012864	0.032535	0.901084	739	3
Slc46a2	3	0.98713	0.9872	1	20719	0	0.012872	0.032549	0.901084	740	3
Shkbp1	3	0.96531	0.96518	1	20172	0	0.012888	0.032586	0.901084	741	3
A730017C20Rik	3	0.78021	0.78523	1	16088	1	0.012893	0.032599	0.901084	742	2
Pusl1	3	0.98709	0.98716	1	20718	0	0.01291	0.032641	0.901084	743	3
Fam211b	3	0.67107	0.70493	1	14386	1	0.012918	0.032659	0.901084	744	2
Xcl1	3	0.98707	0.98715	1	20717	0	0.012927	0.032682	0.901084	745	3
Zfp553	3	0.98699	0.98706	1	20716	0	0.013006	0.032857	0.901084	746	3
Cers2	3	0.98697	0.98704	1	20715	0	0.013028	0.032913	0.901084	747	3
Mtm1	3	0.41032	0.55163	1	11217	1	0.013036	0.032929	0.901084	748	1
G6pc2	3	0.66703	0.70226	1	14329	1	0.013042	0.032946	0.901084	749	2
Galnt10	3	0.98694	0.98702	1	20714	0	0.013061	0.032988	0.901084	750	3
Dusp23	3	0.45925	0.58603	1	11892	1	0.013067	0.032999	0.901084	751	2
Fgf6	3	0.66107	0.69839	1	14255	1	0.013085	0.033043	0.901084	752	1
Fpr2	3	0.94644	0.94629	1	19708	0	0.013099	0.033078	0.901084	753	3
Ctnnbip1	3	0.9869	0.98698	1	20713	0	0.013103	0.033085	0.901084	754	3
Fancb	3	0.93053	0.93029	1	19322	0	0.013117	0.033119	0.901084	755	2
Capzb	3	0.19578	0.31873	1	6567	2	0.013135	0.033159	0.901084	756	1
Mrgprh	3	0.98686	0.98693	1	20712	0	0.013144	0.033181	0.901084	757	3
Ednrb	3	0.98683	0.9869	1	20711	0	0.013175	0.033252	0.901084	758	3
Plp1	3	0.98682	0.9869	1	20710	0	0.013177	0.03326	0.901084	759	3
Vmn2r83	3	0.7318	0.74724	1	15281	1	0.013184	0.033272	0.901084	760	1
Cdh1	3	0.83038	0.83022	1	17111	1	0.013187	0.033279	0.901084	761	2
Speg	3	0.9868	0.98688	1	20709	0	0.0132	0.033312	0.901084	762	3
Olfr1109	3	0.98678	0.98685	1	20707	0	0.013222	0.033368	0.901084	763	3
Pmp22	3	0.98674	0.98681	1	20706	0	0.013264	0.033466	0.901084	764	3
Asb10	3	0.98673	0.98681	1	20705	0	0.013266	0.033473	0.901084	765	3
Npm2	3	0.98548	0.98555	1	20673	0	0.013268	0.033478	0.901084	766	3
Upf3b	3	0.89968	0.8993	1	18617	0	0.013282	0.033511	0.901084	767	2
Psg29	3	0.98668	0.98676	1	20703	0	0.013322	0.033613	0.901084	768	3
Anapc10	3	0.15828	0.27606	1	5717	2	0.013332	0.033637	0.901084	769	1
Klhl31	3	0.3955	0.53581	1	10886	2	0.01343	0.03387	0.901084	770	1
Olfr1316	3	0.7457	0.75764	1	15526	1	0.013452	0.033927	0.901084	771	2
Itgb7	3	0.73262	0.74786	1	15294	1	0.013479	0.033995	0.901084	772	2
NonTargetingControlGuideForMouse_0431	1	0.98651	0.98658	1	20702	0	0.013491	0.034018	0.901084	773	1
Tmprss6	3	0.92526	0.92493	1	19201	0	0.013509	0.034059	0.901084	774	2
Nmu	3	0.93506	0.93488	1	19423	0	0.013529	0.034113	0.901084	775	2
Rsph4a	3	0.98647	0.98654	1	20701	0	0.01353	0.034118	0.901084	776	3
Ano5	3	0.80495	0.80652	1	16596	1	0.013578	0.034237	0.901084	777	1
Neurog3	3	0.90111	0.90074	1	18654	0	0.013604	0.034293	0.901084	778	2
Zfhx2	3	0.97915	0.97917	1	20525	0	0.013627	0.034341	0.901084	779	3
5033411D12Rik	3	0.94937	0.94928	1	19776	0	0.013636	0.034363	0.901084	780	3
Echdc2	3	0.93149	0.93124	1	19344	0	0.013668	0.034445	0.901084	781	2
Psma8	3	0.091167	0.19644	0.994348	4156	1	0.013676	0.034463	0.901084	782	2
Tro	3	0.96172	0.96161	1	20086	0	0.0137	0.034523	0.901084	783	3
Kat2a	3	0.37672	0.51597	1	10456	1	0.013713	0.034562	0.901084	784	2
Gjb3	3	0.5297	0.62182	1	12631	1	0.013719	0.034586	0.901084	785	2
Bsph1	3	0.66471	0.70075	1	14301	1	0.013726	0.034606	0.901084	786	2
Zfp939	3	0.98627	0.98633	1	20700	0	0.013728	0.034614	0.901084	787	3
Abca6	3	0.69142	0.7186	1	14677	1	0.013732	0.034622	0.901084	788	2
Spag7	3	0.93529	0.9351	1	19430	0	0.013745	0.034649	0.901084	789	2
Sbk3	3	0.98622	0.98628	1	20699	0	0.013783	0.034739	0.901084	790	3
Gatc	3	0.3197	0.45483	1	9232	1	0.013809	0.034796	0.901084	791	2
Fadd	3	0.33245	0.4686	1	9515	2	0.013824	0.034834	0.901084	792	1
Ctf1	3	0.98617	0.98625	1	20698	0	0.013831	0.034848	0.901084	793	3
Zfp943	3	0.3614	0.49978	1	10129	1	0.013835	0.034855	0.901084	794	2
Cercam	3	0.98614	0.98622	1	20697	0	0.013857	0.034908	0.901084	795	3
Gpr132	3	0.98613	0.98621	1	20696	0	0.013868	0.034935	0.901084	796	3
Olfr71	3	0.73099	0.74668	1	15267	1	0.013873	0.034948	0.901084	797	2
Rnf13	3	0.91849	0.9182	1	19028	0	0.013874	0.034949	0.901084	798	2
Dynll2	3	0.98613	0.9862	1	20695	0	0.013874	0.03495	0.901084	799	3
Cd180	3	0.98223	0.98227	1	20607	0	0.013887	0.034986	0.901084	800	3
Magi2	3	0.98611	0.98619	1	20694	0	0.013891	0.034995	0.901084	801	3
Olfr1010	3	0.94146	0.94126	1	19566	0	0.013906	0.03503	0.901084	802	2
Gnat2	3	0.31974	0.45487	1	9233	2	0.013922	0.035072	0.901084	803	1
Cyp2b19	3	0.98605	0.98613	1	20693	0	0.013949	0.035134	0.901084	804	3
Gimap7	3	0.44987	0.58147	1	11798	1	0.013972	0.035191	0.901084	805	1
Ano6	3	0.98601	0.98609	1	20692	0	0.013986	0.035222	0.901084	806	3
T	3	0.98599	0.98607	1	20691	0	0.014009	0.03528	0.901084	807	3
Fbxo7	3	0.64987	0.69122	1	14100	1	0.014021	0.035307	0.901084	808	1
Uckl1	3	0.38481	0.52454	1	10650	1	0.01407	0.035428	0.901084	809	2
Nme9	3	0.9859	0.98599	1	20690	0	0.014102	0.035504	0.901084	810	3
NonTargetingControlGuideForMouse_0109	1	0.9859	0.98598	1	20689	0	0.014104	0.035509	0.901084	811	1
Lrfn4	3	0.98589	0.98598	1	20688	0	0.014108	0.03552	0.901084	812	3
Klra8	2	0.87788	0.87747	1	17966	0	0.014111	0.03553	0.901084	813	2
Mageb16	3	0.31554	0.45035	1	9138	1	0.014119	0.035551	0.901084	814	1
Scn3a	3	0.98588	0.98596	1	20687	0	0.014122	0.035564	0.901084	815	3
Olfr1497	3	0.98587	0.98596	1	20686	0	0.014125	0.035571	0.901084	816	3
Anxa13	3	0.41405	0.55553	1	11293	1	0.014169	0.035673	0.901084	817	2
NonTargetingControlGuideForMouse_0904	1	0.98583	0.98591	1	20685	0	0.01417	0.035674	0.901084	818	1
Galr2	3	0.2803	0.41214	1	8363	1	0.014191	0.035725	0.901084	819	2
Lifr	3	0.9759	0.97592	1	20432	0	0.014217	0.035792	0.901084	820	3
Dhrs2	3	0.87941	0.87899	1	18135	0	0.014218	0.035795	0.901084	821	2
Gipc2	3	0.98578	0.98586	1	20684	0	0.014221	0.035804	0.901084	822	3
Phkb	3	0.7066	0.72906	1	14882	1	0.014223	0.035809	0.901084	823	2
C8a	3	0.98574	0.98582	1	20683	0	0.014259	0.035897	0.901084	824	3
Sdc1	3	0.97433	0.97436	1	20395	0	0.014267	0.035921	0.901084	825	3
Morn1	3	0.73266	0.74789	1	15295	1	0.014316	0.036041	0.901084	826	1
Dio1	3	0.98568	0.98575	1	20681	0	0.014324	0.036066	0.901084	827	3
Acox2	3	0.090561	0.19529	0.994278	4132	1	0.014415	0.036283	0.901084	828	1
Thap3	3	0.98558	0.98565	1	20680	0	0.014423	0.036303	0.901084	829	3
Nr2f2	3	0.98555	0.98563	1	20679	0	0.01445	0.036363	0.901084	830	3
Tnfrsf25	3	0.87941	0.87899	1	17975	0	0.014464	0.036393	0.901084	831	1
Wdr65	3	0.98553	0.98561	1	20678	0	0.014471	0.036408	0.901084	832	3
Agap3	3	0.98552	0.98559	1	20677	0	0.014482	0.036436	0.901084	833	3
Tmppe	3	0.68448	0.71387	1	14565	1	0.014492	0.036455	0.901084	834	2
Oacyl	3	0.9855	0.98558	1	20676	0	0.014497	0.036468	0.901084	835	3
Hbq1a	1	0.9855	0.98558	1	20675	0	0.014501	0.036476	0.901084	836	1
Vmn1r27	3	0.47961	0.59616	1	12099	1	0.014513	0.03651	0.901084	837	2
Wdr20	3	0.98548	0.98556	1	20674	0	0.014518	0.03652	0.901084	838	3
Fam175b	3	0.29382	0.42697	1	8659	1	0.014551	0.036597	0.901084	839	2
Olfr995	3	0.98543	0.98551	1	20672	0	0.014565	0.036627	0.901084	840	3
Plag1	3	0.98073	0.98074	1	20557	0	0.014597	0.0367	0.901084	841	3
Riok3	3	0.9854	0.98547	1	20671	0	0.014598	0.036701	0.901084	842	3
Msra	3	0.64228	0.68645	1	13990	1	0.014611	0.036734	0.901084	843	1
Prmt2	3	0.9556	0.95549	1	19927	0	0.014617	0.036747	0.901084	844	3
Ubqlnl	3	0.9536	0.9535	1	19871	0	0.01465	0.036821	0.901084	845	3
Olfr367-ps	3	0.19767	0.32083	1	6614	1	0.014676	0.036895	0.901084	846	2
Cfi	3	0.9853	0.98537	1	20670	0	0.014696	0.036954	0.901084	847	3
Cdc42ep2	3	0.77874	0.78395	1	16065	1	0.014696	0.036954	0.901084	848	2
NonTargetingControlGuideForMouse_0712	1	0.98527	0.98533	1	20669	0	0.014733	0.037034	0.901084	849	1
Gpr133	3	0.97733	0.97737	1	20477	0	0.014759	0.037092	0.901084	850	3
Ankef1	3	0.9852	0.98526	1	20668	0	0.014801	0.037183	0.901084	851	3
1700017N19Rik	3	0.52029	0.61697	1	12534	1	0.014835	0.037264	0.901084	852	2
Cdc42ep3	3	0.95749	0.95743	1	19973	0	0.014857	0.037311	0.901084	853	3
Entpd8	3	0.98512	0.98519	1	20667	0	0.014876	0.037351	0.901084	854	3
Bhlha9	3	0.12787	0.24084	1	5021	1	0.014907	0.037424	0.901084	855	2
Gpr33	3	0.92411	0.92378	1	19167	0	0.014942	0.037509	0.901084	856	2
NonTargetingControlGuideForMouse_0496	1	0.98505	0.98511	1	20666	0	0.014948	0.037523	0.901084	857	1
Blcap	3	0.42567	0.56771	1	11536	1	0.014949	0.037525	0.901084	858	2
Xndr	2	0.98505	0.98511	1	20665	0	0.014952	0.037531	0.901084	859	2
Igf2bp2	3	0.46435	0.58856	1	11945	1	0.014956	0.037543	0.901084	860	2
Pdyn	3	0.98504	0.9851	1	20664	0	0.014957	0.037548	0.901084	861	3
Olfr616	3	0.90253	0.90215	1	18682	0	0.014995	0.037641	0.901084	862	2
Wdr72	3	0.22222	0.34832	1	7124	2	0.015005	0.03766	0.901084	863	1
Scg2	3	0.91848	0.91819	1	19027	0	0.015049	0.037756	0.901084	864	2
Nup210	3	0.95652	0.95642	1	19951	0	0.015076	0.03782	0.901084	865	3
Cyp24a1	3	0.0020864	0.0055695	0.539036	217	2	0.015153	0.038001	0.901084	866	1
Olfr1286	3	0.60092	0.6615	1	13446	1	0.015163	0.038027	0.901084	867	2
2310057N15Rik	3	0.98482	0.98488	1	20663	0	0.015175	0.038057	0.901084	868	3
Col6a2	3	0.98482	0.98488	1	20662	0	0.015178	0.038065	0.901084	869	3
Gpr173	3	0.98479	0.98484	1	20661	0	0.015209	0.038135	0.901084	870	3
Cib2	3	0.98479	0.98483	1	20660	0	0.015215	0.038148	0.901084	871	3
Lrrc57	3	0.94304	0.94286	1	19609	0	0.015251	0.038231	0.901084	872	2
Sod2	3	0.91762	0.91734	1	19013	0	0.015264	0.03826	0.901084	873	2
Lrrc40	3	0.98471	0.98476	1	20659	0	0.015285	0.038309	0.901084	874	3
Mrgpre	3	0.84097	0.84073	1	17360	0	0.015297	0.038341	0.901084	875	2
Samt2	3	0.96414	0.964	1	20139	0	0.0153	0.038346	0.901084	876	3
A230050P20Rik	3	0.98469	0.98475	1	20658	0	0.015307	0.038358	0.901084	877	3
Zbtb49	3	0.60674	0.66499	1	13522	1	0.015349	0.038458	0.901084	878	1
Epha7	3	0.98463	0.98469	1	20657	0	0.015368	0.038512	0.901084	879	3
Mmab	3	0.9474	0.94726	1	19728	0	0.015378	0.038538	0.901084	880	3
1700057G04Rik	3	0.42596	0.56801	1	11546	2	0.015399	0.038583	0.901084	881	1
Slc7a8	3	0.6457	0.68862	1	14033	1	0.015405	0.038597	0.901084	882	2
Yaf2	3	0.90675	0.90642	1	18779	0	0.015448	0.038701	0.901084	883	2
Ephx2	3	0.98454	0.98458	1	20656	0	0.015463	0.03874	0.901084	884	3
Smoc1	3	0.92048	0.92018	1	19076	0	0.015497	0.038828	0.901084	885	2
Gna14	3	0.57453	0.64643	1	13118	1	0.0155	0.038838	0.901084	886	2
NonTargetingControlGuideForMouse_0144	1	0.98449	0.98453	1	20655	0	0.015511	0.038863	0.901084	887	1
Odf3b	3	0.93757	0.93735	1	19472	0	0.015546	0.038933	0.901084	888	2
Nrg1	3	0.98441	0.98445	1	20654	0	0.015593	0.03905	0.901084	889	3
Pilrb2	3	0.037169	0.087776	0.934119	1978	2	0.015595	0.039053	0.901084	890	1
Neto2	3	0.98401	0.98406	1	20646	0	0.015629	0.039136	0.901084	891	3
NonTargetingControlGuideForMouse_0869	1	0.98436	0.9844	1	20653	0	0.015644	0.039173	0.901084	892	1
Loxl4	3	0.076967	0.16937	0.985983	3596	1	0.015644	0.039173	0.901084	893	1
Ephx3	3	0.91302	0.91266	1	18911	0	0.015684	0.039265	0.901084	894	2
Gabarap	3	0.98431	0.98436	1	20652	0	0.015686	0.039271	0.901084	895	3
Kcns2	3	0.97023	0.97016	1	20288	0	0.015691	0.039278	0.901084	896	3
Foxr2	3	0.80961	0.8108	1	16683	1	0.015694	0.039284	0.901084	897	2
Il6ra	3	0.66478	0.70079	1	14304	1	0.015698	0.039298	0.901084	898	2
Msc	3	0.29058	0.42339	1	8581	1	0.015745	0.0394	0.901084	899	2
Pfkm	3	0.98425	0.9843	1	20651	0	0.015749	0.039406	0.901084	900	3
Sec24b	3	0.93481	0.93464	1	19418	0	0.015766	0.039449	0.901084	901	2
Ttll8	3	0.6917	0.71879	1	14681	1	0.015773	0.039466	0.901084	902	2
Olfr1480	3	0.91516	0.91486	1	18955	0	0.015841	0.039635	0.901084	903	1
Asic4	3	0.98412	0.98417	1	20650	0	0.015877	0.039721	0.901084	904	3
Kcnq2	3	0.98412	0.98417	1	20649	0	0.01588	0.039724	0.901084	905	3
Stk25	3	0.28121	0.41313	1	8383	2	0.01589	0.039745	0.901084	906	1
Lhfpl4	3	0.79782	0.80026	1	16442	1	0.015903	0.039775	0.901084	907	2
Epm2a	3	0.90948	0.90912	1	18833	0	0.015917	0.039811	0.901084	908	2
NonTargetingControlGuideForMouse_0933	1	0.98407	0.98413	1	20648	0	0.015925	0.039832	0.901084	909	1
P2ry12	3	0.98407	0.98412	1	20647	0	0.015931	0.039841	0.901084	910	3
Olfr1204	3	0.18538	0.30697	1	6319	1	0.015939	0.039865	0.901084	911	2
Tbc1d8b	3	0.97501	0.97503	1	20409	0	0.015958	0.039913	0.901084	912	3
Prn	3	0.75399	0.76398	1	15663	1	0.015989	0.039995	0.901084	913	2
Plrg1	3	0.98398	0.98404	1	20645	0	0.016016	0.040063	0.901084	914	3
Mbd3l1	3	0.10734	0.21668	1	4554	1	0.016027	0.040088	0.901084	915	2
U2af2	3	0.61287	0.66869	1	13607	1	0.016055	0.040163	0.901084	916	2
Mgat5	3	0.95891	0.95884	1	20009	0	0.016087	0.040232	0.901084	917	3
Taar7a	3	0.52242	0.61808	1	12553	1	0.016089	0.040236	0.901084	918	2
Ube2e1	3	0.98391	0.98397	1	20644	0	0.016095	0.04025	0.901084	919	3
Pccb	3	0.87941	0.87899	1	18054	0	0.016103	0.040274	0.901084	920	2
Prob1	3	0.80175	0.80365	1	16532	1	0.016124	0.040322	0.901084	921	2
Alpl	3	0.64088	0.68556	1	13974	1	0.016144	0.040372	0.901084	922	2
Kbtbd3	3	0.98382	0.98389	1	20643	0	0.01618	0.040462	0.901084	923	3
Ckmt1	3	0.31882	0.45388	1	9211	1	0.016186	0.040479	0.901084	924	2
Hoxb2	3	0.9838	0.98387	1	20642	0	0.016196	0.040507	0.901084	925	3
Helt	3	0.9838	0.98387	1	20641	0	0.016199	0.040514	0.901084	926	3
Lpar2	3	0.98378	0.98385	1	20640	0	0.016215	0.040552	0.901084	927	3
Ankhd1	3	0.98376	0.98382	1	20639	0	0.016238	0.040599	0.901084	928	3
Asnsd1	3	0.98375	0.98382	1	20638	0	0.016247	0.040618	0.901084	929	3
Itgae	3	0.70475	0.72776	1	14859	1	0.016269	0.040671	0.901084	930	2
Slmap	3	0.25262	0.38186	1	7768	1	0.016283	0.040704	0.901084	931	2
Ifnar1	3	0.98369	0.98375	1	20637	0	0.016311	0.04076	0.901084	932	3
Tcte1	3	0.98369	0.98375	1	20636	0	0.016314	0.040766	0.901084	933	3
Gata2	3	0.98367	0.98373	1	20635	0	0.016327	0.0408	0.901084	934	3
Slc6a20a	3	0.73041	0.74627	1	15255	1	0.016333	0.040813	0.901084	935	1
Klhl26	3	0.98363	0.9837	1	20634	0	0.016365	0.040895	0.901084	936	3
Tas2r118	3	0.89603	0.89562	1	18538	0	0.016373	0.040911	0.901084	937	2
Jade3	3	0.29584	0.42915	1	8696	2	0.016382	0.040931	0.901084	938	1
Pcdhb7	3	0.83546	0.83521	1	17225	1	0.016387	0.040938	0.901084	939	2
Atg9b	3	0.98354	0.98361	1	20633	0	0.016458	0.041111	0.901084	940	3
Rlim	3	0.36367	0.50217	1	10180	2	0.01648	0.041158	0.901084	941	1
Gm973	3	0.98352	0.98359	1	20631	0	0.016484	0.041166	0.901084	942	3
Nrip1	3	0.063477	0.14269	0.973587	3085	1	0.016492	0.041187	0.901084	943	2
Mt4	3	0.98348	0.98354	1	20630	0	0.016523	0.041246	0.901084	944	3
Iqck	3	0.75192	0.76239	1	15621	1	0.016529	0.041265	0.901084	945	1
Zar1	3	0.50757	0.61034	1	12404	1	0.016583	0.041404	0.901084	946	2
Agfg2	3	0.71786	0.73718	1	15058	1	0.016627	0.041509	0.901084	947	2
Esp4	3	0.50931	0.61122	1	12425	1	0.016632	0.041516	0.901084	948	2
A430005L14Rik	3	0.90058	0.9002	1	18641	0	0.016646	0.041546	0.901084	949	2
Klhl17	3	0.98333	0.98339	1	20629	0	0.016675	0.041625	0.901084	950	3
Stat4	3	0.41331	0.55474	1	11275	2	0.016677	0.041629	0.901084	951	1
Chst12	3	0.98332	0.98338	1	20628	0	0.016681	0.04164	0.901084	952	3
4930430A15Rik	3	0.98328	0.98335	1	20627	0	0.016717	0.041723	0.901084	953	3
Lrrc20	3	0.31924	0.45434	1	9221	1	0.016726	0.041742	0.901084	954	2
Senp3	3	0.57397	0.64612	1	13113	1	0.016737	0.041772	0.901084	955	2
Zdhhc7	3	0.98323	0.9833	1	20625	0	0.016766	0.041847	0.901084	956	3
Hic1	3	0.98323	0.98329	1	20624	0	0.016772	0.041863	0.901084	957	3
Slc35a3	3	0.87941	0.87899	1	18221	0	0.016775	0.04187	0.901084	958	2
Clec4a1	3	0.54861	0.63195	1	12824	1	0.016794	0.041915	0.901084	959	2
Olfr1024	3	0.47124	0.59203	1	12011	1	0.016824	0.041975	0.901084	960	1
Mro	3	0.98316	0.98323	1	20623	0	0.016841	0.042016	0.901084	961	3
Bpifb4	3	0.98315	0.98321	1	20622	0	0.016851	0.042041	0.901084	962	3
Gzmb	3	0.38986	0.52986	1	10761	1	0.0169	0.042153	0.901084	963	2
Dkk1	3	0.35018	0.4878	1	9895	2	0.016922	0.042211	0.901084	964	1
Slc5a1	3	0.73909	0.75266	1	15408	1	0.016928	0.042226	0.901084	965	2
B4galt2	3	0.98306	0.98313	1	20621	0	0.016936	0.042253	0.901084	966	3
Slc10a4	3	0.85758	0.85719	1	17694	0	0.016942	0.042265	0.901084	967	2
Il6	3	0.98305	0.98312	1	20620	0	0.016945	0.042272	0.901084	968	3
Xrra1	3	0.87941	0.87899	1	18309	0	0.016949	0.04228	0.901084	969	2
B9d2	3	0.90362	0.90326	1	18710	0	0.016956	0.042294	0.901084	970	2
9830107B12Rik	2	0.75591	0.76547	1	15694	0	0.016971	0.042327	0.901084	971	1
Cbln3	3	0.62037	0.67307	1	13707	1	0.016977	0.042351	0.901084	972	2
Matn3	3	0.98299	0.98306	1	20619	0	0.017008	0.042423	0.901084	973	3
Olfr535	3	0.64843	0.69034	1	14082	1	0.017021	0.042456	0.901084	974	1
Strc	3	0.98295	0.98302	1	20618	0	0.017047	0.042516	0.901084	975	3
Slc7a15	3	0.39528	0.53558	1	10883	1	0.017048	0.042517	0.901084	976	2
Igfbp5	3	0.7285	0.74487	1	15215	1	0.01707	0.042566	0.901084	977	2
Adam32	3	0.98291	0.98299	1	20617	0	0.017087	0.042603	0.901084	978	3
Wnt7b	3	0.98289	0.98296	1	20616	0	0.01711	0.042665	0.901084	979	3
Tdrd12	3	0.41679	0.5584	1	11333	2	0.017119	0.042681	0.901084	980	1
Csf1r	3	0.46343	0.58809	1	11934	1	0.017134	0.042719	0.901084	981	2
Olfr433	3	0.51331	0.61329	1	12467	1	0.017168	0.042809	0.901084	982	2
Gfy	3	0.98279	0.98286	1	20615	0	0.017206	0.042884	0.901084	983	3
Fam46a	3	0.14023	0.25525	1	5322	1	0.017217	0.04291	0.901084	984	1
Gm4884	3	0.98278	0.98285	1	20614	0	0.017219	0.042914	0.901084	985	3
Gbx2	3	0.7834	0.78785	1	16154	1	0.017266	0.043023	0.901084	986	2
Oaz1	3	0.64053	0.68533	1	13970	1	0.017276	0.043045	0.901084	987	2
Ccdc136	3	0.98271	0.98278	1	20613	0	0.017289	0.043068	0.901084	988	3
Olfr1370	3	0.97326	0.97329	1	20367	0	0.01729	0.04307	0.901084	989	3
Rnase12	3	0.40056	0.54123	1	10997	1	0.017383	0.043296	0.901084	990	2
Gucy2e	3	0.23758	0.36535	1	7452	2	0.017413	0.043364	0.901084	991	1
Cxcr6	3	0.97653	0.97655	1	20452	0	0.017448	0.043446	0.901084	992	3
Olfr478	3	0.98254	0.9826	1	20612	0	0.017459	0.043478	0.901084	993	3
Iqcf4	3	0.34302	0.4801	1	9735	2	0.017463	0.043489	0.901084	994	1
Dagla	3	0.78245	0.78706	1	16132	1	0.017498	0.043565	0.901084	995	2
Bmi1	3	0.46327	0.58801	1	11931	1	0.017512	0.043594	0.901084	996	1
Atox1	3	0.98249	0.98255	1	20611	0	0.017512	0.043596	0.901084	997	3
Eno4	3	0.93065	0.9304	1	19327	0	0.017534	0.043654	0.901084	998	2
Slc50a1	3	0.11885	0.23021	1	4825	2	0.017561	0.043725	0.901084	999	1
AW146154	3	0.95278	0.95267	1	19852	0	0.017577	0.043761	0.901084	1000	3
Nt5c3b	3	0.077533	0.17048	0.985983	3623	1	0.017592	0.043801	0.901084	1001	2
Olr1	3	0.8243	0.82445	1	16966	1	0.01761	0.043838	0.901084	1002	2
Syt10	3	0.97769	0.9777	1	20487	0	0.017628	0.043871	0.901084	1003	3
Tmem194	3	0.60692	0.66511	1	13524	1	0.017635	0.043893	0.901084	1004	2
Olfr1391	3	0.85541	0.85504	1	17649	0	0.017708	0.044052	0.901084	1005	1
NonTargetingControlGuideForMouse_0594	1	0.98227	0.98231	1	20609	0	0.017731	0.044106	0.901084	1006	1
Olfr463	3	0.98227	0.9823	1	20608	0	0.017734	0.04411	0.901084	1007	3
Sec11c	3	0.34984	0.48745	1	9886	1	0.01775	0.044146	0.901084	1008	2
2010109A12Rik	3	0.4484	0.58074	1	11784	1	0.017757	0.044162	0.901084	1009	2
Zc3h15	3	0.98221	0.98226	1	20606	0	0.017785	0.044227	0.901084	1010	3
Slc16a8	3	0.15502	0.27228	1	5638	1	0.017794	0.044242	0.901084	1011	2
Ttll4	3	0.9822	0.98225	1	20605	0	0.017795	0.044244	0.901084	1012	3
Hgd	3	0.84336	0.84311	1	17405	0	0.017806	0.044269	0.901084	1013	2
Cypt1	3	0.98219	0.98223	1	20604	0	0.017809	0.044276	0.901084	1014	3
Dcdc2b	3	0.98219	0.98223	1	20603	0	0.017812	0.044283	0.901084	1015	3
Olfr52	3	0.58077	0.64989	1	13197	1	0.01783	0.044328	0.901084	1016	2
Tnfsf14	3	0.52877	0.62136	1	12622	1	0.017855	0.044386	0.901084	1017	2
Mcpt2	3	0.31492	0.44968	1	9125	1	0.017866	0.044416	0.901084	1018	2
Cyb5	3	0.98212	0.98216	1	20602	0	0.017877	0.044439	0.901084	1019	3
Pde6a	3	0.98211	0.98214	1	20601	0	0.01789	0.044468	0.901084	1020	3
Irak1	3	0.8675	0.86712	1	17913	0	0.017904	0.044499	0.901084	1021	2
Gadd45a	3	0.98208	0.98211	1	20600	0	0.017921	0.044526	0.901084	1022	3
Esrra	3	0.98208	0.98211	1	20599	0	0.017924	0.044536	0.901084	1023	3
Cyp2ab1	3	0.98205	0.98208	1	20598	0	0.017951	0.044597	0.901084	1024	3
Arhgdig	3	0.87941	0.87899	1	18025	0	0.017954	0.044599	0.901084	1025	2
Gpr160	3	0.98204	0.98207	1	20597	0	0.017962	0.044618	0.901084	1026	3
Adora2a	3	0.98203	0.98206	1	20596	0	0.017972	0.04464	0.901084	1027	3
Lrrc55	3	0.98148	0.98151	1	20581	0	0.018004	0.044715	0.901084	1028	3
Thsd7b	3	0.98199	0.98201	1	20595	0	0.018013	0.044735	0.901084	1029	3
Cmtm1	3	0.9541	0.95401	1	19885	0	0.018052	0.044814	0.901084	1030	3
Trim29	3	0.98194	0.98195	1	20594	0	0.018061	0.044835	0.901084	1031	3
Rps6ka1	3	0.64251	0.68659	1	13993	1	0.018077	0.044869	0.901084	1032	2
Olfr237-ps1	3	0.80659	0.80799	1	16626	1	0.018085	0.044889	0.901084	1033	2
Foxf1	3	0.98191	0.98193	1	20593	0	0.018088	0.044897	0.901084	1034	3
Ccar2	3	0.60433	0.66355	1	13491	1	0.018101	0.044929	0.901084	1035	2
Olfr1094	3	0.87941	0.87899	1	18158	0	0.018121	0.044974	0.901084	1036	2
Man2b2	3	0.98185	0.98188	1	20592	0	0.018146	0.045035	0.901084	1037	3
Ercc4	3	0.046153	0.10699	0.949957	2367	1	0.01815	0.045046	0.901084	1038	1
Rgs12	3	0.9818	0.98183	1	20591	0	0.018198	0.045149	0.901084	1039	3
Olfr1015	3	0.77863	0.78387	1	16063	1	0.018202	0.045154	0.901084	1040	2
Mogs	3	0.9818	0.98182	1	20590	0	0.018205	0.045165	0.901084	1041	3
Ttll9	3	0.98177	0.98179	1	20589	0	0.018229	0.045212	0.901084	1042	3
Heg1	3	0.91637	0.91608	1	18984	0	0.018238	0.045233	0.901084	1043	2
Gm13152	3	0.98176	0.98178	1	20588	0	0.018239	0.045236	0.901084	1044	3
Fgf4	3	0.98171	0.98173	1	20587	0	0.018291	0.045364	0.901084	1045	3
Plec	3	0.29595	0.42927	1	8700	1	0.018297	0.045373	0.901084	1046	2
Cgn	3	0.94463	0.94448	1	19656	0	0.018304	0.045389	0.901084	1047	2
Hkdc1	3	0.98166	0.98169	1	20586	0	0.018336	0.045471	0.901084	1048	3
Herc4	3	0.28983	0.42257	1	8565	1	0.018341	0.045478	0.901084	1049	2
Bag3	3	0.98165	0.98168	1	20585	0	0.018346	0.045493	0.901084	1050	3
Mpz	3	0.91297	0.91261	1	18909	0	0.018346	0.045493	0.901084	1051	2
Vmn1r43	3	0.98165	0.98167	1	20584	0	0.018353	0.045508	0.901084	1052	3
Gm6537	3	0.95275	0.95264	1	19851	0	0.018385	0.045582	0.901084	1053	3
Olfr1202	3	0.23226	0.35944	1	7335	1	0.018395	0.045607	0.901084	1054	1
Cdcp2	3	0.9816	0.98162	1	20583	0	0.018398	0.045609	0.901084	1055	3
Olfr1342	3	0.32407	0.45954	1	9317	1	0.018429	0.04568	0.901084	1056	2
Irgm2	3	0.36744	0.50622	1	10269	2	0.018444	0.04571	0.901084	1057	1
Nox3	3	0.98154	0.98156	1	20582	0	0.018464	0.045757	0.901084	1058	3
Rab11fip1	3	0.94834	0.94824	1	19754	0	0.018481	0.045793	0.901084	1059	3
Aldh8a1	3	0.3981	0.53862	1	10945	2	0.018494	0.045826	0.901084	1060	1
Fcrlb	3	0.93001	0.92977	1	19312	0	0.01851	0.045858	0.901084	1061	2
Zfp444	3	0.92852	0.92826	1	19273	0	0.018518	0.045876	0.901084	1062	2
Hpx	3	0.98148	0.9815	1	20580	0	0.018523	0.045892	0.901084	1063	3
S1pr5	3	0.18949	0.31159	1	6417	2	0.018543	0.045939	0.901084	1064	1
Plcl2	3	0.98143	0.98145	1	20579	0	0.018572	0.046006	0.901084	1065	3
Sox17	3	0.98141	0.98144	1	20578	0	0.018586	0.046038	0.901084	1066	3
Gjb4	3	0.62643	0.67668	1	13783	1	0.018621	0.046122	0.901084	1067	2
Ssr4	3	0.059831	0.13529	0.964443	2954	2	0.018641	0.046172	0.901084	1068	1
Mak	3	0.19234	0.31487	1	6483	1	0.018658	0.046209	0.901084	1069	2
Ankrd13c	3	0.98133	0.98136	1	20577	0	0.018666	0.046229	0.901084	1070	3
Slc9a3r1	3	0.98132	0.98134	1	20576	0	0.01868	0.046269	0.901084	1071	3
Klhl20	3	0.98131	0.98133	1	20575	0	0.018687	0.046284	0.901084	1072	3
Usp35	3	0.54718	0.63119	1	12805	1	0.018688	0.046286	0.901084	1073	2
Fhl5	3	0.22115	0.34714	1	7102	2	0.01869	0.046292	0.901084	1074	1
Dync1i1	3	0.56701	0.64215	1	13034	1	0.018703	0.046327	0.901084	1075	2
Grap	3	0.98127	0.98129	1	20574	0	0.018732	0.046395	0.901084	1076	3
Gpr82	3	0.81534	0.816	1	16797	1	0.018739	0.04641	0.901084	1077	1
Endou	3	0.25118	0.38034	1	7742	1	0.01874	0.046411	0.901084	1078	2
NonTargetingControlGuideForMouse_0097	1	0.98126	0.98128	1	20573	0	0.018741	0.046412	0.901084	1079	1
Orc1	3	0.57926	0.64904	1	13182	1	0.018747	0.046426	0.901084	1080	2
Fanci	3	0.79737	0.79989	1	16430	1	0.018754	0.046444	0.901084	1081	2
Gm15056	3	0.98124	0.98126	1	20572	0	0.018761	0.046465	0.901084	1082	3
Slc35c1	3	0.34415	0.48137	1	9759	1	0.018769	0.046487	0.901084	1083	2
Eif4a2	3	0.98123	0.98126	1	20571	0	0.018771	0.04649	0.901084	1084	3
Chic1	3	0.74091	0.75398	1	15440	1	0.018788	0.046527	0.901084	1085	2
Olfr272	3	0.98121	0.98124	1	20570	0	0.018789	0.046528	0.901084	1086	3
Pbx2	3	0.98119	0.98122	1	20569	0	0.018806	0.046567	0.901084	1087	3
Pnmal2	3	0.67775	0.70941	1	14481	1	0.018821	0.046601	0.901084	1088	2
Mcoln3	3	0.65991	0.69764	1	14236	1	0.018837	0.046643	0.901084	1089	1
4933406M09Rik	3	0.98112	0.98114	1	20567	0	0.01888	0.046733	0.901084	1090	3
Ccne2	3	0.25319	0.38248	1	7778	1	0.018886	0.046745	0.901084	1091	2
Rala	3	0.94786	0.94774	1	19743	0	0.018903	0.046786	0.901084	1092	3
Ttc18	3	0.34359	0.48073	1	9745	2	0.018935	0.046854	0.901084	1093	1
Zfp318	3	0.98105	0.98107	1	20566	0	0.018954	0.046893	0.901084	1094	3
Gm20865	2	0.98104	0.98106	1	20565	0	0.018956	0.046899	0.901084	1095	2
Spink4	3	0.98104	0.98106	1	20564	0	0.018958	0.046903	0.901084	1096	3
Pdk2	3	0.050864	0.11691	0.955118	2576	1	0.018984	0.046964	0.901084	1097	1
H2-Q9	1	0.98094	0.98096	1	20563	0	0.019056	0.047128	0.901084	1098	1
Slc5a11	3	0.89907	0.89868	1	18605	0	0.01906	0.047141	0.901084	1099	2
Stim2	3	0.98093	0.98094	1	20562	0	0.019071	0.047165	0.901084	1100	3
Pdia6	3	0.13064	0.24409	1	5097	2	0.019082	0.04719	0.901084	1101	1
Krt81	3	0.98089	0.9809	1	20561	0	0.019114	0.047258	0.901084	1102	3
Clptm1	3	0.9348	0.93462	1	19417	0	0.019127	0.047286	0.901084	1103	2
Acsbg1	3	0.90168	0.9013	1	18663	0	0.019131	0.047295	0.901084	1104	2
Olfr171	3	0.98087	0.98089	1	20560	0	0.019135	0.047302	0.901084	1105	3
Olfr1247	3	0.98085	0.98088	1	20559	0	0.019146	0.047326	0.901084	1106	3
Entpd3	3	0.69905	0.7238	1	14788	1	0.01918	0.047411	0.90188	1107	1
Slc19a2	3	0.98075	0.98077	1	20558	0	0.019249	0.047572	0.902083	1108	3
Hdlbp	3	0.81983	0.82022	1	16878	1	0.019277	0.04764	0.902083	1109	2
Sv2a	3	0.84674	0.84645	1	17473	0	0.019278	0.047643	0.902083	1110	2
Ifitm2	3	0.63013	0.67893	1	13834	1	0.019292	0.047668	0.902083	1111	2
Lcn4	3	0.95967	0.95956	1	20028	0	0.019328	0.047757	0.902083	1112	3
Vsig1	3	0.98067	0.98068	1	20556	0	0.019331	0.047762	0.902083	1113	3
Serpinb3a	3	0.42043	0.56226	1	11417	1	0.019377	0.047871	0.902083	1114	1
Folr2	3	0.98062	0.98063	1	20555	0	0.019378	0.047875	0.902083	1115	3
Slx4ip	3	0.73581	0.75022	1	15347	1	0.01939	0.047908	0.902083	1116	2
Mmd2	3	0.98061	0.98062	1	20554	0	0.019392	0.047909	0.902083	1117	3
Ccdc25	3	0.9806	0.98062	1	20553	0	0.019396	0.047918	0.902083	1118	3
Serping1	3	0.9806	0.98061	1	20552	0	0.019403	0.047936	0.902083	1119	3
Slc5a3	3	0.67996	0.71089	1	14505	1	0.019426	0.047985	0.902206	1120	2
Vipr2	3	0.28177	0.41373	1	8394	1	0.019475	0.048108	0.903225	1121	1
Pkib	3	0.55121	0.63337	1	12855	1	0.019496	0.048168	0.903225	1122	2
Fam110a	3	0.9805	0.98052	1	20551	0	0.019496	0.048168	0.903225	1123	3
Sdc3	3	0.98047	0.98048	1	20550	0	0.019532	0.048247	0.90391	1124	3
Tuba3a	3	0.96704	0.96691	1	20209	0	0.019573	0.04833	0.90465	1125	3
Slc2a7	3	0.98038	0.98039	1	20549	0	0.019619	0.048436	0.90465	1126	3
Hspbp1	3	0.87941	0.87899	1	18039	0	0.019632	0.048465	0.90465	1127	2
Cadps	3	0.65515	0.69456	1	14167	1	0.019671	0.048555	0.90465	1128	2
Dner	3	0.79655	0.79917	1	16408	1	0.019678	0.04857	0.90465	1129	2
Tom1l1	3	0.98027	0.98028	1	20548	0	0.019727	0.048676	0.90465	1130	3
Camkk1	3	0.98026	0.98026	1	20547	0	0.019738	0.048702	0.90465	1131	3
Tas2r116	3	0.78624	0.79024	1	16212	1	0.019754	0.048738	0.90465	1132	2
Slc25a40	3	0.7099	0.73141	1	14942	1	0.019761	0.048753	0.90465	1133	2
Neu1	3	0.81117	0.81219	1	16708	1	0.019769	0.048771	0.90465	1134	1
Tmem239	3	0.98023	0.98023	1	20546	0	0.019775	0.048783	0.90465	1135	3
P2rx3	3	0.98021	0.98022	1	20545	0	0.019789	0.048821	0.90465	1136	3
Kcns3	3	0.89767	0.89729	1	18574	0	0.019818	0.048897	0.90465	1137	2
Grik1	3	0.98017	0.98018	1	20544	0	0.019829	0.048919	0.90465	1138	3
Ndufa13	3	7.5059e-05	0.00021087	0.153124	29	2	0.019867	0.049013	0.90465	1139	1
Mag	3	0.44397	0.57857	1	11746	1	0.019891	0.049068	0.90465	1140	2
Il17rd	3	0.71434	0.7346	1	15010	1	0.019916	0.049129	0.90465	1141	2
Zfp712	3	0.12977	0.24307	1	5073	1	0.019965	0.049239	0.90465	1142	2
Tecpr2	3	0.17251	0.29242	1	6036	2	0.020014	0.049352	0.90465	1143	1
Htr1a	3	0.80652	0.80793	1	16622	1	0.020112	0.049575	0.90465	1144	1
Cngb3	3	0.36372	0.50222	1	10182	1	0.020113	0.049575	0.90465	1145	2
Klra2	3	0.97035	0.97028	1	20292	0	0.020151	0.049661	0.90465	1146	3
Clec3b	3	0.62107	0.67349	1	13718	1	0.020159	0.049676	0.90465	1147	2
Olfr985	3	0.11524	0.22596	1	4729	1	0.020161	0.04968	0.90465	1148	2
Rnf148	3	0.97983	0.97983	1	20543	0	0.020173	0.049713	0.90465	1149	3
Hbb-bh2	3	0.91721	0.91693	1	19003	0	0.020197	0.049766	0.90465	1150	2
Fam214a	3	0.9798	0.97979	1	20542	0	0.020203	0.049778	0.90465	1151	3
Vmn1r218	3	0.97979	0.97979	1	20541	0	0.020206	0.049792	0.90465	1152	3
Rab36	3	0.29639	0.42975	1	8710	2	0.02021	0.049803	0.90465	1153	1
Trpm3	3	0.97978	0.97977	1	20540	0	0.020221	0.04984	0.90465	1154	3
Ubash3b	3	0.083265	0.18157	0.989089	3861	1	0.020251	0.049909	0.90465	1155	2
Tenm4	3	0.97974	0.97974	1	20539	0	0.020258	0.049926	0.90465	1156	3
Olfr248	3	0.87941	0.87899	1	18055	0	0.020259	0.049928	0.90465	1157	2
Dnajc14	3	0.97973	0.97973	1	20538	0	0.020266	0.04994	0.90465	1158	3
Akr7a5	3	0.97972	0.97972	1	20537	0	0.02028	0.049971	0.90465	1159	3
Ppp1r3a	3	0.97971	0.97971	1	20536	0	0.020291	0.05	0.90465	1160	3
NonTargetingControlGuideForMouse_0852	1	0.9797	0.97971	1	20535	0	0.020298	0.050019	0.90465	1161	1
Bod1	3	0.34326	0.48036	1	9740	2	0.020308	0.050037	0.90465	1162	1
Rbms2	3	0.80031	0.80242	1	16496	1	0.020357	0.050154	0.90465	1163	2
Pex13	3	0.97962	0.97964	1	20534	0	0.020377	0.050199	0.90465	1164	3
Micall2	3	0.97962	0.97963	1	20533	0	0.020384	0.050216	0.90465	1165	3
Crip3	3	0.9796	0.97961	1	20532	0	0.020399	0.050257	0.90465	1166	3
Mcur1	3	0.60184	0.66205	1	13459	1	0.020406	0.050265	0.90465	1167	2
NonTargetingControlGuideForMouse_0121	1	0.97957	0.97959	1	20531	0	0.020431	0.050322	0.90465	1168	1
Mum1	3	0.95798	0.95791	1	19988	0	0.020452	0.05036	0.90465	1169	3
4932414N04Rik	3	0.13515	0.24931	1	5197	1	0.020455	0.05037	0.90465	1170	2
Chrng	3	0.50767	0.61039	1	12407	1	0.020475	0.050419	0.90465	1171	2
Schip1	3	0.9795	0.97952	1	20529	0	0.020495	0.050468	0.90465	1172	3
Olfr982	3	0.031636	0.075641	0.902461	1764	1	0.020504	0.050486	0.90465	1173	1
Atg9a	3	0.23567	0.36325	1	7409	1	0.020506	0.050493	0.90465	1174	2
Coq10b	3	0.68958	0.71735	1	14648	1	0.020513	0.050506	0.90465	1175	2
Cacng3	3	0.97947	0.97948	1	20528	0	0.020529	0.050544	0.90465	1176	3
Fam83e	3	0.78277	0.78733	1	16141	1	0.020553	0.050604	0.90465	1177	2
Ano8	3	0.97945	0.97946	1	20527	0	0.020555	0.050607	0.90465	1178	3
Rgmb	3	0.78538	0.78952	1	16194	1	0.020651	0.050832	0.906623	1179	2
Gm5415	3	0.11432	0.22486	1	4712	1	0.020661	0.050856	0.906623	1180	2
Taar2	3	0.92996	0.92972	1	19310	0	0.020669	0.050872	0.906623	1181	2
Wdr11	3	0.95947	0.95937	1	20021	0	0.020676	0.050889	0.906623	1182	3
Rnf208	3	0.551	0.63326	1	12851	1	0.0207	0.050942	0.906786	1183	2
Vdac3	3	0.94825	0.94815	1	19751	0	0.020731	0.051008	0.907207	1184	3
Draxin	3	0.93677	0.93657	1	19456	0	0.020785	0.05113	0.907719	1185	2
Uchl3	3	0.035958	0.085136	0.928424	1931	1	0.020816	0.051205	0.907719	1186	2
Kcnj12	3	0.97915	0.97917	1	20526	0	0.020847	0.051282	0.907719	1187	3
Cnpy3	3	0.8208	0.82112	1	16896	1	0.020894	0.051399	0.907719	1188	2
7420426K07Rik	3	0.97684	0.97686	1	20461	0	0.020896	0.051402	0.907719	1189	3
Cggbp1	3	0.9791	0.97912	1	20524	0	0.020904	0.051421	0.907719	1190	3
Csmd1	3	0.90325	0.90289	1	18699	0	0.020918	0.05145	0.907719	1191	2
Aasdh	3	0.14682	0.26289	1	5466	2	0.020945	0.051505	0.907719	1192	1
Lrtm1	3	0.97905	0.97907	1	20523	0	0.020953	0.05153	0.907719	1193	3
Bambi	3	0.97904	0.97907	1	20522	0	0.020957	0.051541	0.907719	1194	3
Fcrl6	3	0.90787	0.90752	1	18794	0	0.020957	0.051541	0.907719	1195	2
Inhba	3	0.97904	0.97906	1	20521	0	0.020964	0.051557	0.907719	1196	3
Rab38	3	0.97902	0.97904	1	20520	0	0.020983	0.051597	0.907719	1197	3
Uba7	3	0.21872	0.34442	1	7059	1	0.021067	0.051791	0.910366	1198	2
Ahi1	3	0.92742	0.92713	1	19243	0	0.021141	0.051974	0.910952	1199	2
Zfp334	3	0.97885	0.97888	1	20519	0	0.021154	0.051999	0.910952	1200	3
Stx3	3	0.97883	0.97886	1	20518	0	0.021169	0.052029	0.910952	1201	3
Insrr	3	0.33413	0.47042	1	9554	1	0.02119	0.05207	0.910952	1202	2
Man1a	3	0.97879	0.97881	1	20517	0	0.021214	0.052131	0.910952	1203	3
Cyp2j8	3	0.81392	0.81472	1	16771	1	0.021231	0.052173	0.910952	1204	2
Tmx2	3	0.011436	0.0291	0.795155	770	2	0.021288	0.052307	0.910952	1205	1
Rtca	3	0.087479	0.18947	0.994195	4007	1	0.021337	0.052416	0.910952	1206	2
Nudt2	3	0.97866	0.97869	1	20516	0	0.021344	0.052431	0.910952	1207	3
Fxyd1	3	0.97863	0.97866	1	20515	0	0.021371	0.052499	0.910952	1208	3
Cpne3	3	0.36516	0.50377	1	10211	1	0.021397	0.052561	0.910952	1209	2
Gm6251	3	0.9786	0.97863	1	20514	0	0.021398	0.052565	0.910952	1210	3
Akip1	3	0.8429	0.84264	1	17394	0	0.021413	0.052597	0.910952	1211	2
Efcab9	3	0.97857	0.9786	1	20513	0	0.021428	0.052636	0.910952	1212	3
Itih5	3	0.97857	0.9786	1	20512	0	0.021432	0.052643	0.910952	1213	3
Snap23	3	0.28658	0.41902	1	8493	2	0.021435	0.052652	0.910952	1214	1
Nr2c1	3	0.97851	0.97854	1	20511	0	0.021494	0.052788	0.910952	1215	3
Gpr180	3	0.97849	0.97853	1	20510	0	0.021505	0.052824	0.910952	1216	3
Setd6	3	0.97846	0.97849	1	20509	0	0.021536	0.0529	0.910952	1217	3
Tspo2	3	0.83576	0.83548	1	17232	1	0.021582	0.053007	0.910952	1218	1
Amdhd1	3	0.9784	0.97843	1	20508	0	0.021597	0.05304	0.910952	1219	3
Palm2	3	0.93424	0.93405	1	19406	0	0.021631	0.053111	0.910952	1220	1
Dmwd	3	0.97836	0.97839	1	20507	0	0.021636	0.053125	0.910952	1221	3
Brsk2	3	0.96877	0.9687	1	20252	0	0.021642	0.053135	0.910952	1222	3
Tmem129	3	0.97836	0.97838	1	20506	0	0.021644	0.053139	0.910952	1223	3
Nfatc2	3	0.97835	0.97837	1	20505	0	0.021651	0.053152	0.910952	1224	3
Il1rl2	3	0.68588	0.71481	1	14584	1	0.021778	0.053416	0.910952	1225	1
Gabrq	3	0.97822	0.97824	1	20503	0	0.021779	0.05342	0.910952	1226	3
Cd209g	2	0.84934	0.84901	1	17523	0	0.021793	0.05345	0.910952	1227	1
Xpo6	3	0.94945	0.94937	1	19778	0	0.021809	0.053489	0.910952	1228	3
Card10	3	0.83149	0.83127	1	17131	1	0.021825	0.053529	0.910952	1229	2
Tulp2	3	0.97581	0.97583	1	20429	0	0.021827	0.053534	0.910952	1230	3
NonTargetingControlGuideForMouse_0746	1	0.97813	0.97815	1	20502	0	0.021872	0.05364	0.910952	1231	1
Casc4	3	0.2928	0.42584	1	8635	2	0.021876	0.053649	0.910952	1232	1
NonTargetingControlGuideForMouse_0752	1	0.97811	0.97813	1	20501	0	0.021888	0.053678	0.910952	1233	1
Zfp119a	3	0.39946	0.54005	1	10973	1	0.021913	0.053741	0.910952	1234	2
Gpr151	3	0.97808	0.97811	1	20500	0	0.021915	0.053747	0.910952	1235	3
Car8	3	0.97489	0.97491	1	20408	0	0.021925	0.053772	0.910952	1236	3
Slc7a14	3	0.89045	0.89009	1	18411	0	0.021945	0.053816	0.910952	1237	2
Zfp317	3	0.97805	0.97807	1	20499	0	0.021946	0.053819	0.910952	1238	3
Olfr1320	3	0.46409	0.58844	1	11941	1	0.021953	0.053834	0.910952	1239	2
Scel	3	0.87941	0.87899	1	18323	0	0.021974	0.053883	0.910952	1240	2
Poteg	3	0.97801	0.97804	1	20498	0	0.021985	0.053911	0.910952	1241	3
Nkap	3	0.047501	0.10987	0.950509	2429	1	0.022023	0.054001	0.910952	1242	1
Slc2a13	3	0.97796	0.97798	1	20495	0	0.022036	0.054029	0.910952	1243	3
Gpd1	3	0.72389	0.74153	1	15139	1	0.022057	0.054081	0.910952	1244	2
Pou3f3	3	0.97791	0.97793	1	20494	0	0.022087	0.054143	0.910952	1245	3
Mgea5	3	0.26077	0.39086	1	7941	1	0.022113	0.054206	0.910952	1246	2
NonTargetingControlGuideForMouse_0523	1	0.97788	0.97789	1	20493	0	0.02212	0.054219	0.910952	1247	1
Fkbp7	3	0.71096	0.73219	1	14959	1	0.022121	0.054221	0.910952	1248	2
Prkce	3	0.68411	0.71362	1	14559	1	0.02217	0.054332	0.910952	1249	1
Kif26a	3	0.97783	0.97784	1	20492	0	0.022173	0.054342	0.910952	1250	3
2310044G17Rik	3	0.3407	0.47761	1	9684	2	0.022218	0.054446	0.910952	1251	1
Sumf2	3	0.97777	0.97778	1	20491	0	0.022232	0.05448	0.910952	1252	3
Slc35d1	3	0.97776	0.97777	1	20490	0	0.022244	0.054516	0.910952	1253	3
Olfr769	3	0.97769	0.97771	1	20488	0	0.022306	0.054663	0.910952	1254	3
Ms4a6b	3	0.51131	0.61225	1	12444	1	0.022316	0.054684	0.910952	1255	1
Kcnq3	3	0.97766	0.97768	1	20486	0	0.022342	0.054747	0.910952	1256	3
Lrrc48	3	0.97765	0.97767	1	20485	0	0.022354	0.054772	0.910952	1257	3
Mc4r	3	0.71166	0.7327	1	14973	1	0.02237	0.054805	0.910952	1258	2
Cacnb1	3	0.64336	0.68714	1	14005	1	0.022414	0.054904	0.910952	1259	2
NonTargetingControlGuideForMouse_0287	1	0.97758	0.9776	1	20484	0	0.022418	0.054914	0.910952	1260	1
Akr1c12	3	0.97756	0.97758	1	20483	0	0.022437	0.054958	0.910952	1261	3
Traf6	3	0.89838	0.89797	1	18591	0	0.022463	0.055012	0.910952	1262	2
NonTargetingControlGuideForMouse_0024	1	0.97753	0.97755	1	20482	0	0.022468	0.05502	0.910952	1263	1
Pigx	3	0.97752	0.97754	1	20481	0	0.02248	0.055046	0.910952	1264	3
Gp49a	3	0.74075	0.75385	1	15436	1	0.022512	0.055118	0.910952	1265	2
Gm3336	3	0.97324	0.97326	1	20366	0	0.022524	0.055142	0.910952	1266	3
S100g	3	0.97748	0.9775	1	20480	0	0.022524	0.055143	0.910952	1267	3
Akr1c13	3	0.97744	0.97747	1	20479	0	0.022563	0.055236	0.910952	1268	3
Lctl	3	0.9774	0.97743	1	20478	0	0.022603	0.055319	0.910952	1269	3
Tmem8	3	0.7993	0.80153	1	16473	1	0.022621	0.055363	0.910952	1270	2
Lama2	3	0.52087	0.61726	1	12540	1	0.022659	0.055447	0.910952	1271	2
Gm614	3	0.97731	0.97734	1	20476	0	0.022691	0.055515	0.910952	1272	3
Chst9	3	0.97731	0.97734	1	20475	0	0.022695	0.055523	0.910952	1273	3
Asah2	3	0.38904	0.52896	1	10744	1	0.022702	0.055533	0.910952	1274	2
Klk15	3	0.32785	0.46363	1	9412	1	0.022708	0.055549	0.910952	1275	1
Mark1	3	0.97726	0.97729	1	20474	0	0.022742	0.055635	0.910952	1276	3
Rnf41	3	0.24736	0.37616	1	7663	1	0.022757	0.05566	0.910952	1277	2
Cyp4f40	3	0.97723	0.97727	1	20472	0	0.02277	0.055695	0.910952	1278	3
Leng1	3	0.33998	0.4768	1	9671	1	0.022816	0.05581	0.910952	1279	2
BC024139	3	0.97718	0.97722	1	20471	0	0.022818	0.055819	0.910952	1280	3
NonTargetingControlGuideForMouse_0044	1	0.97717	0.97721	1	20470	0	0.022832	0.055846	0.910952	1281	1
Cul5	3	0.21912	0.34487	1	7068	2	0.022855	0.055898	0.910952	1282	1
Gdpgp1	3	0.97711	0.97715	1	20469	0	0.022886	0.055961	0.910952	1283	3
Fam3a	3	0.87941	0.87899	1	18041	0	0.022904	0.056005	0.910952	1284	2
Map3k2	3	0.97709	0.97713	1	20468	0	0.022906	0.056009	0.910952	1285	3
Ina	3	0.63814	0.68384	1	13934	1	0.022921	0.056043	0.910952	1286	2
Grik3	3	0.15963	0.2776	1	5744	1	0.02293	0.056064	0.910952	1287	2
Il3	3	0.68434	0.71378	1	14563	1	0.022953	0.056114	0.910952	1288	2
Tbcel	3	0.97703	0.97706	1	20467	0	0.022966	0.056145	0.910952	1289	3
Gstm5	3	0.86059	0.86024	1	17763	0	0.02297	0.056154	0.910952	1290	2
Lmtk3	3	0.56221	0.63947	1	12972	1	0.023001	0.056227	0.910952	1291	1
Trhr2	3	0.97696	0.97699	1	20466	0	0.023039	0.056319	0.910952	1292	3
Ier3ip1	3	0.9604	0.9603	1	20046	0	0.02305	0.056347	0.910952	1293	3
Hibch	3	0.96491	0.96479	1	20159	0	0.02306	0.05637	0.910952	1294	3
Gpr171	3	0.97693	0.97696	1	20465	0	0.023067	0.056387	0.910952	1295	3
Smco2	3	0.59478	0.6579	1	13367	1	0.023101	0.056465	0.910952	1296	2
Flywch1	3	0.97686	0.97688	1	20463	0	0.023136	0.056548	0.910952	1297	3
Kcnd2	3	0.17719	0.29761	1	6146	2	0.023148	0.056575	0.910952	1298	1
NonTargetingControlGuideForMouse_0770	1	0.97684	0.97686	1	20462	0	0.023164	0.056611	0.910952	1299	1
Tcf24	3	0.76634	0.77385	1	15870	1	0.023175	0.056638	0.910952	1300	2
Tfap2e	3	0.89935	0.89898	1	18610	0	0.023197	0.056683	0.910952	1301	2
Glis3	3	0.37922	0.51857	1	10514	1	0.023216	0.056731	0.910952	1302	2
Jarid2	3	0.97678	0.97679	1	20460	0	0.02322	0.056742	0.910952	1303	3
Apol7a	3	0.96167	0.96157	1	20083	0	0.023224	0.056749	0.910952	1304	3
Ubap2	3	0.97677	0.97679	1	20459	0	0.023228	0.056764	0.910952	1305	3
Soat2	3	0.82999	0.82984	1	17104	1	0.023257	0.056828	0.910952	1306	2
Skint5	3	0.97671	0.97673	1	20458	0	0.023285	0.0569	0.910952	1307	3
Ccdc32	3	0.97671	0.97672	1	20457	0	0.023289	0.05691	0.910952	1308	3
Six2	3	0.87941	0.87899	1	18015	0	0.023295	0.056922	0.910952	1309	2
AI464131	3	0.97666	0.97667	1	20456	0	0.023338	0.057029	0.910952	1310	3
Lyzl1	3	0.87941	0.87899	1	17994	0	0.023339	0.057031	0.910952	1311	2
Tet1	3	0.77836	0.78363	1	16054	1	0.023344	0.057042	0.910952	1312	2
Col4a5	3	0.83677	0.83651	1	17263	0	0.023347	0.057049	0.910952	1313	2
NonTargetingControlGuideForMouse_0396	1	0.97662	0.97662	1	20455	0	0.023379	0.057122	0.910952	1314	1
Dnah6	3	0.51073	0.61193	1	12439	1	0.023393	0.05716	0.910952	1315	2
NonTargetingControlGuideForMouse_0578	1	0.9766	0.97661	1	20454	0	0.023395	0.057165	0.910952	1316	1
Pla2g15	3	0.9766	0.9766	1	20453	0	0.023399	0.057172	0.910952	1317	3
Rabac1	3	0.9328	0.93258	1	19371	0	0.023429	0.057238	0.910952	1318	2
Dbndd1	3	0.50748	0.61029	1	12402	1	0.023491	0.057393	0.910952	1319	2
Daw1	3	0.81599	0.8166	1	16811	1	0.023528	0.057462	0.910952	1320	2
Pgam2	3	0.39496	0.53527	1	10878	2	0.02354	0.057494	0.910952	1321	1
Lhx4	3	0.97646	0.97647	1	20450	0	0.023541	0.057498	0.910952	1322	3
Topaz1	3	0.74386	0.75622	1	15494	1	0.023553	0.057522	0.910952	1323	2
Il11	3	0.97642	0.97644	1	20449	0	0.023582	0.05759	0.910952	1324	3
Pik3c2g	3	0.74969	0.7607	1	15582	1	0.023588	0.057602	0.910952	1325	1
Mest	3	0.97639	0.97641	1	20448	0	0.023607	0.057647	0.910952	1326	3
Oas1f	3	0.97636	0.97639	1	20447	0	0.023635	0.057711	0.910952	1327	3
Fam124a	3	0.87941	0.87899	1	18312	0	0.023637	0.057715	0.910952	1328	1
Dynlrb2	3	0.97636	0.97638	1	20446	0	0.023643	0.057727	0.910952	1329	3
Tfap2c	3	0.97635	0.97637	1	20445	0	0.023648	0.057738	0.910952	1330	3
Krt83	3	0.97634	0.97636	1	20444	0	0.02366	0.057765	0.910952	1331	3
Olfr639	3	0.97632	0.97634	1	20443	0	0.02368	0.057813	0.910952	1332	3
2610020H08Rik	3	0.021849	0.053518	0.864571	1303	2	0.023686	0.057825	0.910952	1333	1
Tbkbp1	3	0.97629	0.9763	1	20442	0	0.023709	0.057891	0.910952	1334	3
Lgi4	3	0.85347	0.85312	1	17611	0	0.023719	0.057909	0.910952	1335	2
Etfa	3	0.97625	0.97626	1	20441	0	0.023746	0.057974	0.910952	1336	3
Kcnq5	3	0.86216	0.86182	1	17807	0	0.023801	0.058111	0.910952	1337	2
AF251705	3	0.073335	0.16227	0.985983	3458	1	0.023833	0.058183	0.910952	1338	2
4921504E06Rik	3	0.97616	0.97618	1	20440	0	0.023836	0.058197	0.910952	1339	3
Mep1b	3	0.97614	0.97616	1	20439	0	0.023861	0.058258	0.910952	1340	3
NonTargetingControlGuideForMouse_0239	1	0.97612	0.97614	1	20437	0	0.023876	0.058288	0.910952	1341	1
Zbtb9	3	0.97612	0.97614	1	20436	0	0.023878	0.058293	0.910952	1342	3
Tnfrsf13b	3	0.6865	0.71526	1	14594	1	0.023884	0.058312	0.910952	1343	2
Zmynd15	3	0.97611	0.97613	1	20435	0	0.023886	0.058314	0.910952	1344	3
Nphp3	3	0.66293	0.69958	1	14277	1	0.023893	0.058332	0.910952	1345	2
Gabrr1	3	0.95496	0.95487	1	19913	0	0.023909	0.058374	0.910952	1346	3
Hck	3	0.77074	0.77743	1	15937	1	0.023931	0.058415	0.910952	1347	2
Kctd1	3	0.97607	0.97608	1	20434	0	0.023931	0.058415	0.910952	1348	3
Rangrf	3	0.9399	0.9397	1	19524	0	0.023943	0.058446	0.910952	1349	2
Scp2d1	3	0.38624	0.52606	1	10678	1	0.023976	0.058518	0.910952	1350	2
Nprl3	3	0.13949	0.25439	1	5301	2	0.024077	0.058746	0.910952	1351	1
Olfr1030	3	0.24407	0.37251	1	7593	1	0.024109	0.058828	0.910952	1352	2
Ccl20	3	0.97588	0.9759	1	20431	0	0.024121	0.058854	0.910952	1353	3
Gm17455	3	0.89866	0.89826	1	18596	0	0.024126	0.058863	0.910952	1354	2
Ebi3	3	0.97586	0.97587	1	20430	0	0.024142	0.058899	0.910952	1355	3
Grk5	3	0.45273	0.58286	1	11819	1	0.024168	0.058957	0.910952	1356	2
Tnfsf13b	3	0.40749	0.54865	1	11156	1	0.024175	0.058974	0.910952	1357	1
Khdrbs2	3	0.87941	0.87899	1	18336	0	0.024193	0.059008	0.910952	1358	2
Dok4	3	0.044997	0.10454	0.944001	2332	1	0.024224	0.059072	0.910952	1359	2
0610040J01Rik	3	0.97576	0.97578	1	20428	0	0.024238	0.059104	0.910952	1360	3
Pcbd1	3	0.97573	0.97575	1	20427	0	0.024271	0.059173	0.910952	1361	3
6030419C18Rik	3	0.46687	0.58984	1	11973	1	0.024273	0.059179	0.910952	1362	2
Vps33b	3	0.97571	0.97573	1	20426	0	0.024292	0.05922	0.910952	1363	3
Tdpoz3	3	0.97567	0.9757	1	20425	0	0.024329	0.059303	0.910952	1364	3
Cd109	3	0.97566	0.97569	1	20424	0	0.024338	0.059321	0.910952	1365	3
Gif	3	0.97565	0.97568	1	20423	0	0.024346	0.05934	0.910952	1366	3
Rsc1a1	3	0.94679	0.94665	1	19717	0	0.02436	0.059364	0.910952	1367	3
Lrrc4b	3	0.95422	0.95412	1	19892	0	0.024369	0.059387	0.910952	1368	3
Tktl1	3	0.9756	0.97563	1	20422	0	0.0244	0.059461	0.910952	1369	3
Acta1	3	0.9756	0.97563	1	20421	0	0.024405	0.059466	0.910952	1370	3
Prop1	3	0.27052	0.40156	1	8152	1	0.02442	0.059497	0.910952	1371	2
Olfr702	3	0.97557	0.9756	1	20420	0	0.024434	0.059523	0.910952	1372	3
Rapsn	3	0.97555	0.97558	1	20419	0	0.024451	0.059566	0.910952	1373	3
Ankrd32	3	0.97009	0.97001	1	20283	0	0.024453	0.05957	0.910952	1374	3
Adam29	3	0.97555	0.97558	1	20418	0	0.024455	0.059574	0.910952	1375	3
Pbxip1	3	0.87941	0.87899	1	18061	0	0.024468	0.0596	0.910952	1376	1
Olfr91	3	0.97124	0.97123	1	20309	0	0.024478	0.059621	0.910952	1377	3
Vmn1r83	3	0.93287	0.93265	1	19373	0	0.024486	0.059638	0.910952	1378	2
Isoc2b	3	0.97551	0.97553	1	20417	0	0.024493	0.059654	0.910952	1379	3
Wdsub1	3	0.38388	0.52355	1	10626	2	0.024517	0.059722	0.911325	1380	1
Insl5	3	0.84912	0.84877	1	17519	0	0.024566	0.059835	0.911803	1381	1
Paox	3	0.83487	0.83459	1	17206	1	0.024615	0.059946	0.911803	1382	1
Olfr1249	3	0.84663	0.84632	1	17471	0	0.024629	0.059977	0.911803	1383	2
Kcne3	3	0.97537	0.97539	1	20415	0	0.024631	0.059978	0.911803	1384	3
Tbc1d4	3	0.97533	0.97536	1	20414	0	0.024669	0.060057	0.911803	1385	3
Mpeg1	3	0.76154	0.76996	1	15796	1	0.024713	0.060162	0.911803	1386	2
Tank	3	0.83759	0.83733	1	17280	0	0.024739	0.060214	0.911803	1387	2
Krtap9-5	3	0.95601	0.95592	1	19936	0	0.024756	0.060254	0.911803	1388	3
Birc2	3	0.4015	0.54225	1	11019	2	0.024762	0.060268	0.911803	1389	1
BC048644	3	0.97524	0.97527	1	20413	0	0.024762	0.060268	0.911803	1390	3
Ndufb5	3	0.3187	0.45376	1	9209	2	0.024811	0.060385	0.911803	1391	1
Tln2	3	0.97517	0.9752	1	20412	0	0.024834	0.060439	0.911803	1392	3
Olfr814	3	0.97516	0.97519	1	20411	0	0.024842	0.060455	0.911803	1393	3
Ankrd7	3	0.97515	0.97518	1	20410	0	0.024855	0.060477	0.911803	1394	3
Ccpg1	3	0.92946	0.92923	1	19297	0	0.024859	0.060483	0.911803	1395	2
Ffar4	3	0.44927	0.58117	1	11792	1	0.024874	0.060521	0.911803	1396	2
Cd3eap	3	0.92872	0.92846	1	19277	0	0.0249	0.060583	0.911803	1397	2
A430078G23Rik	3	0.23067	0.35766	1	7310	1	0.024925	0.060637	0.911803	1398	2
Pin1	3	0.68468	0.71402	1	14568	1	0.024934	0.060658	0.911803	1399	2
Cerkl	3	0.89409	0.89371	1	18485	0	0.024959	0.060714	0.911803	1400	2
Rock1	3	0.96701	0.96688	1	20207	0	0.024993	0.060794	0.911803	1401	3
Mpp4	3	0.71733	0.73679	1	15049	1	0.025055	0.060926	0.911803	1402	2
Olfr1273-ps	3	0.83376	0.83349	1	17186	1	0.025086	0.06101	0.911803	1403	2
Mroh8	3	0.55885	0.63759	1	12935	1	0.025103	0.061052	0.911803	1404	2
Tagap	3	0.87941	0.87899	1	17973	0	0.02512	0.061095	0.911803	1405	2
Enthd2	3	0.97486	0.97488	1	20407	0	0.025139	0.061142	0.911803	1406	3
Ppap2c	3	0.5942	0.65755	1	13360	1	0.025153	0.061172	0.911803	1407	1
Plxnb2	3	0.97478	0.97481	1	20406	0	0.025225	0.061338	0.911803	1408	3
Mrpl33	3	0.32926	0.46515	1	9451	1	0.025231	0.061349	0.911803	1409	2
Rnf125	3	0.97477	0.9748	1	20405	0	0.025233	0.061355	0.911803	1410	3
Trim54	3	0.97476	0.97479	1	20404	0	0.025242	0.061378	0.911803	1411	3
Upk3a	3	0.91924	0.91896	1	19048	0	0.025248	0.061389	0.911803	1412	2
9430038I01Rik	3	0.2685	0.39932	1	8112	1	0.02525	0.061396	0.911803	1413	2
Prl	3	0.9747	0.97473	1	20403	0	0.025297	0.061501	0.911803	1414	3
D5Ertd579e	3	0.80709	0.80844	1	16634	1	0.025299	0.061505	0.911803	1415	2
Cyp46a1	3	0.54091	0.62782	1	12739	1	0.025299	0.061506	0.911803	1416	2
Pclo	3	0.97466	0.97468	1	20402	0	0.025345	0.061594	0.911803	1417	3
Gm4559	1	0.97463	0.97465	1	20401	0	0.025366	0.061645	0.911803	1418	1
Stmn4	3	0.68249	0.71255	1	14539	1	0.025376	0.061664	0.911803	1419	2
Kcnj2	3	0.97461	0.97463	1	20400	0	0.025387	0.061697	0.911803	1420	3
Nde1	3	0.2683	0.3991	1	8106	1	0.025397	0.061717	0.911803	1421	2
Tmem138	3	0.87941	0.87899	1	18128	0	0.025402	0.061725	0.911803	1422	2
Pcp2	3	0.4214	0.56329	1	11443	1	0.025446	0.061826	0.911803	1423	2
Cd163	3	0.97454	0.97456	1	20399	0	0.025456	0.061843	0.911803	1424	3
Olfr1368	3	0.72985	0.74588	1	15240	1	0.025479	0.061897	0.911803	1425	2
Cyth1	3	0.97451	0.97453	1	20398	0	0.025486	0.061916	0.911803	1426	3
Vwa5b1	3	0.49706	0.60499	1	12268	1	0.025495	0.06194	0.911803	1427	1
B430306N03Rik	3	0.9684	0.96833	1	20241	0	0.025496	0.061945	0.911803	1428	3
Olfr957	3	0.38793	0.5278	1	10719	1	0.025547	0.062058	0.911803	1429	2
R3hdm4	3	0.97444	0.97446	1	20397	0	0.02556	0.062088	0.911803	1430	3
Vpreb2	2	0.76966	0.77653	1	15919	0	0.02559	0.062168	0.911803	1431	1
Zbtb45	3	0.10285	0.21142	1	4441	2	0.025592	0.062172	0.911803	1432	1
Rims1	3	0.54144	0.62809	1	12746	1	0.025641	0.062297	0.911803	1433	1
Selp	3	0.95954	0.95944	1	20025	0	0.02569	0.062415	0.911803	1434	3
Aga	3	0.96348	0.96335	1	20123	0	0.025728	0.062491	0.911803	1435	3
Fkbp9	3	0.34145	0.47842	1	9701	1	0.025739	0.062519	0.911803	1436	2
Catsper4	3	0.62792	0.67758	1	13803	1	0.025745	0.062531	0.911803	1437	2
BC051665	3	0.97422	0.97425	1	20394	0	0.025784	0.062636	0.911803	1438	3
Gramd1b	3	0.36787	0.50665	1	10279	1	0.025788	0.062643	0.911803	1439	2
Hmha1	3	0.42899	0.57122	1	11608	1	0.025788	0.062646	0.911803	1440	2
Sec31b	3	0.68205	0.71227	1	14530	1	0.025797	0.062665	0.911803	1441	2
Col6a4	3	0.82658	0.82658	1	17028	1	0.025831	0.062743	0.911803	1442	2
Cabp2	3	0.75547	0.76514	1	15684	1	0.025848	0.062786	0.911803	1443	2
Ivns1abp	3	0.86468	0.86438	1	17854	0	0.025885	0.062871	0.911803	1444	1
Cyp4f18	3	0.97408	0.97409	1	20393	0	0.025923	0.062955	0.911803	1445	3
Ryr3	3	0.915	0.9147	1	18950	0	0.025926	0.062961	0.911803	1446	2
Treml1	3	0.97402	0.97405	1	20392	0	0.025976	0.063066	0.911803	1447	3
Cyb5d2	3	0.974	0.97402	1	20391	0	0.026002	0.063137	0.911803	1448	3
Eif4ebp3	3	0.91966	0.91937	1	19056	0	0.026032	0.063208	0.911803	1449	2
Col5a2	3	0.97395	0.97397	1	20390	0	0.02605	0.06325	0.911803	1450	3
Rgs6	3	0.97393	0.97395	1	20389	0	0.026072	0.063293	0.911803	1451	3
Cxcr2	3	0.97392	0.97395	1	20388	0	0.02608	0.063311	0.911803	1452	3
Tab1	3	0.81661	0.81718	1	16821	1	0.026082	0.063318	0.911803	1453	2
Olfr684	3	0.9739	0.97393	1	20387	0	0.026098	0.063357	0.911803	1454	3
Rmi2	3	0.97389	0.97392	1	20386	0	0.026107	0.063385	0.911803	1455	3
Ppp2r3a	3	0.97389	0.97391	1	20385	0	0.026111	0.063394	0.911803	1456	3
Klhl13	3	0.97387	0.97389	1	20384	0	0.026129	0.063429	0.911803	1457	3
Tulp1	3	0.97385	0.97388	1	20383	0	0.026146	0.063467	0.911803	1458	3
Kdm5d	3	0.97384	0.97386	1	20382	0	0.026159	0.063498	0.911803	1459	3
Gpr135	3	0.78034	0.78534	1	16095	1	0.026178	0.063533	0.911803	1460	2
Otc	3	0.65453	0.69417	1	14160	1	0.026227	0.063642	0.911803	1461	1
Msgn1	3	0.9536	0.9535	1	19870	0	0.026229	0.063646	0.911803	1462	3
Olfr1412	3	0.97376	0.97378	1	20381	0	0.026238	0.063665	0.911803	1463	3
Fam69b	3	0.97374	0.97376	1	20380	0	0.02626	0.063714	0.911803	1464	3
BC029214	3	0.97373	0.97375	1	20379	0	0.026269	0.063739	0.911803	1465	3
Asb1	3	0.97372	0.97374	1	20378	0	0.026278	0.063759	0.911803	1466	3
Batf2	3	0.97371	0.97373	1	20377	0	0.026286	0.063779	0.911803	1467	3
Shisa5	3	0.17943	0.30022	1	6196	1	0.026325	0.063868	0.911803	1468	2
Zc3h6	3	0.97367	0.97369	1	20375	0	0.026326	0.063871	0.911803	1469	3
Nox1	3	0.97364	0.97366	1	20374	0	0.026357	0.063943	0.911803	1470	3
Zfp488	3	0.49954	0.60626	1	12293	1	0.026373	0.063975	0.911803	1471	2
Cldn16	3	0.96595	0.96582	1	20182	0	0.026377	0.06398	0.911803	1472	3
Aadac	3	0.97362	0.97364	1	20373	0	0.026379	0.063987	0.911803	1473	3
Pcdhb11	3	0.80063	0.80272	1	16506	1	0.026385	0.063997	0.911803	1474	2
Frmpd1	3	0.97356	0.97359	1	20372	0	0.026436	0.064118	0.911803	1475	3
Fhl3	3	0.87941	0.87899	1	18252	0	0.026438	0.064121	0.911803	1476	2
Bhlhe40	3	0.97353	0.97356	1	20371	0	0.026467	0.064185	0.911803	1477	3
Mrpl9	3	0.37382	0.51288	1	10394	1	0.026471	0.064194	0.911803	1478	2
Nipsnap3b	3	0.34958	0.48717	1	9880	1	0.02652	0.064311	0.911803	1479	1
Nck2	3	0.87941	0.87899	1	18011	0	0.026577	0.06444	0.911803	1480	2
Olfr259	3	0.97342	0.97346	1	20370	0	0.026577	0.06444	0.911803	1481	3
Spry2	3	0.9594	0.95932	1	20020	0	0.026617	0.064529	0.911803	1482	3
Naif1	3	0.97337	0.9734	1	20369	0	0.026626	0.064547	0.911803	1483	3
Bmp4	3	0.54963	0.63248	1	12836	1	0.026666	0.064647	0.911803	1484	1
Rassf4	3	0.97329	0.97331	1	20368	0	0.026715	0.064741	0.911803	1485	3
Slc18a2	3	0.81133	0.81234	1	16711	1	0.026715	0.064741	0.911803	1486	2
Kif2b	3	0.60106	0.66158	1	13448	1	0.026764	0.064855	0.911803	1487	2
Slc37a1	3	0.40801	0.5492	1	11172	1	0.026787	0.064899	0.911803	1488	2
Ttc29	3	0.36457	0.50312	1	10197	1	0.026805	0.064942	0.911803	1489	2
Gm6432	3	0.20276	0.32668	1	6725	2	0.026813	0.064957	0.911803	1490	1
Hoxc5	3	0.97314	0.97317	1	20364	0	0.026857	0.065064	0.911803	1491	3
Scn4b	3	0.92264	0.92236	1	19128	0	0.026861	0.065077	0.911803	1492	1
Htr6	3	0.42036	0.56219	1	11414	1	0.02691	0.065182	0.911803	1493	1
Msl3	3	0.76704	0.77444	1	15881	1	0.026919	0.065199	0.911803	1494	2
Rnft2	3	0.97306	0.97309	1	20362	0	0.026937	0.065237	0.911803	1495	3
Insm1	3	0.27606	0.40756	1	8263	1	0.026959	0.065283	0.911803	1496	2
Rwdd4a	3	0.97304	0.97307	1	20361	0	0.02696	0.065285	0.911803	1497	3
Klhdc2	3	0.97303	0.97306	1	20360	0	0.026973	0.065321	0.911803	1498	3
Acbd3	3	0.70166	0.7256	1	14820	1	0.02698	0.065337	0.911803	1499	2
Gcnt4	3	0.76014	0.76886	1	15770	1	0.027008	0.065399	0.911803	1500	1
Prlhr	3	0.4487	0.58089	1	11788	1	0.027033	0.065464	0.911803	1501	2
Cdkn2c	3	0.97296	0.973	1	20359	0	0.02704	0.065479	0.911803	1502	3
Polm	3	0.97293	0.97296	1	20358	0	0.027072	0.065541	0.911803	1503	3
Gatad2a	3	0.97291	0.97294	1	20357	0	0.02709	0.065577	0.911803	1504	3
Impact	3	0.29843	0.43198	1	8763	2	0.027105	0.065609	0.911803	1505	1
Wfdc6a	3	0.67147	0.70522	1	14389	1	0.027112	0.065624	0.911803	1506	2
Cmah	3	0.97284	0.97287	1	20356	0	0.027161	0.065741	0.911803	1507	3
Gm5127	3	0.97283	0.97287	1	20355	0	0.027166	0.06575	0.911803	1508	3
Usp17lc	2	0.97282	0.97285	1	20354	0	0.027179	0.065782	0.911803	1509	2
Mgst3	3	0.9728	0.97282	1	20353	0	0.027202	0.065836	0.911803	1510	3
Drd5	3	0.76102	0.76953	1	15788	1	0.027203	0.065838	0.911803	1511	1
Nkg7	3	0.97278	0.9728	1	20352	0	0.027215	0.065873	0.911803	1512	3
Syk	3	0.97277	0.97279	1	20351	0	0.027233	0.065911	0.911803	1513	3
Tsga13	3	0.97272	0.97273	1	20350	0	0.027283	0.066022	0.911803	1514	3
Zmynd11	3	0.17234	0.29222	1	6031	2	0.027301	0.066061	0.911803	1515	1
Tmem174	3	0.9727	0.97272	1	20349	0	0.027301	0.066062	0.911803	1516	3
Tmem80	3	0.97268	0.97269	1	20348	0	0.027323	0.066113	0.911803	1517	3
Atrn	3	0.10934	0.21898	1	4604	2	0.027349	0.066165	0.911803	1518	1
Atg7	3	0.97265	0.97266	1	20347	0	0.02735	0.066166	0.911803	1519	3
Gm5635	3	0.97263	0.97263	1	20346	0	0.027373	0.066212	0.911803	1520	3
Prkab1	3	0.0043911	0.011615	0.662632	367	1	0.027386	0.066249	0.911803	1521	2
Dvl2	3	0.97261	0.97262	1	20345	0	0.027391	0.06626	0.911803	1522	3
Ppp1r15a	3	0.97258	0.97259	1	20344	0	0.027418	0.066316	0.911803	1523	3
Rragd	3	0.13	0.24334	1	5080	1	0.027466	0.06643	0.911803	1524	2
Cnih3	3	0.97251	0.97252	1	20343	0	0.027486	0.066475	0.911803	1525	3
Prss35	3	0.74414	0.75644	1	15499	1	0.027496	0.066497	0.911803	1526	2
Aplp2	3	0.94181	0.94161	1	19577	0	0.027501	0.066511	0.911803	1527	2
Zfp260	3	0.1938	0.31652	1	6517	1	0.02751	0.066532	0.911803	1528	2
Fam178b	3	0.97249	0.9725	1	20342	0	0.027513	0.066538	0.911803	1529	3
Vmn1r24	3	0.97248	0.97249	1	20341	0	0.027518	0.06655	0.911803	1530	3
Serpina3f	2	0.97248	0.97249	1	20340	0	0.027524	0.066568	0.911803	1531	2
Plagl2	3	0.95337	0.95328	1	19864	0	0.027528	0.066572	0.911803	1532	3
NonTargetingControlGuideForMouse_0570	1	0.97246	0.97247	1	20339	0	0.027536	0.06659	0.911803	1533	1
Prrg2	3	0.28579	0.41816	1	8480	1	0.027554	0.066635	0.911803	1534	2
Park2	3	0.97244	0.97245	1	20336	0	0.027563	0.06666	0.911803	1535	3
Ttyh3	3	0.97242	0.97243	1	20335	0	0.027581	0.066695	0.911803	1536	3
Kank2	3	0.1755	0.29575	1	6107	1	0.027593	0.066722	0.911803	1537	2
Olfr820	3	0.97237	0.97239	1	20334	0	0.027626	0.066791	0.911803	1538	3
Adam12	3	0.82431	0.82446	1	16967	1	0.027642	0.066819	0.911803	1539	1
Vmn1r1	3	0.97235	0.97236	1	20333	0	0.027654	0.06685	0.911803	1540	3
Olfr419	3	0.34902	0.48657	1	9864	1	0.027661	0.066869	0.911803	1541	2
Etfdh	3	0.30886	0.44313	1	9008	2	0.027691	0.066942	0.911803	1542	1
Tshz3	3	0.97229	0.9723	1	20331	0	0.027713	0.066988	0.911803	1543	3
NonTargetingControlGuideForMouse_0626	1	0.97227	0.97228	1	20330	0	0.027735	0.067037	0.911803	1544	1
Commd2	3	0.97224	0.97225	1	20329	0	0.027763	0.067096	0.911803	1545	3
Matn4	3	0.24395	0.37237	1	7587	1	0.027768	0.067108	0.911803	1546	2
Mfsd7c	3	0.92418	0.92385	1	19171	0	0.027786	0.067138	0.911803	1547	2
Efemp2	3	0.80041	0.80252	1	16499	1	0.027788	0.067145	0.911803	1548	2
Dis3l2	3	0.9722	0.97221	1	20328	0	0.027804	0.067179	0.911803	1549	3
Dnajc1	3	0.84836	0.84803	1	17500	0	0.027821	0.067215	0.911803	1550	2
Hes6	3	0.97212	0.97213	1	20327	0	0.027877	0.067331	0.911803	1551	3
Siglece	3	0.86605	0.86571	1	17880	0	0.027886	0.067345	0.911803	1552	2
Micalcl	3	0.97211	0.97212	1	20326	0	0.027891	0.067354	0.911803	1553	3
2210013O21Rik	3	0.24773	0.37657	1	7674	1	0.027893	0.067358	0.911803	1554	2
Mpp7	3	0.79598	0.79866	1	16399	1	0.02792	0.067416	0.911803	1555	2
Bloc1s5	3	0.97207	0.97208	1	20325	0	0.027927	0.067438	0.911803	1556	3
Nme3	3	0.71903	0.73802	1	15073	1	0.027928	0.067441	0.911803	1557	2
Cmtm5	3	0.29818	0.43171	1	8757	1	0.027935	0.067461	0.911803	1558	1
Cldn17	3	0.96696	0.96683	1	20206	0	0.027973	0.067552	0.912011	1559	3
Nupr1	3	0.30776	0.44196	1	8984	1	0.027983	0.067577	0.912011	1560	1
Bfsp2	3	0.972	0.97201	1	20324	0	0.027996	0.067606	0.912011	1561	3
Arl9	3	0.97194	0.97195	1	20323	0	0.02806	0.067764	0.912964	1562	3
Phf20l1	3	0.97194	0.97195	1	20322	0	0.028065	0.067774	0.912964	1563	3
Selo	3	0.5862	0.65298	1	13256	1	0.028081	0.067807	0.912964	1564	2
Mipol1	3	0.29035	0.42312	1	8576	1	0.02813	0.067927	0.913447	1565	2
Tff3	3	0.97186	0.97188	1	20321	0	0.028143	0.067949	0.913447	1566	3
Tmem132b	3	0.97183	0.97185	1	20320	0	0.02817	0.068011	0.913447	1567	3
Olfr202	3	0.90982	0.90947	1	18838	0	0.028178	0.068025	0.913447	1568	2
Ldhal6b	3	0.97181	0.97183	1	20319	0	0.028193	0.068061	0.913447	1569	3
Slc1a6	3	0.97178	0.9718	1	20318	0	0.028221	0.068126	0.913447	1570	3
Mmrn1	3	0.7771	0.78259	1	16035	1	0.028227	0.068146	0.913447	1571	2
Olfr1384	3	0.97173	0.97175	1	20317	0	0.028267	0.068238	0.913783	1572	3
Fgl2	3	0.97172	0.97174	1	20316	0	0.028276	0.068258	0.913783	1573	3
Cdkl3	3	0.81994	0.82032	1	16880	1	0.028296	0.068302	0.913794	1574	2
Sprr1b	3	0.23431	0.36169	1	7380	2	0.028325	0.068362	0.914012	1575	1
Ccrl2	3	0.56264	0.63971	1	12976	1	0.028373	0.068456	0.914689	1576	2
NonTargetingControlGuideForMouse_0854	1	0.9716	0.97161	1	20315	0	0.028398	0.068521	0.914975	1577	1
Olig1	3	0.97157	0.97158	1	20313	0	0.028429	0.068596	0.915393	1578	3
Sema4g	3	0.089861	0.19395	0.994278	4104	1	0.028471	0.068693	0.916111	1579	1
Dzip3	3	0.71546	0.73543	1	15026	1	0.02852	0.068802	0.916979	1580	1
Fam179a	3	0.68586	0.71479	1	14583	1	0.028568	0.068904	0.917652	1581	2
Fshr	3	0.86216	0.86182	1	17805	0	0.028611	0.068999	0.917652	1582	2
Gzmg	3	0.42623	0.5683	1	11555	2	0.028617	0.069009	0.917652	1583	1
Olfr728	3	0.63159	0.6798	1	13852	1	0.028666	0.069129	0.917652	1584	2
Syde2	3	0.96183	0.96172	1	20089	0	0.028675	0.069151	0.917652	1585	3
Fstl5	3	0.97131	0.97131	1	20312	0	0.028693	0.069193	0.917652	1586	3
Olfr691	3	0.22938	0.35624	1	7290	2	0.028714	0.069245	0.917652	1587	1
NonTargetingControlGuideForMouse_0763	1	0.97127	0.97127	1	20311	0	0.028729	0.069274	0.917652	1588	1
Gnai1	3	0.97126	0.97125	1	20310	0	0.028745	0.069312	0.917652	1589	3
Palld	3	0.40443	0.54536	1	11087	1	0.028763	0.069349	0.917652	1590	1
Cxcl13	3	0.9483	0.94821	1	19752	0	0.028765	0.069357	0.917652	1591	3
Slc12a6	3	0.49369	0.60326	1	12240	1	0.028783	0.069402	0.917652	1592	2
Ccdc3	3	0.97121	0.9712	1	20308	0	0.028791	0.069424	0.917652	1593	3
Vcam1	3	0.28523	0.41756	1	8464	1	0.028812	0.069462	0.917652	1594	2
Amigo1	3	0.97116	0.97114	1	20307	0	0.028843	0.069527	0.917864	1595	3
Egln2	3	0.34058	0.47748	1	9683	1	0.028861	0.06957	0.917864	1596	1
Plekhb2	3	0.49969	0.60635	1	12294	1	0.028909	0.06968	0.917864	1597	2
Il2rb	3	0.97109	0.97107	1	20306	0	0.028913	0.069688	0.917864	1598	3
Ttc39c	3	0.97106	0.97104	1	20305	0	0.028941	0.069748	0.917864	1599	3
Gm101	3	0.89041	0.89005	1	18409	0	0.028955	0.069775	0.917864	1600	2
Dchs1	3	0.73419	0.74901	1	15324	1	0.028958	0.069783	0.917864	1601	1
Slco4c1	3	0.971	0.97098	1	20304	0	0.029002	0.06989	0.917993	1602	3
NonTargetingControlGuideForMouse_0038	1	0.97097	0.97094	1	20303	0	0.029027	0.069937	0.917993	1603	1
Cc2d2a	3	0.97095	0.97091	1	20302	0	0.029053	0.069989	0.917993	1604	3
Snx31	3	0.53589	0.6251	1	12698	1	0.029056	0.06999	0.917993	1605	2
Olfr705	3	0.59952	0.66066	1	13427	1	0.029092	0.070072	0.917993	1606	2
Isoc2a	3	0.8616	0.86124	1	17789	0	0.029104	0.070099	0.917993	1607	1
Cdh16	3	0.44246	0.57783	1	11728	1	0.029153	0.070211	0.917993	1608	2
Itln1	3	0.97083	0.97079	1	20301	0	0.029166	0.070241	0.917993	1609	3
Magel2	3	0.7158	0.73568	1	15031	1	0.029174	0.070252	0.917993	1610	2
Nudt4	3	0.97075	0.97071	1	20300	0	0.029246	0.070427	0.917993	1611	3
Lrrtm4	3	0.048751	0.11247	0.952426	2486	2	0.02925	0.070431	0.917993	1612	1
Klk1b16	3	0.57649	0.64752	1	13151	1	0.029265	0.070463	0.917993	1613	2
Tyw3	3	0.43451	0.5741	1	11666	1	0.029299	0.070532	0.917993	1614	2
Rprm	3	0.84073	0.84047	1	17351	0	0.029302	0.070538	0.917993	1615	2
Samt4	3	0.63793	0.6837	1	13930	1	0.029338	0.070621	0.917993	1616	2
Efcab14	3	0.97066	0.97061	1	20299	0	0.029341	0.070626	0.917993	1617	3
Sec14l3	3	0.97064	0.97059	1	20298	0	0.029364	0.070674	0.917993	1618	3
Kdm4b	3	0.33075	0.4668	1	9484	1	0.029393	0.070737	0.917993	1619	2
Zfand4	3	0.10023	0.20834	1	4372	1	0.029445	0.070839	0.917993	1620	2
Sorbs3	3	0.97055	0.97049	1	20297	0	0.02945	0.070848	0.917993	1621	3
Tmem74	3	0.97054	0.97048	1	20296	0	0.029459	0.070864	0.917993	1622	3
Tfcp2	3	0.76426	0.77212	1	15837	1	0.029466	0.070881	0.917993	1623	2
Mab21l3	3	0.86489	0.86458	1	17860	0	0.029494	0.070933	0.917993	1624	2
Rnf180	3	0.2313	0.35835	1	7320	1	0.02953	0.071013	0.917993	1625	2
Prodh2	3	0.97046	0.9704	1	20294	0	0.02954	0.071025	0.917993	1626	3
Tas2r109	3	0.86824	0.86786	1	17936	0	0.029543	0.071034	0.917993	1627	1
Ccna1	3	0.90399	0.90365	1	18725	0	0.029591	0.071146	0.917993	1628	2
Impa1	3	0.97041	0.97035	1	20293	0	0.029592	0.071146	0.917993	1629	3
Heatr5b	3	0.77059	0.77731	1	15934	1	0.029604	0.071172	0.917993	1630	2
Pak6	3	0.47373	0.59327	1	12041	1	0.02964	0.071253	0.917993	1631	2
4921506M07Rik	3	0.96417	0.96403	1	20141	0	0.029689	0.071364	0.917993	1632	3
Piwil1	3	0.97028	0.97021	1	20291	0	0.029716	0.071428	0.917993	1633	3
Rfxank	3	0.95167	0.95157	1	19834	0	0.029723	0.07144	0.917993	1634	3
Izumo3	3	0.40144	0.5422	1	11017	1	0.029738	0.071476	0.917993	1635	2
Tigd5	3	0.97026	0.97019	1	20290	0	0.02974	0.071481	0.917993	1636	3
Ptplb	3	0.97025	0.97018	1	20289	0	0.029754	0.071512	0.917993	1637	3
Zscan22	3	0.97022	0.97015	1	20287	0	0.029778	0.071561	0.917993	1638	3
Scyl2	3	0.91749	0.91721	1	19011	0	0.029786	0.071577	0.917993	1639	2
Ntrk2	3	0.97017	0.9701	1	20286	0	0.029826	0.071671	0.917993	1640	3
Chrd	3	0.32294	0.45832	1	9292	2	0.029835	0.071699	0.917993	1641	1
Ccdc138	3	0.95197	0.95188	1	19841	0	0.02987	0.071776	0.917993	1642	3
Wnk2	3	0.97012	0.97005	1	20285	0	0.029878	0.071793	0.917993	1643	3
Pcdhb14	3	0.94867	0.94858	1	19762	0	0.029884	0.071803	0.917993	1644	3
Mogat2	3	0.9701	0.97003	1	20284	0	0.029902	0.071844	0.917993	1645	3
Yars	3	0.97008	0.97	1	20282	0	0.029921	0.071882	0.917993	1646	3
Dcdc2a	3	0.97007	0.97	1	20281	0	0.029926	0.071897	0.917993	1647	3
Olfr934	3	0.97007	0.96999	1	20280	0	0.029931	0.071911	0.917993	1648	3
Cyp4a14	3	0.66839	0.70314	1	14345	1	0.029932	0.071913	0.917993	1649	2
1700055N04Rik	3	0.97002	0.96995	1	20279	0	0.029979	0.072016	0.917993	1650	3
Olfr1058	3	0.52327	0.61851	1	12564	1	0.029981	0.07202	0.917993	1651	2
NonTargetingControlGuideForMouse_0759	1	0.97001	0.96994	1	20278	0	0.029988	0.072036	0.917993	1652	1
Olfr615	3	0.96998	0.96991	1	20277	0	0.030017	0.072115	0.917993	1653	3
Naa40	3	0.31643	0.45132	1	9154	1	0.03003	0.072135	0.917993	1654	1
Tmem189	3	0.96273	0.96262	1	20106	0	0.030046	0.072171	0.917993	1655	3
Pla2g4f	3	0.96994	0.96988	1	20276	0	0.030056	0.072192	0.917993	1656	3
NonTargetingControlGuideForMouse_0014	1	0.96991	0.96985	1	20275	0	0.030087	0.072263	0.917993	1657	1
Esp23	3	0.90859	0.90824	1	18811	0	0.030166	0.072435	0.917993	1658	2
Olfr345	3	0.96907	0.969	1	20261	0	0.030184	0.072477	0.917993	1659	3
1810041L15Rik	3	0.96981	0.96974	1	20274	0	0.030185	0.07248	0.917993	1660	3
Ranbp10	3	0.9698	0.96973	1	20273	0	0.030195	0.072503	0.917993	1661	3
Fggy	3	0.96978	0.9697	1	20272	0	0.030219	0.072558	0.917993	1662	3
Me2	3	0.080872	0.17699	0.986525	3776	1	0.030273	0.072692	0.917993	1663	2
Tbpl1	3	0.61017	0.66708	1	13566	1	0.030277	0.072697	0.917993	1664	2
Cntn4	3	0.89617	0.89577	1	18542	0	0.030286	0.072716	0.917993	1665	2
Kdm3a	3	0.9697	0.96961	1	20271	0	0.030301	0.072746	0.917993	1666	3
Sh2d1a	3	0.16678	0.28585	1	5908	1	0.030322	0.072795	0.917993	1667	2
Gldc	3	0.95157	0.95148	1	19829	0	0.030333	0.072814	0.917993	1668	3
Hoxa13	3	0.031538	0.075415	0.902461	1759	1	0.03037	0.0729	0.917993	1669	2
Slc41a1	3	0.96957	0.96947	1	20270	0	0.030427	0.073031	0.917993	1670	3
Irgm1	3	0.96955	0.96945	1	20269	0	0.030451	0.073084	0.917993	1671	3
Lef1	3	0.89584	0.89544	1	18532	0	0.030517	0.073233	0.917993	1672	1
Lactbl1	3	0.96947	0.96938	1	20268	0	0.030529	0.07326	0.917993	1673	3
Hsd17b3	3	0.13524	0.2494	1	5200	2	0.030565	0.073337	0.917993	1674	1
Pou2f3	3	0.56187	0.6393	1	12967	1	0.030584	0.073374	0.917993	1675	2
Apol7c	3	0.42165	0.56354	1	11454	2	0.030614	0.073448	0.917993	1676	1
Fam168b	3	0.77428	0.78028	1	15994	1	0.030649	0.073527	0.917993	1677	2
Tspan12	3	0.8892	0.88878	1	18378	0	0.030658	0.073549	0.917993	1678	2
Il2ra	3	0.18573	0.30736	1	6333	1	0.030663	0.073561	0.917993	1679	2
Slc15a2	3	0.58967	0.65493	1	13297	1	0.030677	0.0736	0.917993	1680	2
Tdgf1	3	0.84767	0.84735	1	17482	0	0.030711	0.073672	0.917993	1681	2
Fras1	3	0.96924	0.96916	1	20267	0	0.030757	0.073775	0.917993	1682	3
Cabp4	3	0.52369	0.61873	1	12571	1	0.03076	0.07378	0.917993	1683	1
Zfp961	3	0.96921	0.96912	1	20266	0	0.030792	0.073841	0.917993	1684	3
Adk	3	0.49372	0.60328	1	12241	1	0.030809	0.073882	0.917993	1685	1
Spcs1	3	0.96918	0.9691	1	20265	0	0.030821	0.073901	0.917993	1686	3
Me3	3	0.96917	0.9691	1	20264	0	0.030826	0.073915	0.917993	1687	3
Stk30	3	0.84339	0.84314	1	17406	0	0.030857	0.073991	0.917993	1688	1
Rgs14	3	0.91095	0.91063	1	18864	0	0.030864	0.073999	0.917993	1689	2
Zfp551	3	0.36258	0.50103	1	10156	1	0.030892	0.074071	0.917993	1690	2
Amer1	3	0.9691	0.96903	1	20263	0	0.030899	0.074084	0.917993	1691	3
Bco2	3	0.1681	0.28734	1	5939	1	0.030901	0.074085	0.917993	1692	2
Set	3	0.46461	0.58871	1	11948	1	0.030906	0.074094	0.917993	1693	2
Msh6	3	0.96908	0.96901	1	20262	0	0.030924	0.074138	0.917993	1694	3
Mslnl	3	0.96906	0.969	1	20260	0	0.030938	0.074166	0.917993	1695	3
Trpm5	3	0.89836	0.89796	1	18590	0	0.031032	0.074372	0.917993	1696	2
Sell	3	0.28623	0.41863	1	8486	1	0.0311	0.074524	0.917993	1697	1
Cd44	3	0.96885	0.96878	1	20258	0	0.031154	0.07463	0.917993	1698	3
NonTargetingControlGuideForMouse_0859	1	0.96884	0.96876	1	20257	0	0.031164	0.074652	0.917993	1699	1
Pgm5	3	0.96884	0.96876	1	20256	0	0.031164	0.074653	0.917993	1700	3
Gpr37	3	0.96882	0.96875	1	20255	0	0.031184	0.0747	0.917993	1701	3
Kif26b	3	0.96881	0.96874	1	20254	0	0.031189	0.07471	0.917993	1702	3
Cog8	3	0.6569	0.6957	1	14192	1	0.031198	0.074727	0.917993	1703	1
Slc15a4	3	0.89128	0.89092	1	18429	0	0.031277	0.074886	0.917993	1704	2
Arf6	3	0.96872	0.96865	1	20251	0	0.031277	0.074888	0.917993	1705	3
Plekhb1	3	0.53003	0.62197	1	12639	1	0.031295	0.074935	0.917993	1706	2
Rab40b	3	0.23592	0.36354	1	7412	1	0.031295	0.074936	0.917993	1707	2
Tgs1	3	0.96869	0.96863	1	20250	0	0.031307	0.074957	0.917993	1708	3
Als2cl	3	0.39677	0.53718	1	10917	1	0.031314	0.074968	0.917993	1709	2
Tox3	3	0.61046	0.66726	1	13572	1	0.031344	0.075035	0.917993	1710	1
Atp11a	3	0.96864	0.96857	1	20249	0	0.031356	0.075071	0.917993	1711	3
Ppm1n	3	0.083406	0.18181	0.989089	3867	1	0.031408	0.075196	0.917993	1712	2
Dupd1	3	0.35182	0.48956	1	9932	2	0.031441	0.075277	0.917993	1713	1
Gm20809	2	0.96855	0.96849	1	20248	0	0.031447	0.075294	0.917993	1714	2
Clec4g	3	0.65228	0.69275	1	14133	1	0.031456	0.075312	0.917993	1715	2
Itm2a	3	0.96854	0.96848	1	20247	0	0.03146	0.075325	0.917993	1716	3
Vmn2r8	3	0.63363	0.68106	1	13873	1	0.031465	0.075332	0.917993	1717	2
Gimap4	3	0.58302	0.65118	1	13222	1	0.03149	0.075386	0.917993	1718	2
Rnf166	3	0.83382	0.83355	1	17187	1	0.031531	0.075486	0.917993	1719	2
St14	3	0.96845	0.96839	1	20246	0	0.03155	0.075524	0.917993	1720	3
NonTargetingControlGuideForMouse_0127	1	0.96844	0.96837	1	20245	0	0.031561	0.075555	0.917993	1721	1
Efr3b	3	0.03183	0.076065	0.903433	1773	1	0.031569	0.075573	0.917993	1722	2
Crot	3	0.96843	0.96836	1	20244	0	0.031574	0.075583	0.917993	1723	3
NonTargetingControlGuideForMouse_0605	1	0.96842	0.96835	1	20243	0	0.031578	0.075591	0.917993	1724	1
Engase	3	0.96841	0.96834	1	20242	0	0.031589	0.075614	0.917993	1725	3
Spata16	3	0.96838	0.96832	1	20240	0	0.031619	0.075684	0.917993	1726	3
Slc30a4	3	0.96838	0.96831	1	20239	0	0.031624	0.075693	0.917993	1727	3
Ndst4	3	0.96837	0.9683	1	20238	0	0.031629	0.07571	0.917993	1728	3
Usp22	3	0.96837	0.9683	1	20237	0	0.031634	0.075721	0.917993	1729	3
Olfr722	3	0.036927	0.087234	0.933417	1968	1	0.031635	0.075725	0.917993	1730	2
Cyp2c29	3	0.38427	0.52395	1	10638	1	0.031684	0.07583	0.917993	1731	2
Rin1	3	0.96829	0.96823	1	20236	0	0.031709	0.075885	0.917993	1732	3
Atxn3	3	0.27902	0.41074	1	8333	2	0.031733	0.075941	0.917993	1733	1
Ggct	3	0.35764	0.4958	1	10055	1	0.031758	0.075992	0.917993	1734	2
Wbscr27	3	0.96824	0.96817	1	20235	0	0.031758	0.075992	0.917993	1735	3
Clip4	3	0.32591	0.46155	1	9362	1	0.031781	0.07604	0.917993	1736	1
Cyp2j12	3	0.18677	0.30852	1	6352	1	0.031796	0.07607	0.917993	1737	2
Mtdh	3	0.9682	0.96812	1	20234	0	0.031803	0.076086	0.917993	1738	3
Zhx3	3	0.95813	0.95806	1	19992	0	0.03183	0.076136	0.917993	1739	3
Fam222b	3	0.87941	0.87899	1	18203	0	0.031844	0.076166	0.917993	1740	2
Gsg1l	3	0.96815	0.96808	1	20233	0	0.031848	0.076176	0.917993	1741	3
Fzd6	3	0.96814	0.96806	1	20232	0	0.031858	0.076194	0.917993	1742	3
Dync2h1	3	0.96813	0.96805	1	20231	0	0.031873	0.076225	0.917993	1743	3
Olfr1049	3	0.90835	0.90801	1	18806	0	0.031891	0.076261	0.917993	1744	2
Il4ra	3	0.96809	0.96801	1	20230	0	0.031908	0.076301	0.917993	1745	3
Mip	3	0.93086	0.9306	1	19330	0	0.03191	0.076305	0.917993	1746	2
Fam104a	3	0.84829	0.84796	1	17499	0	0.031927	0.076344	0.917993	1747	2
Spinkl	2	0.96804	0.96796	1	20229	0	0.03196	0.076414	0.917993	1748	2
Chga	3	0.968	0.96792	1	20228	0	0.032003	0.076502	0.917993	1749	3
4932443I19Rik	3	0.96799	0.9679	1	20227	0	0.032013	0.076522	0.917993	1750	3
Gm382	3	0.61292	0.66872	1	13608	1	0.032025	0.076546	0.917993	1751	2
Dst	3	0.96797	0.96788	1	20226	0	0.032033	0.076566	0.917993	1752	3
Muc5b	3	0.96794	0.96785	1	20225	0	0.032058	0.076616	0.917993	1753	3
Nyap2	3	0.96793	0.96784	1	20224	0	0.032073	0.076655	0.917993	1754	3
Cib4	3	0.96791	0.96782	1	20223	0	0.032088	0.076686	0.917993	1755	3
Eva1a	3	0.9679	0.96782	1	20222	0	0.032098	0.076702	0.917993	1756	3
Vmn1r73	3	0.66497	0.70091	1	14306	1	0.03211	0.076722	0.917993	1757	2
Tenm1	3	0.96782	0.96772	1	20221	0	0.032184	0.076876	0.917993	1758	3
Zbtb16	3	0.76177	0.77013	1	15798	1	0.032195	0.076906	0.917993	1759	2
Theg	3	0.39748	0.53796	1	10930	1	0.032268	0.077084	0.917993	1760	1
Ppapdc2	3	0.81058	0.81166	1	16699	1	0.032291	0.077141	0.917993	1761	2
Olfr743	3	0.82447	0.82464	1	16970	1	0.03231	0.077184	0.917993	1762	2
Fbln2	3	0.036819	0.087003	0.932368	1965	2	0.032316	0.077206	0.917993	1763	1
Porcn	3	0.96768	0.96757	1	20220	0	0.032325	0.077226	0.917993	1764	3
Plcb4	3	0.96054	0.96044	1	20052	0	0.032358	0.077289	0.917993	1765	3
Zfat	3	0.90072	0.90034	1	18645	0	0.032365	0.077305	0.917993	1766	2
Tcp11	3	0.96763	0.96752	1	20219	0	0.03237	0.077314	0.917993	1767	3
Rapgefl1	3	0.9676	0.9675	1	20218	0	0.032395	0.077375	0.917993	1768	3
Ccdc110	3	0.85722	0.85682	1	17686	0	0.032396	0.077376	0.917993	1769	2
Apol10b	3	0.12009	0.23167	1	4852	1	0.032406	0.077392	0.917993	1770	2
Olfr339	3	0.96759	0.96747	1	20217	0	0.032411	0.077408	0.917993	1771	3
Aard	3	0.71231	0.73317	1	14984	1	0.032414	0.077415	0.917993	1772	2
Slc30a10	3	0.96758	0.96746	1	20216	0	0.032421	0.077429	0.917993	1773	3
Slco1c1	3	0.96757	0.96745	1	20215	0	0.032431	0.077456	0.917993	1774	3
Trim62	3	0.72091	0.73938	1	15108	1	0.032434	0.077465	0.917993	1775	2
Fzd3	3	0.93802	0.93783	1	19482	0	0.032463	0.077528	0.917993	1776	2
Serinc5	3	0.93165	0.9314	1	19348	0	0.032501	0.077611	0.917993	1777	2
Fam129c	3	0.87941	0.87899	1	18108	0	0.03252	0.077646	0.917993	1778	2
Wfikkn1	3	0.96748	0.96736	1	20214	0	0.032522	0.077648	0.917993	1779	3
Tas2r103	3	0.96746	0.96735	1	20213	0	0.032537	0.07768	0.917993	1780	3
Hfm1	3	0.47871	0.5957	1	12091	1	0.03254	0.077684	0.917993	1781	2
Olfr1511	3	0.53108	0.62256	1	12651	1	0.032559	0.07772	0.917993	1782	1
Vamp2	3	0.20554	0.32979	1	6790	1	0.032578	0.077762	0.917993	1783	2
Gpr150	3	0.83496	0.8347	1	17210	1	0.032588	0.07778	0.917993	1784	2
1600014K23Rik	3	0.96735	0.96724	1	20212	0	0.032649	0.077903	0.917993	1785	3
Vil1	3	0.96735	0.96723	1	20211	0	0.032654	0.077916	0.917993	1786	3
Scara5	3	0.86422	0.8639	1	17843	0	0.032657	0.077924	0.917993	1787	2
Zfp558	3	0.63844	0.68402	1	13940	1	0.032664	0.077945	0.917993	1788	2
Nme7	3	0.93438	0.93419	1	19410	0	0.032751	0.078144	0.919821	1789	2
Tprn	3	0.22758	0.35423	1	7256	1	0.032802	0.078257	0.92064	1790	1
Wnt7a	3	0.96717	0.96704	1	20210	0	0.032827	0.078312	0.920767	1791	3
D8Ertd738e	3	0.2244	0.35073	1	7176	2	0.032851	0.078364	0.920861	1792	1
Gdap1l1	3	0.64545	0.68846	1	14029	1	0.032905	0.078491	0.921839	1793	2
1700022P22Rik	3	0.95417	0.95408	1	19889	0	0.032948	0.078588	0.922467	1794	3
Gca	3	0.96702	0.96689	1	20208	0	0.032985	0.078661	0.922479	1795	3
Aoc1	3	0.28219	0.41418	1	8404	2	0.033045	0.078806	0.922479	1796	1
Astn2	3	0.96695	0.96682	1	20205	0	0.033046	0.07881	0.922479	1797	3
Hltf	3	0.38678	0.5266	1	10693	1	0.033094	0.078915	0.922479	1798	2
NonTargetingControlGuideForMouse_0277	1	0.96685	0.96672	1	20204	0	0.033151	0.07905	0.922479	1799	1
Mettl21c	3	0.96681	0.96668	1	20203	0	0.03319	0.079138	0.922479	1800	3
Susd2	3	0.9668	0.96667	1	20202	0	0.0332	0.079158	0.922479	1801	3
Clec4n	3	0.44431	0.57874	1	11749	1	0.033204	0.079167	0.922479	1802	2
Mrpl47	3	0.031392	0.075066	0.902461	1751	2	0.033288	0.079365	0.922479	1803	1
Tm7sf3	3	0.90537	0.90502	1	18755	0	0.033301	0.079396	0.922479	1804	2
Clcn2	3	0.96668	0.96654	1	20201	0	0.033323	0.079449	0.922479	1805	3
Spata31d1c	3	0.87941	0.87899	1	18324	0	0.033337	0.079479	0.922479	1806	2
Cyp39a1	3	0.92913	0.92889	1	19290	0	0.033385	0.079586	0.922479	1807	2
Prm2	3	0.96658	0.96644	1	20200	0	0.033421	0.079665	0.922479	1808	3
1700034J05Rik	3	0.25348	0.38281	1	7786	2	0.033434	0.079697	0.922479	1809	1
Adam34	3	0.96652	0.96639	1	20199	0	0.033478	0.079794	0.922479	1810	3
Zic1	3	0.67759	0.70928	1	14480	1	0.033483	0.0798	0.922479	1811	1
NonTargetingControlGuideForMouse_0641	1	0.96648	0.96635	1	20198	0	0.033516	0.079872	0.922479	1812	1
Mnx1	3	0.093396	0.2003	0.996962	4229	2	0.033531	0.079909	0.922479	1813	1
Rtn2	3	0.96646	0.96633	1	20197	0	0.033545	0.079943	0.922479	1814	3
D6Ertd527e	3	0.96642	0.9663	1	20196	0	0.033576	0.080007	0.922479	1815	3
Krt16	3	0.34318	0.48028	1	9737	1	0.03358	0.080015	0.922479	1816	2
Olfr791	3	0.96011	0.96001	1	20038	0	0.033611	0.080096	0.922479	1817	3
Rgag1	3	0.96638	0.96625	1	20194	0	0.033623	0.080128	0.922479	1818	3
Scd4	3	0.96637	0.96625	1	20193	0	0.033628	0.080137	0.922479	1819	3
Apool	3	0.96635	0.96622	1	20192	0	0.033654	0.080196	0.922479	1820	3
Sec24a	3	0.96634	0.96621	1	20191	0	0.033659	0.080205	0.922479	1821	3
Atg4a	3	0.95408	0.95399	1	19884	0	0.033725	0.08036	0.922479	1822	3
Psmb11	3	0.96627	0.96613	1	20190	0	0.033731	0.08037	0.922479	1823	3
Cartpt	3	0.96623	0.9661	1	20189	0	0.033768	0.080452	0.922479	1824	3
Acsm5	3	0.82823	0.82812	1	17077	1	0.033774	0.080465	0.922479	1825	2
Cd37	3	0.80213	0.80397	1	16539	1	0.033777	0.080474	0.922479	1826	2
NonTargetingControlGuideForMouse_0241	1	0.9662	0.96607	1	20188	0	0.033797	0.080513	0.922479	1827	1
Dmp1	3	0.9662	0.96607	1	20187	0	0.033799	0.080516	0.922479	1828	3
Lama5	3	0.96619	0.96606	1	20186	0	0.033809	0.080535	0.922479	1829	3
Ginm1	3	0.87941	0.87899	1	18240	0	0.033871	0.080664	0.922479	1830	2
Chrna4	3	0.96608	0.96596	1	20185	0	0.033918	0.080767	0.922479	1831	3
Sox21	3	0.45684	0.58485	1	11865	1	0.03392	0.080768	0.922479	1832	2
Asb8	3	0.96608	0.96595	1	20184	0	0.033924	0.080775	0.922479	1833	3
Mrgprf	3	0.35226	0.49004	1	9942	1	0.034017	0.080981	0.922479	1834	2
S1pr1	3	0.74358	0.75601	1	15489	1	0.034021	0.080992	0.922479	1835	2
Sult2b1	3	0.96598	0.96585	1	20183	0	0.034023	0.080999	0.922479	1836	3
Gm14920	3	0.68595	0.71485	1	14586	1	0.034099	0.081159	0.922479	1837	2
Dnajc15	3	0.87941	0.87899	1	18289	0	0.034138	0.081251	0.922479	1838	2
Adcyap1	3	0.89692	0.89653	1	18557	0	0.034158	0.081286	0.922479	1839	2
Ankrd17	3	0.96583	0.9657	1	20180	0	0.034174	0.081316	0.922479	1840	3
Tigd3	3	0.96578	0.96566	1	20179	0	0.034216	0.081408	0.922479	1841	3
Ltb4r2	3	0.35222	0.49	1	9940	1	0.03426	0.0815	0.922479	1842	2
Olfr1195	3	0.43036	0.57215	1	11625	1	0.034276	0.081534	0.922479	1843	2
Tmem170	3	0.96571	0.96557	1	20178	0	0.034295	0.081567	0.922479	1844	3
Hcfc1r1	3	0.15719	0.27484	1	5696	1	0.034308	0.081599	0.922479	1845	1
Shcbp1l	3	0.96569	0.96556	1	20177	0	0.03431	0.081604	0.922479	1846	3
Nps	3	0.83864	0.83841	1	17298	0	0.034334	0.081649	0.922479	1847	2
Olfr316	3	0.9461	0.94594	1	19702	0	0.034344	0.08167	0.922479	1848	3
Mpv17	3	0.25813	0.38797	1	7884	1	0.034374	0.081733	0.922479	1849	2
Katnal1	3	0.55188	0.63375	1	12862	1	0.034403	0.081806	0.922479	1850	2
Olfr32	3	0.051823	0.11889	0.955118	2613	2	0.034405	0.081806	0.922479	1851	1
1700030F18Rik	3	0.96555	0.96543	1	20176	0	0.034447	0.081904	0.922479	1852	3
Pstpip1	3	0.96555	0.96543	1	20175	0	0.034452	0.081915	0.922479	1853	3
1700052N19Rik	3	0.32967	0.46561	1	9465	2	0.034454	0.081919	0.922479	1854	1
Galr1	3	0.95128	0.95118	1	19821	0	0.034472	0.081954	0.922479	1855	3
Bves	3	0.67724	0.70905	1	14475	1	0.034492	0.082001	0.922479	1856	2
Sept1	3	0.96385	0.96371	1	20132	0	0.034502	0.082025	0.922479	1857	3
Gdpd3	3	0.9655	0.96537	1	20174	0	0.034505	0.08203	0.922479	1858	3
Hip1	3	0.38568	0.52545	1	10670	2	0.034551	0.082119	0.922479	1859	1
Slc16a7	3	0.13271	0.24649	1	5134	1	0.03458	0.082188	0.922479	1860	2
Olfr136	3	0.78458	0.78882	1	16179	1	0.03459	0.082205	0.922479	1861	2
Champ1	3	0.96541	0.96528	1	20173	0	0.034595	0.082213	0.922479	1862	3
Hivep1	3	0.26496	0.39547	1	8028	2	0.034599	0.082226	0.922479	1863	1
Tex19.1	3	0.20647	0.33083	1	6809	2	0.034648	0.08233	0.922479	1864	1
NonTargetingControlGuideForMouse_0107	1	0.96531	0.96517	1	20171	0	0.034692	0.082417	0.922479	1865	1
Atxn2l	3	0.93335	0.93315	1	19383	0	0.034696	0.082429	0.922479	1866	2
Pla2g3	3	0.96529	0.96516	1	20170	0	0.034705	0.082452	0.922479	1867	3
Gpr183	3	0.96528	0.96514	1	20169	0	0.034721	0.082482	0.922479	1868	3
G2e3	3	0.96526	0.96513	1	20168	0	0.034737	0.082516	0.922479	1869	3
Trim8	3	0.95625	0.95615	1	19943	0	0.034738	0.08252	0.922479	1870	3
Trub1	3	0.22094	0.34692	1	7100	2	0.034745	0.082538	0.922479	1871	1
Pde12	3	0.32518	0.46075	1	9344	1	0.034758	0.082567	0.922479	1872	2
Lrrc27	3	0.96524	0.96511	1	20167	0	0.034758	0.082568	0.922479	1873	3
Nradd	3	0.68611	0.71497	1	14590	1	0.034793	0.08264	0.922479	1874	2
Trim52	3	0.96516	0.96502	1	20166	0	0.034838	0.082743	0.922479	1875	3
Habp2	3	0.22132	0.34734	1	7105	2	0.034842	0.08275	0.922479	1876	1
Pdk4	3	0.96513	0.965	1	20165	0	0.03487	0.082812	0.922479	1877	3
Usp21	3	0.96513	0.965	1	20164	0	0.034875	0.082823	0.922479	1878	3
Tinag	3	0.76621	0.77374	1	15867	1	0.034886	0.082851	0.922479	1879	2
Lingo2	3	0.20736	0.33181	1	6828	2	0.034891	0.08286	0.922479	1880	1
Fa2h	3	0.89547	0.89503	1	18525	0	0.034926	0.082937	0.922479	1881	2
Ap2a2	3	0.083319	0.18166	0.989089	3864	2	0.034939	0.082965	0.922479	1882	1
Zfp516	3	0.96505	0.96493	1	20163	0	0.034954	0.083006	0.922479	1883	3
Ttc17	3	0.94954	0.94947	1	19781	0	0.034985	0.083071	0.922479	1884	3
Hspa12a	3	0.96501	0.96489	1	20161	0	0.034992	0.083084	0.922479	1885	3
Vmn1r40	3	0.74244	0.75515	1	15471	1	0.034995	0.083089	0.922479	1886	2
Olfr467	3	0.96498	0.96486	1	20160	0	0.035024	0.08316	0.922479	1887	3
Spint3	3	0.38315	0.52275	1	10605	1	0.035035	0.083179	0.922479	1888	2
Wsb1	3	0.6395	0.6847	1	13956	1	0.035036	0.083183	0.922479	1889	2
Olfr1093	3	0.10134	0.20964	1	4403	1	0.035085	0.083298	0.922479	1890	2
Spa17	3	0.038816	0.091343	0.934739	2055	1	0.035085	0.083298	0.922479	1891	2
Tbc1d19	3	0.71328	0.73386	1	14994	1	0.035133	0.083414	0.922479	1892	1
Oxgr1	3	0.96484	0.96471	1	20158	0	0.035157	0.083464	0.922479	1893	3
3110079O15Rik	3	0.96483	0.96471	1	20157	0	0.035167	0.083484	0.922479	1894	3
Ccdc71	3	0.29689	0.43028	1	8725	1	0.035182	0.08352	0.922479	1895	2
NonTargetingControlGuideForMouse_0460	1	0.96481	0.96469	1	20156	0	0.035188	0.083532	0.922479	1896	1
Phyhipl	3	0.83957	0.83932	1	17321	0	0.035223	0.083606	0.922479	1897	2
Iqca	3	0.024811	0.060247	0.881027	1440	1	0.03523	0.083622	0.922479	1898	1
Fam154a	3	0.96477	0.96464	1	20155	0	0.035231	0.083624	0.922479	1899	3
Myo18b	3	0.96474	0.96461	1	20152	0	0.035264	0.083679	0.922479	1900	3
Vwa3a	3	0.91493	0.91462	1	18946	0	0.035279	0.083719	0.922479	1901	2
Comtd1	3	0.9647	0.96458	1	20151	0	0.035296	0.083752	0.922479	1902	3
Cacna1a	3	0.86342	0.86308	1	17832	0	0.035313	0.083788	0.922479	1903	2
Gm17359	3	0.96468	0.96455	1	20150	0	0.035317	0.083797	0.922479	1904	3
Fam107b	3	0.16286	0.28133	1	5820	1	0.035327	0.083816	0.922479	1905	2
Pdzd8	3	0.65974	0.69753	1	14234	1	0.035343	0.083846	0.922479	1906	2
Gpr55	3	0.52333	0.61854	1	12565	1	0.035376	0.083917	0.922479	1907	2
Epn1	3	0.92687	0.92658	1	19234	0	0.035383	0.083931	0.922479	1908	2
Kat6b	3	0.75956	0.76841	1	15761	1	0.035403	0.083986	0.922479	1909	2
Tmprss3	3	0.53096	0.62249	1	12650	1	0.035412	0.084007	0.922479	1910	2
Antxr2	3	0.78693	0.79082	1	16224	1	0.035424	0.084028	0.922479	1911	1
Mamld1	3	0.96454	0.9644	1	20149	0	0.035462	0.084105	0.922479	1912	3
Klf7	3	0.96452	0.96438	1	20148	0	0.035483	0.08415	0.922479	1913	3
Sept4	3	0.96449	0.96435	1	20147	0	0.03551	0.084209	0.922479	1914	3
Myadml2	3	0.66011	0.69776	1	14239	1	0.035521	0.084237	0.922479	1915	1
Snai1	3	0.72779	0.74437	1	15208	1	0.035542	0.08428	0.922479	1916	2
Hsh2d	3	0.73006	0.74602	1	15245	1	0.035618	0.084441	0.922479	1917	1
Clca2	2	0.96431	0.96417	1	20146	0	0.035687	0.084592	0.922479	1918	2
Fam134a	3	0.9643	0.96416	1	20145	0	0.035698	0.084612	0.922479	1919	3
Spink6	3	0.96429	0.96415	1	20144	0	0.035709	0.08464	0.922479	1920	3
Capsl	3	0.52296	0.61836	1	12561	1	0.035715	0.084656	0.922479	1921	2
Gpr143	3	0.91358	0.91323	1	18924	0	0.035732	0.084697	0.922479	1922	2
Lta	3	0.96426	0.96412	1	20143	0	0.035741	0.084721	0.922479	1923	3
1700015E13Rik	3	0.96423	0.96409	1	20142	0	0.035768	0.08477	0.922479	1924	3
Asphd1	3	0.31459	0.4493	1	9115	2	0.035812	0.084873	0.922479	1925	1
Tmem132c	3	0.96415	0.96401	1	20140	0	0.035849	0.084954	0.922479	1926	3
Ephb6	3	0.068131	0.15209	0.981809	3261	1	0.035861	0.084977	0.922479	1927	1
Lce1e	1	0.96413	0.96399	1	20138	0	0.035867	0.08499	0.922479	1928	1
NonTargetingControlGuideForMouse_0720	1	0.9641	0.96396	1	20137	0	0.035901	0.085066	0.922479	1929	1
Ppm1j	3	0.63586	0.68244	1	13903	1	0.035909	0.085085	0.922479	1930	1
Endog	3	0.86665	0.86629	1	17890	0	0.035922	0.085108	0.922479	1931	2
Gm14499	2	0.96406	0.96392	1	20136	0	0.035938	0.085138	0.922479	1932	2
D330045A20Rik	3	0.36856	0.50736	1	10295	1	0.035952	0.08517	0.922479	1933	2
Gcnt1	3	0.48524	0.59904	1	12153	1	0.035958	0.08518	0.922479	1934	2
Prpf40b	3	0.69099	0.71831	1	14674	1	0.035962	0.085188	0.922479	1935	2
Mid1ip1	3	0.87941	0.87899	1	18033	0	0.035972	0.085217	0.922479	1936	2
Cblb	3	0.10018	0.20828	1	4370	1	0.035982	0.085239	0.922479	1937	2
Gpatch2l	3	0.37385	0.51291	1	10395	1	0.035992	0.085257	0.922479	1938	2
Fam72a	3	0.93824	0.93805	1	19492	0	0.036055	0.085386	0.922479	1939	2
Taar7b	3	0.96391	0.96376	1	20134	0	0.036093	0.085472	0.922479	1940	3
Dlk1	3	0.96386	0.96372	1	20133	0	0.036142	0.085563	0.922479	1941	3
Eme2	3	0.55374	0.6348	1	12885	1	0.036152	0.08558	0.922479	1942	2
Zfp189	3	0.7932	0.79622	1	16343	1	0.036153	0.085586	0.922479	1943	2
Trp53inp1	3	0.96384	0.9637	1	20131	0	0.036163	0.085604	0.922479	1944	3
NonTargetingControlGuideForMouse_0069	1	0.96382	0.96368	1	20130	0	0.036182	0.085649	0.922479	1945	1
Tdrd5	3	0.74384	0.75621	1	15493	1	0.0362	0.085691	0.922479	1946	1
Gapdhs	3	0.96377	0.96363	1	20129	0	0.036234	0.085776	0.922479	1947	3
Chrac1	3	0.75219	0.7626	1	15626	1	0.036249	0.085805	0.922479	1948	2
Prom1	3	0.1776	0.29809	1	6156	2	0.036297	0.085916	0.922479	1949	1
Abhd6	3	0.89099	0.89062	1	18422	0	0.036304	0.085933	0.922479	1950	2
Ech1	3	0.96367	0.96353	1	20128	0	0.036332	0.085996	0.922479	1951	3
Tbx10	3	0.19303	0.31563	1	6495	1	0.036346	0.086025	0.922479	1952	2
Fmo9	3	0.80224	0.80406	1	16544	1	0.036374	0.086088	0.922479	1953	2
Wfdc11	3	0.96359	0.96345	1	20126	0	0.036414	0.086168	0.922479	1954	3
Synrg	3	0.94197	0.94177	1	19583	0	0.036455	0.08626	0.922479	1955	2
Adamts17	3	0.96353	0.96339	1	20125	0	0.036469	0.086287	0.922479	1956	3
Snx12	3	0.96352	0.96338	1	20124	0	0.036479	0.086306	0.922479	1957	3
Slc25a24	3	0.78781	0.79161	1	16236	1	0.036491	0.086328	0.922479	1958	2
Htr2c	3	0.42071	0.56256	1	11427	1	0.036526	0.086418	0.922479	1959	2
Zscan25	3	0.96342	0.96329	1	20122	0	0.036583	0.08654	0.922479	1960	3
Olfr199	3	0.87941	0.87899	1	18016	0	0.036586	0.086542	0.922479	1961	2
Plekhg4	3	0.43743	0.57548	1	11689	1	0.036588	0.086545	0.922479	1962	2
Cyp2c54	3	0.25077	0.37989	1	7737	1	0.036597	0.086563	0.922479	1963	2
Ddah2	3	0.4434	0.5783	1	11741	1	0.036617	0.086602	0.922479	1964	2
Arl13b	3	0.87941	0.87899	1	18020	0	0.036627	0.086623	0.922479	1965	2
Slc12a2	3	0.87941	0.87899	1	18310	0	0.036636	0.086647	0.922479	1966	1
Paip2	3	0.96336	0.96323	1	20121	0	0.036638	0.086656	0.922479	1967	3
Kcnj4	3	0.57918	0.64899	1	13181	1	0.036708	0.086801	0.922479	1968	2
Fam196b	3	0.96329	0.96317	1	20120	0	0.03671	0.086805	0.922479	1969	3
Pear1	3	0.96327	0.96315	1	20119	0	0.036731	0.086845	0.922479	1970	3
Cacfd1	3	0.96325	0.96313	1	20118	0	0.036748	0.086889	0.922479	1971	3
Hilpda	3	0.11446	0.22502	1	4716	1	0.036748	0.08689	0.922479	1972	2
Cited4	3	0.92279	0.9225	1	19132	0	0.036782	0.08696	0.922479	1973	2
Rab3a	3	0.65125	0.69209	1	14117	1	0.03683	0.087068	0.922479	1974	2
Aicda	3	0.96309	0.96298	1	20117	0	0.036907	0.087228	0.922479	1975	3
Rdh16	3	0.29299	0.42606	1	8640	1	0.036927	0.087278	0.922479	1976	1
Foxp2	3	0.96307	0.96295	1	20116	0	0.036935	0.087299	0.922479	1977	3
Limch1	3	0.38009	0.5195	1	10528	1	0.036972	0.087373	0.922479	1978	2
Darc	3	0.070972	0.15757	0.985983	3365	1	0.036976	0.087385	0.922479	1979	2
Serpinb1a	3	0.96299	0.96288	1	20115	0	0.037012	0.087465	0.922479	1980	3
Nmnat3	3	0.93413	0.93394	1	19403	0	0.037024	0.087496	0.922479	1981	2
Dusp7	3	0.86747	0.86709	1	17912	0	0.037043	0.087536	0.922479	1982	2
Mycbp	3	0.86758	0.8672	1	17915	0	0.037053	0.087566	0.922479	1983	2
Ptpn5	3	0.90381	0.90345	1	18718	0	0.037073	0.08761	0.922479	1984	2
Arnt2	3	0.96292	0.9628	1	20114	0	0.037078	0.08762	0.922479	1985	3
4930523C07Rik	3	0.96291	0.96279	1	20113	0	0.03709	0.087644	0.922479	1986	3
Tusc2	3	0.9629	0.96278	1	20112	0	0.037095	0.087654	0.922479	1987	3
Mctp1	3	0.012593	0.031901	0.807567	831	1	0.037121	0.087714	0.922479	1988	2
Xkr4	3	0.96286	0.96274	1	20111	0	0.037139	0.087749	0.922479	1989	3
Tex264	3	0.95366	0.95356	1	19874	0	0.037175	0.087831	0.922479	1990	3
NonTargetingControlGuideForMouse_0953	1	0.96281	0.96268	1	20110	0	0.037193	0.087875	0.922479	1991	1
Gm9992	2	0.9628	0.96267	1	20109	0	0.037199	0.087885	0.922479	1992	2
Rasl10b	3	0.96279	0.96266	1	20108	0	0.037211	0.08791	0.922479	1993	3
Irx3	3	0.66979	0.70407	1	14367	1	0.037216	0.08792	0.922479	1994	2
Arpc5	3	0.96278	0.96266	1	20107	0	0.037217	0.087927	0.922479	1995	3
Zfp87	3	0.058044	0.13167	0.958977	2889	1	0.037266	0.088024	0.922479	1996	2
Kxd1	3	0.95476	0.95468	1	19905	0	0.037277	0.088048	0.922479	1997	3
Ptgr1	3	0.8272	0.82716	1	17050	1	0.037315	0.088135	0.922479	1998	1
Tusc3	3	0.85599	0.85562	1	17662	0	0.037318	0.088141	0.922479	1999	2
[truncated: 19,059 more rows]

## Sheet: Figure 1c
Gene id	num	neg|score	neg|p-value	neg|fdr	neg|rank	neg|goodsgrna	pos|score	pos|p-value	pos|fdr	pos|rank	pos|goodsgrna
Naa60	3	1	1	1	21058	0	4.0041e-10	2.3509e-07	0.00165	1	3
Lrrc8a	3	0.92938	0.92932	0.999994	19338	0	1.8517e-09	2.3509e-07	0.00165	2	2
Mgat1	3	1	1	1	21057	0	1.4582e-08	2.3509e-07	0.00165	3	3
Dvl3	3	1	1	1	21056	0	3.7082e-06	6.8176e-06	0.035891	4	3
Fancb	3	0.94519	0.94522	0.999994	19718	0	1.861e-05	4.9134e-05	0.187294	5	3
Tox2	3	0.10411	0.22036	0.986646	4703	1	2.0901e-05	5.3365e-05	0.187294	6	2
Grrp1	3	0.99997	0.99997	1	21055	0	2.6039e-05	6.653e-05	0.200141	7	3
2310003H01Rik	3	0.99784	0.99785	0.999994	20999	0	5.0277e-05	0.00014035	0.336084	8	3
Slc35a2	3	0.99995	0.99994	1	21054	0	5.2277e-05	0.00014364	0.336084	9	3
Olfr1058	3	0.24226	0.37658	0.999994	7711	1	6.6873e-05	0.00018878	0.397525	10	2
Fancf	3	0.80996	0.81362	0.999994	16814	1	8.3717e-05	0.00023909	0.436056	11	2
Col17a1	3	0.99991	0.99991	1	21053	0	8.6538e-05	0.00024849	0.436056	12	3
Mpeg1	3	0.9999	0.99989	1	21052	0	9.9055e-05	0.00028892	0.468012	13	3
Mdc1	3	0.62903	0.69078	0.999994	14183	1	0.00012422	0.00036509	0.549151	14	2
Mgat2	3	0.96128	0.96134	0.999994	20108	0	0.00016036	0.0004549	0.6159	15	3
Catsper4	3	0.18391	0.31286	0.999994	6477	1	0.00016768	0.00048029	0.6159	16	2
Zar1	3	0.94078	0.94077	0.999994	19614	0	0.0001739	0.00049721	0.6159	17	3
Dus1l	3	0.99525	0.99522	0.999994	20932	0	0.00020996	0.00059407	0.694994	18	3
Fam149a	3	0.10074	0.21417	0.984914	4576	2	0.00027327	0.00076333	0.815594	19	1
Gabrr3	3	0.98564	0.98571	0.999994	20686	0	0.00027746	0.00077462	0.815594	20	3
Plcxd3	3	0.9997	0.9997	1	21051	0	0.00030466	0.0008395	0.830941	21	3
Olfr1414	3	0.99878	0.99881	0.999994	21028	0	0.00032695	0.00089592	0.830941	22	3
Lrrc8c	3	0.97131	0.97138	0.999994	20345	0	0.00037262	0.0010309	0.830941	23	3
Olfr639	3	0.98713	0.98719	0.999994	20718	0	0.00037384	0.0010332	0.830941	24	3
Olfr791	3	0.99961	0.99961	0.999994	21050	0	0.00038694	0.0010713	0.830941	25	3
Olfr1262	3	0.99959	0.99959	0.999994	21049	0	0.00041337	0.0011395	0.830941	26	3
Eqtn	3	0.99957	0.99957	0.999994	21048	0	0.00043383	0.0012001	0.830941	27	3
H2-Q9	1	0.99956	0.99956	0.999994	21047	0	0.00043892	0.0012081	0.830941	28	1
Xkr4	3	0.99954	0.99954	0.999994	21046	0	0.00045937	0.0012622	0.830941	29	3
Plcd1	3	0.73233	0.75506	0.999994	15540	1	0.00046339	0.0012739	0.830941	30	2
Nudcd1	3	0.68563	0.72448	0.999994	14865	1	0.00047198	0.0012956	0.830941	31	2
Wdr36	3	0.76133	0.77555	0.999994	15999	1	0.00052165	0.0014362	0.830941	32	2
B3gat2	3	0.99945	0.99945	0.999994	21045	0	0.00055229	0.001518	0.830941	33	3
Clec4g	3	0.69963	0.73328	0.999994	15056	1	0.00056245	0.0015448	0.830941	34	2
Palb2	3	0.99873	0.99875	0.999994	21025	0	0.00056786	0.0015622	0.830941	35	3
Canx	3	0.86143	0.86133	0.999994	17827	0	0.00057132	0.0015702	0.830941	36	2
Fam98c	3	0.99939	0.99939	0.999994	21044	0	0.00061327	0.0016694	0.830941	37	3
Serpinc1	3	0.50263	0.62544	0.999994	12808	1	0.00062099	0.0016891	0.830941	38	2
Ms4a6b	3	0.95749	0.95762	0.999994	20013	0	0.00065929	0.0018015	0.830941	39	3
Wdr48	3	0.30987	0.44858	0.999994	9135	2	0.00067066	0.0018269	0.830941	40	1
Plekha7	3	0.89775	0.89756	0.999994	18640	0	0.00067395	0.0018339	0.830941	41	2
Olfr50	3	0.99931	0.99932	0.999994	21043	0	0.00068591	0.0018706	0.830941	42	3
Sept14	3	0.99931	0.99932	0.999994	21042	0	0.00068745	0.0018762	0.830941	43	3
9630033F20Rik	3	0.84512	0.84522	0.999994	17486	1	0.00070527	0.0019167	0.830941	44	2
Exoc2	3	0.46287	0.60654	0.999994	12411	1	0.00072032	0.0019515	0.830941	45	1
Fam72a	3	0.99924	0.99925	0.999994	21041	0	0.00076116	0.0020676	0.830941	46	3
Sec24b	3	0.72795	0.75214	0.999994	15473	1	0.00076999	0.0020944	0.830941	47	2
Mc3r	3	0.47383	0.61213	0.999994	12527	1	0.00077159	0.0020972	0.830941	48	2
Pnma5	3	0.95347	0.95358	0.999994	19914	0	0.00077474	0.0021043	0.830941	49	3
Chrna5	3	0.99921	0.99922	0.999994	21040	0	0.00079265	0.0021499	0.830941	50	3
Piwil1	3	0.9992	0.99921	0.999994	21039	0	0.00080248	0.0021776	0.830941	51	3
Cldn8	3	0.99919	0.9992	0.999994	21038	0	0.00080936	0.0021974	0.830941	52	3
Tmem191c	3	0.73679	0.75812	0.999994	15602	1	0.00080988	0.0021983	0.830941	53	2
Parp3	3	0.99919	0.9992	0.999994	21037	0	0.00081109	0.0022011	0.830941	54	3
Lrcol1	3	0.99918	0.99919	0.999994	21036	0	0.00081585	0.0022105	0.830941	55	3
4930415F15Rik	3	0.74117	0.76121	0.999994	15673	1	0.00081965	0.0022256	0.830941	56	2
Snx2	3	0.73307	0.75555	0.999994	15553	1	0.00083757	0.0022745	0.830941	57	2
NonTargetingControlGuideForMouse_0097	1	0.99915	0.99916	0.999994	21035	0	0.000853	0.0023069	0.830941	58	1
Cfi	3	0.9713	0.97137	0.999994	20344	0	0.00086931	0.0023492	0.830941	59	3
Neil2	3	0.99912	0.99914	0.999994	21034	0	0.00087538	0.0023676	0.830941	60	3
Zfp658	3	0.99484	0.99483	0.999994	20923	0	0.00088754	0.0024085	0.83144	61	3
Tyw3	3	0.26419	0.40005	0.999994	8168	2	0.00091897	0.0024886	0.845257	62	1
Gal3st4	3	0.89811	0.89792	0.999994	18650	0	0.00093894	0.002542	0.845313	63	2
Enpp7	3	0.36222	0.50335	0.999994	10244	1	0.00096863	0.0026234	0.845313	64	2
Ctsc	3	0.90442	0.90428	0.999994	18779	0	0.0009687	0.0026234	0.845313	65	2
Lztr1	3	0.99902	0.99904	0.999994	21033	0	0.00098468	0.0026586	0.845313	66	3
Il18r1	3	0.99847	0.9985	0.999994	21020	0	0.0010115	0.0027428	0.845313	67	3
Fhod1	3	0.99897	0.999	0.999994	21032	0	0.0010332	0.0028039	0.845313	68	3
Usp21	3	0.99895	0.99898	0.999994	21031	0	0.0010515	0.0028481	0.845313	69	3
Cdrt4	3	0.80445	0.80896	0.999994	16710	1	0.0010679	0.0028871	0.845313	70	2
2010109A12Rik	3	0.51641	0.632	0.999994	12976	1	0.0011176	0.0030315	0.845313	71	2
Add3	3	0.99886	0.99889	0.999994	21030	0	0.0011386	0.0030879	0.845313	72	3
Ppp1r15a	3	0.82074	0.82287	0.999994	17009	1	0.001153	0.0031246	0.845313	73	2
6030419C18Rik	3	0.76562	0.77872	0.999994	16074	1	0.0011672	0.0031664	0.845313	74	2
Hcrtr2	3	0.99881	0.99885	0.999994	21029	0	0.0011875	0.0032266	0.845313	75	3
Nmu	3	0.99561	0.9956	0.999994	20942	0	0.0012169	0.0033117	0.845313	76	3
Sdc3	3	0.99876	0.99879	0.999994	21027	0	0.0012441	0.003386	0.845313	77	3
Hmgn5	3	0.96716	0.96719	0.999994	20246	0	0.0012665	0.0034382	0.845313	78	3
Zfp438	3	0.99873	0.99876	0.999994	21026	0	0.0012667	0.0034386	0.845313	79	3
Fam151a	3	0.99872	0.99874	0.999994	21024	0	0.0012795	0.0034645	0.845313	80	3
Wfdc10	3	0.9987	0.99872	0.999994	21023	0	0.0013025	0.0035186	0.845313	81	3
Mmp13	3	0.65933	0.70839	0.999994	14559	1	0.0013658	0.0036841	0.845313	82	2
Plcb4	3	0.99296	0.99298	0.999994	20869	0	0.0014015	0.0037795	0.845313	83	3
Gjb2	3	0.9965	0.99652	0.999994	20971	0	0.0014036	0.0037866	0.845313	84	3
Odf3l2	3	0.99859	0.99862	0.999994	21022	0	0.001414	0.0038162	0.845313	85	3
Tcf19	3	0.96387	0.96389	0.999994	20173	0	0.0014155	0.0038204	0.845313	86	3
Whamm	3	0.5355	0.64128	0.999994	13150	1	0.00147	0.0039591	0.845313	87	2
Uhrf2	3	0.9985	0.99853	0.999994	21021	0	0.0015041	0.0040466	0.845313	88	3
Acot7	3	0.9955	0.99548	0.999994	20939	0	0.0015148	0.0040804	0.845313	89	3
Map3k2	3	0.99845	0.99847	0.999994	21019	0	0.0015509	0.0041768	0.845313	90	3
Crp	3	0.97447	0.97453	0.999994	20419	0	0.0015644	0.0042111	0.845313	91	3
Crmp1	3	0.19299	0.32287	0.999994	6670	1	0.0015758	0.0042469	0.845313	92	2
Zfp142	3	0.99841	0.99844	0.999994	21018	0	0.0015851	0.0042676	0.845313	93	3
Slc6a12	3	0.9437	0.9437	0.999994	19683	0	0.0015915	0.0042835	0.845313	94	3
Pigw	3	0.36982	0.51128	0.999994	10430	2	0.001614	0.004347	0.845313	95	1
Upf3b	3	0.98045	0.98053	0.999994	20554	0	0.0016415	0.0044284	0.845313	96	3
Vash2	3	0.99835	0.99838	0.999994	21017	0	0.0016529	0.0044599	0.845313	97	3
Rrnad1	3	0.99834	0.99837	0.999994	21016	0	0.0016634	0.0044909	0.845313	98	3
Nos2	3	0.15649	0.28226	0.999994	5894	2	0.0016637	0.0044914	0.845313	99	1
Bcan	3	0.51276	0.63017	0.999994	12898	1	0.0016783	0.0045309	0.845313	100	2
H2afx	3	0.96998	0.97004	0.999994	20315	0	0.0016853	0.0045468	0.845313	101	3
Rnf8	3	0.84919	0.8491	0.999994	17570	1	0.0017133	0.0046282	0.845313	102	2
Eno4	3	0.99827	0.9983	0.999994	21015	0	0.0017291	0.0046639	0.845313	103	3
Plagl2	3	0.99825	0.99829	0.999994	21014	0	0.0017485	0.0047208	0.845313	104	3
Scel	3	0.8863	0.88619	0.999994	18524	0	0.0017629	0.0047631	0.845313	105	2
Fgf15	3	0.99821	0.99825	0.999994	21013	0	0.0017921	0.0048365	0.845313	106	3
Fgf18	3	0.81708	0.81971	0.999994	16951	1	0.0018079	0.0048774	0.845313	107	2
Usp28	3	0.8863	0.88619	0.999994	18224	0	0.0018103	0.0048849	0.845313	108	2
Zfp41	3	0.39783	0.54017	0.999994	11059	1	0.0018126	0.0048929	0.845313	109	2
1700022P22Rik	3	0.99817	0.99821	0.999994	21012	0	0.0018268	0.0049235	0.845313	110	3
Gp1bb	3	0.99297	0.99298	0.999994	20870	0	0.0018368	0.004947	0.845313	111	3
Tbc1d31	3	0.99816	0.99819	0.999994	21011	0	0.0018447	0.0049686	0.845313	112	3
Gm7168	3	0.99815	0.99819	0.999994	21010	0	0.0018469	0.0049766	0.845313	113	3
4930519F16Rik	3	0.99814	0.99818	0.999994	21009	0	0.0018581	0.0050024	0.845313	114	3
Tpm4	3	0.74712	0.76534	0.999994	15782	1	0.0018622	0.0050119	0.845313	115	2
Noxred1	3	0.44145	0.58474	0.999994	11979	1	0.0018635	0.0050147	0.845313	116	2
A430078G23Rik	3	0.90744	0.90732	0.999994	18867	0	0.0018708	0.0050321	0.845313	117	2
Erp27	3	0.73829	0.7592	0.999994	15632	1	0.0018781	0.0050495	0.845313	118	2
Ube3c	3	0.98478	0.98485	0.999994	20667	0	0.0018855	0.0050716	0.845313	119	3
Ppp1r9a	3	0.9981	0.99814	0.999994	21008	0	0.0018998	0.0051059	0.845313	120	3
Flywch2	3	0.99372	0.99373	0.999994	20890	0	0.0019076	0.005127	0.845313	121	3
Tas2r134	3	0.99806	0.9981	0.999994	21007	0	0.0019397	0.0052131	0.845313	122	3
Chst7	3	0.99125	0.99129	0.999994	20822	0	0.0019472	0.0052314	0.845313	123	3
Creld1	3	0.99805	0.99808	0.999994	21006	0	0.0019513	0.0052427	0.845313	124	3
Erbb2ip	3	0.80491	0.80934	0.999994	16721	1	0.0019614	0.0052756	0.845313	125	2
Rad21l	3	0.99025	0.99031	0.999994	20789	0	0.0019696	0.005293	0.845313	126	3
Gm13306	2	0.96281	0.96283	0.999994	20146	0	0.00197	0.0052944	0.845313	127	2
Lpcat2b	3	0.99799	0.99802	0.999994	21005	0	0.0020101	0.0054077	0.845313	128	3
Mboat1	3	0.82214	0.82411	0.999994	17040	1	0.0020111	0.0054096	0.845313	129	1
Olfr1040	3	0.99798	0.99801	0.999994	21004	0	0.0020172	0.005427	0.845313	130	3
Ccpg1	3	0.99794	0.99796	0.999994	21003	0	0.0020555	0.0055239	0.845313	131	3
Hsd17b6	3	0.20127	0.33207	0.999994	6844	2	0.0020607	0.0055385	0.845313	132	1
G6pc2	3	0.99793	0.99795	0.999994	21002	0	0.0020668	0.0055526	0.845313	133	3
Mpst	3	0.64969	0.70269	0.999994	14448	1	0.0021103	0.0056678	0.845313	134	2
Cib4	3	0.99786	0.99787	0.999994	21001	0	0.0021435	0.0057618	0.845313	135	3
NonTargetingControlGuideForMouse_0003	1	0.99786	0.99787	0.999994	21000	0	0.0021449	0.0057665	0.845313	136	1
Synrg	3	0.94571	0.94576	0.999994	19735	0	0.0021512	0.0057797	0.845313	137	3
Phf21a	3	0.9901	0.99015	0.999994	20784	0	0.0021565	0.0057914	0.845313	138	3
Adhfe1	3	0.52038	0.63396	0.999994	13010	1	0.0021599	0.005798	0.845313	139	1
Olfr1508	3	0.99782	0.99783	0.999994	20998	0	0.0021767	0.0058422	0.845313	140	3
Gnl1	3	0.99779	0.99781	0.999994	20997	0	0.0022077	0.0059216	0.845313	141	3
Nlrc3	3	0.61025	0.68037	0.999994	13969	1	0.0022144	0.0059405	0.845313	142	2
Tmem178b	3	0.99778	0.9978	0.999994	20996	0	0.002217	0.005947	0.845313	143	3
Gspt2	3	0.99776	0.99778	0.999994	20995	0	0.0022365	0.0060035	0.845313	144	3
Vamp3	3	0.98978	0.98983	0.999994	20778	0	0.0022592	0.006058	0.845313	145	3
Trabd	3	0.42278	0.56577	0.999994	11580	1	0.0022597	0.0060585	0.845313	146	2
Pax6	3	0.66576	0.71224	0.999994	14636	1	0.0022758	0.0060989	0.845313	147	2
Calb2	3	0.9977	0.9977	0.999994	20994	0	0.0023043	0.0061657	0.845313	148	3
Pspn	3	0.79534	0.80156	0.999994	16570	1	0.0023081	0.0061737	0.845313	149	2
Tsku	3	0.075223	0.16578	0.981025	3551	2	0.0023088	0.0061741	0.845313	150	1
Mtmr11	3	0.99768	0.99769	0.999994	20993	0	0.0023182	0.0062005	0.845313	151	3
Treh	3	0.10633	0.22441	0.989447	4776	1	0.0023598	0.0063204	0.845313	152	2
Zfp92	3	0.99763	0.99764	0.999994	20992	0	0.002369	0.0063457	0.845313	153	3
Gas6	3	0.69043	0.72747	0.999994	14939	1	0.0023789	0.0063678	0.845313	154	2
Ssh3	3	0.99761	0.99762	0.999994	20991	0	0.0023939	0.0064073	0.845313	155	3
Pdgfd	3	0.26685	0.4029	0.999994	8219	1	0.0023954	0.0064106	0.845313	156	2
Slc26a6	3	0.76927	0.78145	0.999994	16147	1	0.002408	0.006445	0.845313	157	1
St3gal6	3	0.29118	0.42882	0.999994	8749	1	0.0024286	0.0064976	0.845313	158	2
Hhat	3	0.99756	0.99758	0.999994	20990	0	0.002444	0.0065343	0.845313	159	3
Spc24	3	0.8173	0.81992	0.999994	16956	1	0.0024576	0.0065696	0.845313	160	1
Flywch1	3	0.99753	0.99756	0.999994	20989	0	0.0024693	0.0066048	0.845313	161	3
Kcnk15	3	0.9975	0.99753	0.999994	20988	0	0.002504	0.0066965	0.845313	162	3
Dhrs1	3	0.91307	0.91294	0.999994	18989	0	0.0025238	0.0067421	0.845313	163	2
Gabbr2	3	0.80953	0.81326	0.999994	16808	1	0.0025408	0.0067844	0.845313	164	2
Sbk1	3	0.99743	0.99747	0.999994	20987	0	0.0025659	0.0068474	0.845313	165	3
Cd109	3	0.99743	0.99747	0.999994	20986	0	0.0025696	0.0068559	0.845313	166	3
H2-Ab1	3	0.46759	0.60925	0.999994	12460	1	0.0025749	0.0068738	0.845313	167	2
Npsr1	3	0.6967	0.73141	0.999994	15029	1	0.0026064	0.0069579	0.845313	168	2
Defa21	2	0.79019	0.79745	0.999994	16477	0	0.0026318	0.0070261	0.845313	169	1
Fam219b	3	0.93623	0.93631	0.999994	19510	0	0.002656	0.0070971	0.845313	170	2
Wdtc1	3	0.9973	0.99734	0.999994	20985	0	0.0026966	0.0072085	0.845313	171	3
Fhl1	3	0.53069	0.6389	0.999994	13098	1	0.0027049	0.0072287	0.845313	172	2
Abcd4	3	0.81355	0.81669	0.999994	16882	1	0.0027056	0.0072311	0.845313	173	1
Mpp4	3	0.84794	0.8479	0.999994	17551	1	0.0027401	0.0073167	0.845313	174	2
Cited2	3	0.85462	0.85448	0.999994	17679	1	0.0027552	0.0073641	0.845313	175	1
Glod5	3	0.2777	0.4145	0.999994	8459	1	0.0027725	0.007413	0.845313	176	2
Bub3	3	0.25453	0.38976	0.999994	7955	2	0.0028048	0.0075047	0.845313	177	1
Clcn2	3	0.99717	0.9972	0.999994	20984	0	0.0028276	0.007571	0.845313	178	3
Speg	3	0.99717	0.9972	0.999994	20983	0	0.0028286	0.0075734	0.845313	179	3
Ebf2	3	0.78453	0.79301	0.999994	16382	1	0.002835	0.0075894	0.845313	180	2
Defb7	3	0.7991	0.80461	0.999994	16629	1	0.002847	0.0076166	0.845313	181	2
Prps1	3	0.99715	0.99718	0.999994	20982	0	0.0028505	0.0076274	0.845313	182	3
Rps6ka1	3	0.42286	0.56585	0.999994	11584	2	0.0028544	0.0076369	0.845313	183	1
Iqsec2	3	0.90492	0.90481	0.999994	18797	0	0.002859	0.0076448	0.845313	184	2
Pcbp3	3	0.12546	0.24725	0.993845	5230	1	0.0028891	0.0077238	0.845313	185	2
Tfap2c	3	0.98687	0.98693	0.999994	20713	0	0.0028951	0.0077426	0.845313	186	3
Slc7a15	3	0.90094	0.90077	0.999994	18714	0	0.002904	0.0077676	0.845313	187	2
Olfr1233	3	0.86134	0.86123	0.999994	17825	0	0.0029103	0.0077878	0.845313	188	2
Vmn1r191	3	0.99709	0.9971	0.999994	20981	0	0.0029119	0.0077906	0.845313	189	3
Vmn2r54	3	0.96112	0.96119	0.999994	20102	0	0.0029254	0.0078202	0.845313	190	3
Hsd3b6	3	0.99445	0.99446	0.999994	20912	0	0.0029957	0.0080059	0.845313	191	3
Rwdd4a	3	0.41926	0.56225	0.999994	11508	2	0.0030032	0.0080257	0.845313	192	1
Actl7b	3	0.24461	0.37909	0.999994	7755	1	0.0030528	0.0081475	0.845313	193	2
Gp1ba	3	0.99693	0.99694	0.999994	20980	0	0.0030697	0.0081912	0.845313	194	3
Ddn	3	0.99692	0.99693	0.999994	20979	0	0.003076	0.0082067	0.845313	195	3
Rasal2	3	0.99692	0.99693	0.999994	20978	0	0.0030771	0.0082076	0.845313	196	3
Rbm44	3	0.40264	0.54513	0.999994	11159	1	0.0031024	0.0082749	0.845313	197	1
Olfr1459	3	0.99422	0.99422	0.999994	20904	0	0.0031042	0.0082768	0.845313	198	3
Olfr1093	3	0.63314	0.69312	0.999994	14231	1	0.0031387	0.008375	0.845313	199	2
Ing1	3	0.9046	0.90447	0.999994	18785	0	0.003152	0.0084065	0.845313	200	1
Slc22a12	3	0.69335	0.7293	0.999994	14979	1	0.003167	0.0084409	0.845313	201	2
Fam43a	3	0.99682	0.99683	0.999994	20977	0	0.0031812	0.0084836	0.845313	202	3
Atxn3	3	0.81066	0.81424	0.999994	16829	1	0.0032015	0.0085396	0.845313	203	2
7420461P10Rik	3	0.29058	0.4282	0.999994	8737	1	0.0032114	0.0085673	0.845313	204	2
Ccdc110	3	0.058903	0.13323	0.959826	2922	1	0.0032511	0.0086759	0.845313	205	2
Arhgap23	3	0.57974	0.66385	0.999994	13646	1	0.0032529	0.008683	0.845313	206	2
Crlf3	3	0.99674	0.99676	0.999994	20976	0	0.003256	0.0086896	0.845313	207	3
2300005B03Rik	3	0.94158	0.94154	0.999994	19638	0	0.0032817	0.0087545	0.845313	208	3
Pcp2	3	0.22343	0.35634	0.999994	7302	2	0.0033007	0.0088024	0.845313	209	1
NonTargetingControlGuideForMouse_0660	1	0.9967	0.99671	0.999994	20975	0	0.0033043	0.0088118	0.845313	210	1
Odf3b	3	0.49806	0.62327	0.999994	12763	1	0.0033366	0.0088903	0.845313	211	2
Hsf3	3	0.80589	0.81012	0.999994	16742	1	0.0033503	0.0089218	0.845313	212	1
Lin7a	3	0.99661	0.99663	0.999994	20974	0	0.0033854	0.0090074	0.845313	213	3
Mapk6	3	0.66803	0.7136	0.999994	14663	1	0.0034016	0.0090502	0.845313	214	2
Csrp3	3	0.9966	0.99661	0.999994	20973	0	0.0034033	0.0090544	0.845313	215	3
Cdkn2c	3	0.7191	0.74617	0.999994	15339	1	0.0034443	0.009164	0.845313	216	2
Pde4c	3	0.98348	0.98357	0.999994	20632	0	0.0034494	0.0091833	0.845313	217	3
Adam17	3	0.99655	0.99656	0.999994	20972	0	0.003453	0.0091917	0.845313	218	3
Tmem159	3	0.60695	0.67851	0.999994	13935	1	0.003499	0.0093013	0.845313	219	2
Acsbg1	3	0.99135	0.99138	0.999994	20826	0	0.0035037	0.0093187	0.845313	220	3
Slc1a7	3	0.91459	0.9145	0.999994	19017	0	0.0035237	0.0093671	0.845313	221	2
4930451I11Rik	3	0.99647	0.99648	0.999994	20970	0	0.0035308	0.009384	0.845313	222	3
Olfr1220	3	0.35237	0.49311	0.999994	10044	1	0.0035486	0.0094249	0.845313	223	2
Gramd1b	3	0.56207	0.6547	0.999994	13437	1	0.0035537	0.0094381	0.845313	224	2
Oosp1	3	0.8863	0.88619	0.999994	18481	0	0.003557	0.0094461	0.845313	225	2
Rasa1	3	0.96727	0.9673	0.999994	20251	0	0.0035905	0.0095241	0.845313	226	3
Ndnf	3	0.78383	0.7925	0.999994	16373	1	0.0035982	0.0095462	0.845313	227	1
Pcnxl4	3	0.99638	0.99639	0.999994	20969	0	0.0036156	0.009589	0.845313	228	3
Ccdc70	3	0.94431	0.94432	0.999994	19696	0	0.0036174	0.0095923	0.845313	229	3
Gpc2	3	0.99637	0.99638	0.999994	20968	0	0.0036261	0.009613	0.845313	230	3
Tcea1	3	0.27132	0.40775	0.999994	8323	2	0.0036477	0.0096596	0.845313	231	1
Bicd1	3	0.99635	0.99636	0.999994	20967	0	0.0036508	0.0096704	0.845313	232	3
Olfr315	3	0.99633	0.99634	0.999994	20966	0	0.0036697	0.0097132	0.845313	233	3
Cnot2	3	0.17253	0.30031	0.999994	6234	2	0.0036973	0.0097818	0.845313	234	1
Prkcd	3	0.99629	0.9963	0.999994	20965	0	0.0037064	0.009803	0.845313	235	3
Suox	3	0.99629	0.9963	0.999994	20964	0	0.0037112	0.0098133	0.845313	236	3
7420426K07Rik	3	0.96903	0.96909	0.999994	20291	0	0.0037158	0.0098269	0.845313	237	3
Rbm4	2	0.16742	0.29453	0.999994	6126	1	0.0037232	0.0098462	0.845313	238	1
Lsp1	3	0.99626	0.99626	0.999994	20963	0	0.0037411	0.0098993	0.845313	239	3
1200014J11Rik	3	0.99625	0.99626	0.999994	20962	0	0.0037471	0.0099191	0.845313	240	3
Slc6a3	3	0.99625	0.99626	0.999994	20961	0	0.0037506	0.0099271	0.845313	241	3
Parp16	3	0.34434	0.48487	0.999994	9876	1	0.0037964	0.010048	0.845313	242	1
Dagla	3	0.95204	0.95217	0.999994	19874	0	0.003805	0.01007	0.845313	243	3
Sdr42e1	3	0.11981	0.24084	0.993845	5096	1	0.0038223	0.010107	0.845313	244	2
Scyl2	3	0.97895	0.97901	0.999994	20515	0	0.0038397	0.010165	0.845313	245	3
B3galtl	3	0.30323	0.44156	0.999994	8996	1	0.0038431	0.010173	0.845313	246	2
Crebbp	3	0.94637	0.94642	0.999994	19747	0	0.003846	0.010185	0.845313	247	3
Prss12	3	0.99611	0.99612	0.999994	20960	0	0.0038878	0.01029	0.845313	248	3
Nfe2	3	0.46021	0.60381	0.999994	12363	1	0.0038956	0.010307	0.845313	249	2
Hspbp1	3	0.8863	0.88619	0.999994	18452	0	0.0039093	0.010339	0.845313	250	2
Mgl2	3	0.99603	0.99604	0.999994	20959	0	0.0039707	0.010502	0.845313	251	3
Plekhg4	3	0.24564	0.38021	0.999994	7775	1	0.0039947	0.010566	0.845313	252	2
Ankrd17	3	0.996	0.99601	0.999994	20958	0	0.003997	0.010572	0.845313	253	3
Slco4c1	3	0.996	0.996	0.999994	20957	0	0.0040045	0.010592	0.845313	254	3
Kcnn1	3	0.99401	0.994	0.999994	20899	0	0.004015	0.010615	0.845313	255	3
Abhd4	3	0.99598	0.99599	0.999994	20956	0	0.0040158	0.010617	0.845313	256	3
Man1c1	3	0.99598	0.99599	0.999994	20955	0	0.004017	0.010622	0.845313	257	3
Sim1	3	0.31828	0.45743	0.999994	9320	1	0.0040256	0.010647	0.845313	258	2
Cmtm3	3	0.97412	0.97418	0.999994	20407	0	0.0040327	0.010666	0.845313	259	3
Icam4	3	0.99596	0.99597	0.999994	20954	0	0.0040434	0.010697	0.845313	260	3
Kcnd1	3	0.99595	0.99596	0.999994	20953	0	0.0040497	0.010717	0.845313	261	3
Prlh	3	0.99594	0.99595	0.999994	20952	0	0.0040561	0.010736	0.845313	262	3
Selp	3	0.96748	0.96752	0.999994	20254	0	0.0040576	0.010739	0.845313	263	3
Cd209g	2	0.99591	0.99592	0.999994	20951	0	0.0040886	0.010816	0.845313	264	2
Msra	3	0.83543	0.83606	0.999994	17309	1	0.0040938	0.010827	0.845313	265	2
Il1f6	3	0.99589	0.99589	0.999994	20950	0	0.0041132	0.010872	0.845313	266	3
Ablim1	3	0.99586	0.99586	0.999994	20949	0	0.0041413	0.010938	0.845313	267	3
Fam101a	3	0.98524	0.98534	0.999994	20680	0	0.0041433	0.010946	0.845313	268	3
P2ry12	3	0.85921	0.85912	0.999994	17774	0	0.0041929	0.011071	0.845313	269	2
Macc1	3	0.60551	0.67771	0.999994	13916	1	0.0041941	0.011073	0.845313	270	2
Wfikkn1	3	0.9958	0.99581	0.999994	20948	0	0.0041967	0.011076	0.845313	271	3
Cd5	3	0.83475	0.83544	0.999994	17291	1	0.0042424	0.011188	0.845313	272	2
Ggt5	3	0.7257	0.7506	0.999994	15439	1	0.0042486	0.011204	0.845313	273	2
Ribc1	3	0.47088	0.61077	0.999994	12492	1	0.0042778	0.011277	0.845313	274	2
Olfr508	3	0.24234	0.37667	0.999994	7712	1	0.004292	0.01131	0.845313	275	2
Unc93a	2	0.9957	0.99569	0.999994	20947	0	0.0042988	0.011328	0.845313	276	2
Tgds	3	0.99568	0.99567	0.999994	20946	0	0.0043167	0.011368	0.845313	277	3
Cd3d	3	0.98008	0.98017	0.999994	20543	0	0.0043292	0.0114	0.845313	278	3
6430548M08Rik	3	0.99567	0.99565	0.999994	20945	0	0.0043326	0.011406	0.845313	279	3
Pilra	3	0.90088	0.90071	0.999994	18712	0	0.0043415	0.011431	0.845313	280	2
Dus2	3	0.99565	0.99564	0.999994	20944	0	0.0043458	0.011443	0.845313	281	3
Gm20854	3	0.90923	0.90907	0.999994	18898	0	0.0043586	0.011482	0.845313	282	2
Btc	3	0.99562	0.9956	0.999994	20943	0	0.0043776	0.011529	0.845313	283	3
Glipr1	3	0.68348	0.72312	0.999994	14831	1	0.0043911	0.011561	0.845313	284	2
Espn	3	0.2907	0.42831	0.999994	8740	1	0.0043919	0.011563	0.845313	285	2
Cyp2e1	3	0.22859	0.36193	0.999994	7417	1	0.0043993	0.011586	0.845313	286	2
C8g	3	0.9956	0.99557	0.999994	20941	0	0.0044043	0.0116	0.845313	287	3
Grm2	3	0.99558	0.99556	0.999994	20940	0	0.0044163	0.011629	0.845313	288	3
Tmem129	3	0.60299	0.67633	0.999994	13888	1	0.0044365	0.01168	0.845313	289	2
Fibcd1	3	0.42502	0.56802	0.999994	11626	1	0.0044406	0.01169	0.845313	290	2
Vmn2r81	3	0.1196	0.24059	0.993845	5094	2	0.0044902	0.011817	0.845313	291	1
Cyp2b19	3	0.99549	0.99547	0.999994	20938	0	0.0045133	0.011882	0.845313	292	3
Fanci	3	0.94386	0.94384	0.999994	19686	0	0.0045337	0.011938	0.845313	293	3
Olfr1247	3	0.99546	0.99545	0.999994	20937	0	0.004535	0.011945	0.845313	294	3
Cklf	3	0.24839	0.38317	0.999994	7824	1	0.0045397	0.011959	0.845313	295	2
G3bp2	3	0.99543	0.99541	0.999994	20936	0	0.0045705	0.01203	0.845313	296	3
Usp40	3	0.94985	0.94999	0.999994	19812	0	0.004579	0.012055	0.845313	297	3
Mrgpre	3	0.99542	0.9954	0.999994	20935	0	0.0045829	0.012067	0.845313	298	3
Guca1b	3	0.45419	0.5976	0.999994	12236	1	0.0045892	0.012087	0.845313	299	2
Nipa2	3	0.37697	0.51862	0.999994	10590	1	0.004613	0.012144	0.845313	300	2
Sfxn5	3	0.99538	0.99536	0.999994	20934	0	0.0046158	0.012152	0.845313	301	3
Best1	3	0.37741	0.51908	0.999994	10599	1	0.0046244	0.012174	0.845313	302	2
Myoz2	3	0.84916	0.84907	0.999994	17568	1	0.004632	0.012191	0.845313	303	2
Ndufa13	3	0.34322	0.48364	0.999994	9847	1	0.0046388	0.012203	0.845313	304	1
Fgf8	3	0.44128	0.58457	0.999994	11974	1	0.0046815	0.012301	0.845599	305	2
Bcat2	3	0.8863	0.88619	0.999994	18508	0	0.0046883	0.012316	0.845599	306	2
Kcng2	3	0.99531	0.99528	0.999994	20933	0	0.0046948	0.012328	0.845599	307	3
Ppp1r3a	3	0.98094	0.98104	0.999994	20568	0	0.0047198	0.012384	0.846711	308	3
Atxn7l3	3	0.55121	0.64908	0.999994	13327	1	0.0047378	0.012433	0.846914	309	2
Kcnj2	3	0.99523	0.9952	0.999994	20931	0	0.0047718	0.01252	0.846914	310	3
Ano5	3	0.20371	0.33475	0.999994	6894	1	0.0047874	0.012559	0.846914	311	2
Ccdc134	3	0.79794	0.80367	0.999994	16606	1	0.004793	0.012578	0.846914	312	2
Qpct	3	0.79966	0.80507	0.999994	16641	1	0.0047968	0.012588	0.846914	313	2
Prss58	3	0.97858	0.97865	0.999994	20508	0	0.0048369	0.012681	0.847329	314	3
Defb41	2	0.55025	0.6486	0.999994	13318	1	0.0048471	0.012704	0.847329	315	1
Magea5	3	0.99513	0.9951	0.999994	20930	0	0.0048654	0.012753	0.847329	316	3
Btla	3	0.8863	0.88619	0.999994	18202	0	0.0048705	0.012769	0.847329	317	2
Wdr11	3	0.99512	0.99508	0.999994	20929	0	0.0048811	0.012796	0.847329	318	3
Hdc	3	0.99506	0.99503	0.999994	20928	0	0.0049357	0.012926	0.850665	319	3
Olfr149	3	0.57837	0.66313	0.999994	13631	1	0.004936	0.012927	0.850665	320	2
Wdpcp	3	0.9916	0.99164	0.999994	20832	0	0.0050038	0.013099	0.853767	321	3
Gm5415	3	0.97357	0.97366	0.999994	20397	0	0.0050117	0.013119	0.853767	322	3
Tmem251	3	0.97466	0.97472	0.999994	20425	0	0.0050354	0.013181	0.853767	323	3
1700019B03Rik	3	0.27068	0.40706	0.999994	8306	1	0.0050433	0.013201	0.853767	324	2
Pramel3	2	0.54085	0.64397	0.999994	13216	1	0.0050784	0.01328	0.853767	325	1
Vwa5b1	3	0.59483	0.67195	0.999994	13816	1	0.0050845	0.013294	0.853767	326	1
Olfr803	3	0.90616	0.90607	0.999994	18836	0	0.005095	0.01332	0.853767	327	2
Tmem66	3	0.9949	0.99489	0.999994	20927	0	0.0050973	0.013326	0.853767	328	3
Olfr703	3	0.99487	0.99486	0.999994	20926	0	0.0051312	0.013412	0.853767	329	3
Cpne6	3	0.99487	0.99486	0.999994	20925	0	0.0051327	0.013417	0.853767	330	3
Arl14ep	3	0.69587	0.73087	0.999994	15020	1	0.005134	0.013421	0.853767	331	2
Olfr1302	3	0.99485	0.99484	0.999994	20924	0	0.0051504	0.01346	0.853767	332	3
Olfr1162	3	0.65578	0.70625	0.999994	14519	1	0.0051789	0.013535	0.854109	333	2
Olfr822	3	0.51788	0.63273	0.999994	12988	1	0.0051836	0.013547	0.854109	334	2
Tcte1	3	0.99479	0.99478	0.999994	20922	0	0.0052144	0.013624	0.856406	335	3
Gm572	3	0.35108	0.49177	0.999994	10019	2	0.0052331	0.013665	0.856421	336	1
Abcg2	3	0.83537	0.83602	0.999994	17308	1	0.0052826	0.013788	0.861577	337	2
Olfr690	3	0.8972	0.89699	0.999994	18626	0	0.0053321	0.013918	0.863223	338	2
Sccpdh	3	0.99463	0.99463	0.999994	20921	0	0.0053653	0.014	0.863223	339	3
Sspo	3	0.99463	0.99463	0.999994	20920	0	0.0053714	0.014012	0.863223	340	3
Fbxl16	3	0.94465	0.94468	0.999994	19703	0	0.0053854	0.014046	0.863223	341	3
Stac3	3	0.9946	0.9946	0.999994	20919	0	0.0054019	0.014087	0.863223	342	3
Olfr353	3	0.99458	0.99458	0.999994	20918	0	0.0054218	0.014136	0.863223	343	3
Pramel5	3	0.45995	0.60356	0.999994	12354	1	0.0054311	0.014156	0.863223	344	2
NonTargetingControlGuideForMouse_0933	1	0.99456	0.99456	0.999994	20917	0	0.005441	0.014185	0.863223	345	1
Gna15	3	0.99453	0.99453	0.999994	20916	0	0.005468	0.014256	0.863223	346	3
Rbm4b	2	0.9945	0.99451	0.999994	20915	0	0.005495	0.014325	0.863223	347	2
Zfp553	3	0.89604	0.89583	0.999994	18602	0	0.0055005	0.014338	0.863223	348	2
Rras2	3	0.99448	0.99448	0.999994	20914	0	0.005519	0.0144	0.863223	349	3
Itgb7	3	0.67088	0.71531	0.999994	14689	1	0.0055301	0.014421	0.863223	350	2
Mogs	3	0.99447	0.99447	0.999994	20913	0	0.005533	0.014426	0.863223	351	3
Laptm4b	3	0.99445	0.99446	0.999994	20911	0	0.0055485	0.014466	0.863223	352	3
Sepp1	3	0.93875	0.93878	0.999994	19569	0	0.0055502	0.01447	0.863223	353	2
Bcl2l11	3	0.19001	0.31954	0.999994	6603	1	0.0056084	0.014628	0.864814	354	2
Mnt	3	0.99439	0.99439	0.999994	20910	0	0.0056142	0.014642	0.864814	355	3
Olfr1010	3	0.3145	0.45342	0.999994	9241	1	0.0056292	0.014676	0.864814	356	2
Brcc3	3	0.95154	0.95168	0.999994	19861	0	0.0056502	0.01472	0.864814	357	3
Olfr835	3	0.99433	0.99433	0.999994	20909	0	0.0056725	0.014777	0.864814	358	3
R3hdm4	3	0.99428	0.99429	0.999994	20908	0	0.0057153	0.014886	0.864814	359	3
4930427A07Rik	3	0.05398	0.12309	0.955866	2709	1	0.0057282	0.014917	0.864814	360	1
Pdlim4	3	0.99427	0.99427	0.999994	20907	0	0.0057296	0.014921	0.864814	361	3
Cnpy3	3	0.99426	0.99426	0.999994	20906	0	0.0057439	0.014958	0.864814	362	3
Stim1	3	0.99159	0.99163	0.999994	20831	0	0.005751	0.01497	0.864814	363	3
Olfr1057	3	0.99424	0.99425	0.999994	20905	0	0.0057583	0.014989	0.864814	364	3
Nipsnap3b	3	0.012642	0.031833	0.849004	786	1	0.0057777	0.015041	0.864814	365	2
Kctd11	3	0.4701	0.61041	0.999994	12485	1	0.0058272	0.015171	0.864814	366	1
Ttc12	3	0.99417	0.99417	0.999994	20903	0	0.0058304	0.01518	0.864814	367	3
Psd	3	0.99416	0.99416	0.999994	20902	0	0.0058433	0.015214	0.864814	368	3
Olfr228	3	0.99416	0.99415	0.999994	20901	0	0.0058449	0.015219	0.864814	369	3
Kir3dl1	3	0.7813	0.79057	0.999994	16339	1	0.0058766	0.015297	0.864814	370	2
Tab1	3	0.83377	0.83454	0.999994	17269	1	0.005904	0.015375	0.864814	371	2
Itgav	3	0.99409	0.99409	0.999994	20900	0	0.0059096	0.015388	0.864814	372	3
Tdrd5	3	0.96779	0.96784	0.999994	20264	0	0.0059261	0.015426	0.864814	373	3
Ctsq	3	0.26414	0.4	0.999994	8166	1	0.0059468	0.015481	0.864814	374	2
9430007A20Rik	3	0.28583	0.42311	0.999994	8646	1	0.0059756	0.015555	0.864814	375	2
Trim16	3	0.96812	0.96817	0.999994	20271	0	0.0059812	0.01557	0.864814	376	3
Fabp5	3	0.82912	0.83029	0.999994	17189	1	0.0060251	0.015675	0.864814	377	1
1700039E15Rik	3	0.99397	0.99397	0.999994	20898	0	0.0060323	0.015692	0.864814	378	3
Ralgapa1	3	0.92809	0.92802	0.999994	19305	0	0.0060746	0.015802	0.864814	379	2
Zdhhc4	3	0.99391	0.99391	0.999994	20897	0	0.0060934	0.015848	0.864814	380	3
Gsk3a	3	0.93478	0.93482	0.999994	19469	0	0.0060935	0.015848	0.864814	381	2
Mtnr1b	3	0.99389	0.9939	0.999994	20896	0	0.0061067	0.015884	0.864814	382	3
Tmem2	3	0.33621	0.47623	0.999994	9692	2	0.0061241	0.015919	0.864814	383	1
Prdm16	3	0.92684	0.92676	0.999994	19283	0	0.0061675	0.016026	0.864814	384	2
F2rl2	3	0.83179	0.83272	0.999994	17241	1	0.0061736	0.016037	0.864814	385	1
Zmym6	3	0.99382	0.99382	0.999994	20895	0	0.0061834	0.016063	0.864814	386	3
Fam221b	3	0.99381	0.99381	0.999994	20894	0	0.0061917	0.016084	0.864814	387	3
Tspan11	3	0.89685	0.89664	0.999994	18621	0	0.0061937	0.01609	0.864814	388	2
Zfp101	3	0.064095	0.1438	0.970892	3116	1	0.0062025	0.016116	0.864814	389	2
Zfp260	3	0.98908	0.98915	0.999994	20753	0	0.0062231	0.016164	0.864814	390	3
Olfr461	3	0.99378	0.99378	0.999994	20893	0	0.0062236	0.016165	0.864814	391	3
Fam178a	3	0.49065	0.61987	0.999994	12689	1	0.0062595	0.016266	0.864814	392	2
Ccdc181	3	0.99373	0.99374	0.999994	20892	0	0.0062657	0.016286	0.864814	393	3
NonTargetingControlGuideForMouse_0257	1	0.99373	0.99374	0.999994	20891	0	0.0062692	0.016295	0.864814	394	1
Cldn19	3	0.64243	0.69845	0.999994	14341	1	0.0062815	0.016324	0.864814	395	2
Thrap3	3	0.98327	0.98336	0.999994	20626	0	0.0062992	0.016366	0.864814	396	3
Uqcc1	3	0.0011176	0.0030338	0.540145	118	1	0.0063212	0.016422	0.864814	397	2
B4galnt1	3	0.99345	0.99346	0.999994	20885	0	0.006322	0.016423	0.864814	398	3
Fancl	3	0.99368	0.99368	0.999994	20889	0	0.0063233	0.016425	0.864814	399	3
Pter	3	0.99367	0.99368	0.999994	20888	0	0.006325	0.016427	0.864814	400	3
Olfr1182	3	0.30799	0.44655	0.999994	9092	1	0.0063715	0.016533	0.86728	401	2
Hoxd11	3	0.8999	0.89972	0.999994	18694	0	0.0063921	0.016585	0.86728	402	2
Zmym3	3	0.9936	0.99361	0.999994	20887	0	0.0064001	0.01661	0.86728	403	3
Rasgef1b	3	0.5886	0.66848	0.999994	13739	1	0.0064099	0.016639	0.86728	404	2
Tap1	3	0.9935	0.99352	0.999994	20886	0	0.0064982	0.016881	0.870063	405	3
Uba7	3	0.79086	0.79796	0.999994	16489	1	0.0065081	0.016905	0.870063	406	2
Olfr482	3	0.1729	0.3007	0.999994	6241	2	0.0065199	0.01693	0.870063	407	1
Hecw1	3	0.32446	0.46384	0.999994	9442	1	0.0065485	0.017004	0.870063	408	2
Gm14461	3	0.98652	0.98659	0.999994	20696	0	0.0065694	0.017053	0.870063	409	3
Polm	3	0.30335	0.44168	0.999994	9000	1	0.006589	0.017105	0.870063	410	2
Arhgap10	3	0.9934	0.99341	0.999994	20884	0	0.0065974	0.017125	0.870063	411	3
Tulp2	3	0.25914	0.39462	0.999994	8052	1	0.0066189	0.017176	0.870063	412	2
Edn1	3	0.99338	0.99339	0.999994	20883	0	0.0066219	0.017185	0.870063	413	3
Itpr1	3	0.11935	0.24031	0.993845	5090	2	0.0066684	0.017311	0.870063	414	1
Zfp217	3	0.85534	0.85518	0.999994	17693	1	0.0067178	0.017449	0.870063	415	2
Ffar4	3	0.72239	0.74836	0.999994	15386	1	0.0067295	0.017474	0.870063	416	2
Tas2r103	3	0.99325	0.99326	0.999994	20882	0	0.0067506	0.017518	0.870063	417	3
Abtb2	3	0.77823	0.78819	0.999994	16289	1	0.0067673	0.01756	0.870063	418	1
Fam83f	3	0.61189	0.68128	0.999994	13987	1	0.0067751	0.017584	0.870063	419	2
NonTargetingControlGuideForMouse_0126	1	0.99318	0.9932	0.999994	20881	0	0.0068157	0.017684	0.870063	420	1
C5ar1	3	0.81314	0.81636	0.999994	16874	1	0.0068167	0.017686	0.870063	421	2
Cetn2	3	0.80675	0.81087	0.999994	16757	1	0.0068662	0.017803	0.870063	422	2
Cc2d1a	3	0.99313	0.99315	0.999994	20880	0	0.006872	0.017817	0.870063	423	3
Olfr1340	3	0.99309	0.99311	0.999994	20879	0	0.006908	0.01792	0.870063	424	3
Gspt1	3	0.14369	0.2679	0.999994	5630	1	0.0069157	0.017941	0.870063	425	1
Egfem1	3	0.99307	0.99309	0.999994	20878	0	0.0069296	0.017974	0.870063	426	3
Vmn2r11	3	0.99306	0.99308	0.999994	20877	0	0.0069369	0.017993	0.870063	427	3
Prss32	3	0.99306	0.99308	0.999994	20876	0	0.0069387	0.017998	0.870063	428	3
Tmem215	3	0.8863	0.88619	0.999994	18399	0	0.0069544	0.018038	0.870063	429	2
Cln8	3	0.99304	0.99306	0.999994	20875	0	0.0069604	0.018055	0.870063	430	3
Tarsl2	3	0.51307	0.63033	0.999994	12901	1	0.0069651	0.018069	0.870063	431	1
Agtr1a	3	0.99301	0.99303	0.999994	20874	0	0.0069894	0.018122	0.870063	432	3
Nlrp4a	3	0.993	0.99302	0.999994	20873	0	0.0070021	0.01815	0.870063	433	3
Krba1	3	0.99299	0.99301	0.999994	20872	0	0.0070076	0.018165	0.870063	434	3
Ncoa7	3	0.36717	0.50852	0.999994	10364	2	0.0070146	0.018181	0.870063	435	1
Hes7	3	0.020112	0.049363	0.881358	1176	1	0.0070193	0.018194	0.870063	436	2
Gfy	3	0.99297	0.99299	0.999994	20871	0	0.0070258	0.018213	0.870063	437	3
Soat2	3	0.98186	0.98195	0.999994	20594	0	0.0070333	0.018231	0.870063	438	3
NonTargetingControlGuideForMouse_0946	1	0.99295	0.99297	0.999994	20868	0	0.0070476	0.018267	0.870063	439	1
Fam110c	3	0.99294	0.99295	0.999994	20867	0	0.0070623	0.018312	0.870063	440	3
Bambi	3	0.3172	0.45625	0.999994	9299	1	0.007064	0.018314	0.870063	441	2
Znrd1as	3	0.12673	0.24868	0.993845	5264	1	0.0070892	0.018379	0.870063	442	2
Psg25	3	0.99291	0.99292	0.999994	20866	0	0.0070935	0.018385	0.870063	443	3
Lmo1	3	0.26203	0.39769	0.999994	8121	1	0.0071135	0.018434	0.870063	444	2
NonTargetingControlGuideForMouse_0320	1	0.99285	0.99286	0.999994	20865	0	0.007147	0.018511	0.870063	445	1
Sardh	3	0.27369	0.4103	0.999994	8372	1	0.007163	0.01856	0.870063	446	2
Gjb6	3	0.99282	0.99283	0.999994	20864	0	0.0071782	0.018602	0.870063	447	3
3110082I17Rik	3	0.99281	0.99282	0.999994	20863	0	0.0071893	0.018633	0.870063	448	3
Olfr663	3	0.69434	0.72992	0.999994	14997	1	0.007197	0.018651	0.870063	449	2
Ephx3	3	0.9928	0.9928	0.999994	20862	0	0.0071985	0.018655	0.870063	450	3
Slmap	3	0.13122	0.2538	0.995642	5368	1	0.0072124	0.018689	0.870063	451	2
Pkd2	3	0.99279	0.99279	0.999994	20861	0	0.0072134	0.018691	0.870063	452	3
Gata3	3	0.30624	0.44472	0.999994	9061	1	0.0072347	0.018748	0.870063	453	2
NonTargetingControlGuideForMouse_0107	1	0.99275	0.99276	0.999994	20860	0	0.0072464	0.018781	0.870063	454	1
NonTargetingControlGuideForMouse_0426	1	0.99274	0.99274	0.999994	20859	0	0.0072629	0.018811	0.870063	455	1
Cntnap5b	3	0.99272	0.99273	0.999994	20858	0	0.0072766	0.018845	0.870063	456	3
Psg29	3	0.93888	0.93891	0.999994	19572	0	0.0072914	0.018882	0.870063	457	2
NonTargetingControlGuideForMouse_0896	1	0.99265	0.99265	0.999994	20857	0	0.0073458	0.019016	0.872538	458	1
Olfr1490	3	0.9283	0.92823	0.999994	19311	0	0.0073607	0.019049	0.872538	459	2
Cd47	3	0.9926	0.9926	0.999994	20856	0	0.0074024	0.019142	0.872538	460	3
Slc17a4	3	0.98209	0.98217	0.999994	20603	0	0.0074054	0.019153	0.872538	461	3
Olfr919	3	0.38692	0.52892	0.999994	10823	1	0.0074102	0.019168	0.872538	462	2
Kif2a	3	0.3549	0.49581	0.999994	10103	1	0.0074149	0.019184	0.872538	463	2
Wdr65	3	0.99253	0.99254	0.999994	20855	0	0.0074686	0.019329	0.873826	464	3
Slc5a1	3	0.78256	0.79154	0.999994	16353	1	0.0074771	0.019349	0.873826	465	2
F2rl1	3	0.9925	0.99251	0.999994	20854	0	0.007499	0.0194	0.873826	466	3
Gm9573	3	0.99249	0.9925	0.999994	20853	0	0.0075086	0.019422	0.873826	467	3
Krt77	3	0.40545	0.5481	0.999994	11212	1	0.0075091	0.019423	0.873826	468	2
Sidt1	3	0.99247	0.99247	0.999994	20852	0	0.0075334	0.01949	0.873826	469	3
Prps1l3	3	0.99246	0.99246	0.999994	20851	0	0.0075391	0.019503	0.873826	470	3
Nthl1	3	0.95291	0.95305	0.999994	19897	0	0.0075585	0.019566	0.874766	471	3
NonTargetingControlGuideForMouse_0067	1	0.99241	0.99242	0.999994	20850	0	0.0075942	0.019653	0.876814	472	1
Dct	3	0.0095841	0.024499	0.83613	617	1	0.0076167	0.019714	0.877106	473	2
Jakmip2	3	0.79869	0.80426	0.999994	16620	1	0.0076574	0.019819	0.877106	474	1
Ssr4	3	0.039058	0.091611	0.937219	2058	2	0.0077068	0.019944	0.877106	475	1
Olig1	3	0.99225	0.99226	0.999994	20849	0	0.0077454	0.020038	0.877106	476	3
Hook3	3	0.99224	0.99225	0.999994	20848	0	0.0077551	0.020056	0.877106	477	3
Prrt3	3	0.30832	0.44691	0.999994	9101	2	0.0077563	0.020059	0.877106	478	1
Il21r	3	0.99223	0.99224	0.999994	20847	0	0.0077746	0.020109	0.877106	479	3
Xkr6	3	0.22175	0.35449	0.999994	7265	2	0.0078057	0.020184	0.877106	480	1
Gpr119	3	0.99218	0.99219	0.999994	20846	0	0.0078215	0.020217	0.877106	481	3
Dusp14	3	0.98485	0.98492	0.999994	20671	0	0.0078798	0.020369	0.877106	482	3
Epha8	3	0.99212	0.99214	0.999994	20845	0	0.0078823	0.020373	0.877106	483	3
Rln3	3	0.75087	0.76795	0.999994	15844	1	0.0078848	0.020378	0.877106	484	2
Fbxo9	3	0.91475	0.91466	0.999994	19023	0	0.0078897	0.020392	0.877106	485	2
Agfg2	3	0.95612	0.95626	0.999994	19977	0	0.0078995	0.020419	0.877106	486	3
Cpeb2	3	0.31102	0.44979	0.999994	9160	1	0.007954	0.020554	0.877106	487	2
Ace3	3	0.59309	0.671	0.999994	13798	1	0.0079784	0.020622	0.877106	488	2
Xndr	2	0.99201	0.99204	0.999994	20844	0	0.0079923	0.020659	0.877106	489	2
Zfp189	3	0.93902	0.93905	0.999994	19575	0	0.0080034	0.020684	0.877106	490	3
Trak1	3	0.13893	0.26252	0.999994	5515	1	0.0080329	0.020746	0.877106	491	2
Ttc18	3	0.77204	0.78354	0.999994	16181	1	0.0080528	0.0208	0.877106	492	2
Ubxn2b	3	0.99192	0.99194	0.999994	20843	0	0.0080768	0.020852	0.877106	493	3
Fam53b	3	0.98888	0.98895	0.999994	20748	0	0.0081022	0.020914	0.877106	494	3
Cd74	3	0.65063	0.70324	0.999994	14459	1	0.0081174	0.020956	0.877106	495	2
NonTargetingControlGuideForMouse_0639	1	0.99188	0.9919	0.999994	20842	0	0.0081242	0.020972	0.877106	496	1
Limd1	3	0.27578	0.41249	0.999994	8417	2	0.0081517	0.021044	0.877106	497	1
E230008N13Rik	3	0.99183	0.99186	0.999994	20841	0	0.0081651	0.021078	0.877106	498	3
Fig4	3	0.7068	0.73798	0.999994	15159	1	0.0081923	0.02115	0.877106	499	2
Cnnm1	3	0.69959	0.73326	0.999994	15055	1	0.0082174	0.021206	0.877106	500	2
Cachd1	3	0.99174	0.99177	0.999994	20840	0	0.0082602	0.021301	0.877106	501	3
Arhgef10	3	0.99173	0.99176	0.999994	20839	0	0.0082663	0.021319	0.877106	502	3
Ptafr	3	0.99172	0.99175	0.999994	20838	0	0.0082825	0.021358	0.877106	503	3
Ndufv3	3	0.39469	0.53689	0.999994	10996	2	0.0082999	0.021402	0.877106	504	1
Hint2	3	0.9917	0.99172	0.999994	20837	0	0.0083049	0.021414	0.877106	505	3
Zfp410	3	0.99167	0.9917	0.999994	20836	0	0.0083273	0.021461	0.877106	506	3
Cc2d1b	3	0.84633	0.84635	0.999994	17509	1	0.008328	0.021464	0.877106	507	2
Abcc8	3	0.99167	0.99169	0.999994	20835	0	0.0083335	0.021478	0.877106	508	3
Rsg1	3	0.93621	0.93628	0.999994	19509	0	0.0083493	0.021515	0.877106	509	2
Itih5	3	0.99165	0.99168	0.999994	20834	0	0.0083539	0.021526	0.877106	510	3
Nkx6-1	3	0.99094	0.99099	0.999994	20810	0	0.0083887	0.021612	0.877106	511	3
Ap2a1	3	0.99161	0.99165	0.999994	20833	0	0.0083887	0.021612	0.877106	512	3
Zxdc	3	0.56644	0.65689	0.999994	13478	1	0.0083987	0.021638	0.877106	513	2
Rabac1	3	0.9789	0.97897	0.999994	20513	0	0.0083988	0.021638	0.877106	514	3
Anxa6	3	0.20033	0.33103	0.999994	6824	1	0.0084039	0.021651	0.877106	515	2
Stab2	3	0.99158	0.99162	0.999994	20830	0	0.0084237	0.021698	0.877106	516	3
Wfdc11	3	0.54542	0.64622	0.999994	13266	1	0.0084481	0.021756	0.877106	517	2
Pibf1	3	0.99152	0.99157	0.999994	20829	0	0.0084835	0.021852	0.877106	518	3
Abhd17c	3	0.8347	0.83539	0.999994	17289	1	0.0084903	0.021869	0.877106	519	2
Rab3a	3	0.13821	0.26169	0.999994	5498	2	0.0084976	0.021879	0.877106	520	1
Tgm1	3	0.99146	0.99151	0.999994	20828	0	0.0085373	0.021974	0.877106	521	3
Olfr1274-ps	3	0.10152	0.21561	0.984914	4602	1	0.0085413	0.021981	0.877106	522	2
Wdr89	3	0.53147	0.63929	0.999994	13107	1	0.0085464	0.021989	0.877106	523	2
Uggt2	3	0.2232	0.35606	0.999994	7295	2	0.008547	0.021991	0.877106	524	1
Gramd3	3	0.94135	0.9413	0.999994	19631	0	0.0085515	0.022003	0.877106	525	3
Tssk6	3	0.99144	0.99148	0.999994	20827	0	0.0085643	0.022036	0.877106	526	3
Lgr5	3	0.52735	0.6373	0.999994	13075	1	0.0085822	0.022072	0.877106	527	2
Txndc8	3	0.99082	0.99088	0.999994	20806	0	0.0085924	0.0221	0.877106	528	3
4933405L10Rik	3	0.7013	0.73434	0.999994	15083	1	0.0086078	0.022142	0.877106	529	2
Gm156	3	0.017119	0.042504	0.865648	1033	1	0.008654	0.022273	0.877106	530	2
U2af1l4	3	0.99131	0.99134	0.999994	20825	0	0.0086939	0.022378	0.877106	531	3
Olfr908	3	0.1445	0.26879	0.999994	5651	1	0.0086952	0.02238	0.877106	532	2
Ythdf3	3	0.9913	0.99134	0.999994	20824	0	0.0086981	0.022391	0.877106	533	3
Tex28	3	0.9913	0.99134	0.999994	20823	0	0.0087002	0.022395	0.877106	534	3
Gpr85	3	0.19392	0.32392	0.999994	6687	2	0.0087446	0.02251	0.877106	535	1
NonTargetingControlGuideForMouse_0854	1	0.99125	0.99128	0.999994	20821	0	0.0087536	0.022536	0.877106	536	1
Ankrd33	3	0.99122	0.99124	0.999994	20820	0	0.0087846	0.022618	0.877106	537	3
Syn1	3	0.45182	0.59526	0.999994	12191	2	0.008794	0.022647	0.877106	538	1
Sost	3	0.95165	0.95179	0.999994	19862	0	0.0088434	0.022769	0.877106	539	3
Fam86	3	0.82517	0.82681	0.999994	17102	1	0.0088504	0.022793	0.877106	540	2
Dlx3	3	0.99115	0.99119	0.999994	20819	0	0.0088525	0.022798	0.877106	541	3
Zfp536	3	0.98983	0.98987	0.999994	20779	0	0.0088868	0.022883	0.877106	542	3
Cldn15	3	0.25073	0.38564	0.999994	7871	2	0.0088928	0.022893	0.877106	543	1
Naif1	3	0.69396	0.72966	0.999994	14992	1	0.0089285	0.022984	0.877106	544	2
Slco6c1	3	0.99107	0.99112	0.999994	20818	0	0.0089335	0.022994	0.877106	545	3
Pnma1	3	0.67975	0.72081	0.999994	14786	1	0.0089422	0.023016	0.877106	546	2
Dos	3	0.99101	0.99107	0.999994	20817	0	0.0089871	0.023134	0.877106	547	3
Soga2	3	0.99101	0.99106	0.999994	20816	0	0.0089914	0.023146	0.877106	548	3
Crim1	3	0.82971	0.83083	0.999994	17204	1	0.0089915	0.023146	0.877106	549	2
Epb4.1l2	3	0.99098	0.99104	0.999994	20815	0	0.0090215	0.023206	0.877106	550	3
Cks1b	3	0.99097	0.99102	0.999994	20814	0	0.0090323	0.023233	0.877106	551	3
Pura	3	0.99096	0.99102	0.999994	20813	0	0.0090366	0.023244	0.877106	552	3
Ccdc116	3	0.95571	0.95585	0.999994	19961	0	0.0090409	0.023252	0.877106	553	3
Ldb3	3	0.99095	0.991	0.999994	20812	0	0.0090474	0.023263	0.877106	554	3
Gdpd1	3	0.99094	0.99099	0.999994	20811	0	0.0090625	0.023296	0.877106	555	3
Susd1	3	0.99092	0.99098	0.999994	20809	0	0.0090754	0.023331	0.877106	556	3
Gjd3	3	0.85255	0.85245	0.999994	17638	1	0.0090903	0.023371	0.877106	557	1
Dusp7	3	0.99091	0.99096	0.999994	20808	0	0.0090928	0.023376	0.877106	558	3
Atp6v1b1	3	0.99087	0.99092	0.999994	20807	0	0.0091296	0.023463	0.877106	559	3
Tsacc	3	0.8863	0.88619	0.999994	18411	0	0.0091384	0.023486	0.877106	560	2
Reck	3	0.25458	0.3898	0.999994	7958	2	0.0091397	0.023492	0.877106	561	1
Tmem179b	3	0.99082	0.99088	0.999994	20805	0	0.0091818	0.023601	0.877106	562	3
Hus1b	3	0.97289	0.97297	0.999994	20386	0	0.0091859	0.023607	0.877106	563	3
Psmd2	3	0.9908	0.99086	0.999994	20804	0	0.0091992	0.023638	0.877106	564	3
Gpr135	3	0.91023	0.9101	0.999994	18923	0	0.0092071	0.02366	0.877106	565	2
Faim	3	0.99078	0.99085	0.999994	20803	0	0.0092167	0.023692	0.877106	566	3
Pard6a	3	0.99078	0.99084	0.999994	20802	0	0.0092211	0.023702	0.877106	567	3
Adcy7	3	0.99074	0.9908	0.999994	20801	0	0.0092583	0.023787	0.877106	568	3
Setdb2	3	0.55214	0.64957	0.999994	13340	1	0.0092654	0.023804	0.877106	569	2
Pkdcc	3	0.99072	0.99078	0.999994	20800	0	0.0092824	0.023848	0.877106	570	3
Olfr1306	3	0.99071	0.99077	0.999994	20799	0	0.0092868	0.023859	0.877106	571	3
Kcnk4	3	0.2587	0.39413	0.999994	8048	1	0.0092879	0.023862	0.877106	572	2
Flnc	3	0.99071	0.99077	0.999994	20798	0	0.0092934	0.023872	0.877106	573	3
Col4a4	3	0.99067	0.99073	0.999994	20797	0	0.0093263	0.023956	0.877106	574	3
Mthfsd	3	0.9609	0.96097	0.999994	20094	0	0.0093372	0.023985	0.877106	575	3
Acbd7	3	0.99066	0.99071	0.999994	20796	0	0.0093396	0.023991	0.877106	576	3
Msh6	3	0.99064	0.99069	0.999994	20795	0	0.0093616	0.02405	0.877713	577	3
Snrk	3	0.37145	0.51293	0.999994	10473	1	0.0093866	0.02411	0.878405	578	2
Tbc1d22b	3	0.99057	0.99062	0.999994	20794	0	0.0094302	0.024222	0.880019	579	3
Pgm2l1	3	0.344	0.48449	0.999994	9866	1	0.009436	0.024238	0.880019	580	1
Gskip	3	0.99054	0.99059	0.999994	20793	0	0.0094613	0.024295	0.880566	581	3
Mid1ip1	3	0.69337	0.72931	0.999994	14980	1	0.0094854	0.024357	0.881282	582	1
1700052N19Rik	3	0.95665	0.95676	0.999994	19990	0	0.0095348	0.024464	0.881618	583	3
Panx1	3	0.99045	0.9905	0.999994	20792	0	0.009555	0.024506	0.881618	584	3
Mgat5	3	0.99044	0.9905	0.999994	20791	0	0.0095617	0.024524	0.881618	585	3
Tigd3	3	0.99043	0.99049	0.999994	20790	0	0.0095706	0.024542	0.881618	586	3
Pdlim5	3	0.02569	0.062132	0.902948	1449	2	0.0095841	0.024575	0.881618	587	1
4930474N05Rik	3	0.83247	0.83334	0.999994	17250	1	0.0096335	0.024693	0.884328	588	2
Chd6	3	0.91261	0.9125	0.999994	18976	0	0.009657	0.024748	0.884794	589	2
Habp2	3	0.22716	0.3604	0.999994	7380	2	0.0096829	0.024814	0.885644	590	1
Sec61a1	3	0.23928	0.37343	0.999994	7644	2	0.0097322	0.024931	0.886681	591	1
Lrrc38	3	0.96158	0.96162	0.999994	20114	0	0.0097657	0.025014	0.886681	592	3
1700080O16Rik	3	0.99022	0.99028	0.999994	20788	0	0.0097804	0.025046	0.886681	593	3
Fnbp4	3	0.8863	0.88619	0.999994	18511	0	0.0097816	0.025048	0.886681	594	2
Ccr3	3	0.37345	0.51498	0.999994	10524	1	0.0097875	0.025059	0.886681	595	2
Oprm1	3	0.97254	0.97262	0.999994	20379	0	0.0098093	0.025117	0.886681	596	3
Edn2	3	0.90556	0.90545	0.999994	18818	0	0.009831	0.025167	0.886681	597	2
Maml2	3	0.99014	0.99019	0.999994	20787	0	0.0098648	0.025245	0.886681	598	3
Tdrd1	3	0.99013	0.99018	0.999994	20786	0	0.0098671	0.02525	0.886681	599	3
Rnf10	3	0.99012	0.99017	0.999994	20785	0	0.0098785	0.025283	0.886681	600	3
Dio1	3	0.69068	0.72763	0.999994	14945	1	0.0099188	0.025381	0.886681	601	2
Gm94	3	0.85124	0.85114	0.999994	17602	1	0.0099297	0.025404	0.886681	602	2
Senp5	3	0.93121	0.93114	0.999994	19379	0	0.009979	0.025527	0.886681	603	2
Arhgap15	3	0.30389	0.44224	0.999994	9014	2	0.010028	0.025655	0.886681	604	1
Smpdl3b	3	0.35527	0.4962	0.999994	10108	1	0.010051	0.025708	0.886681	605	2
Efcab14	3	0.94005	0.94006	0.999994	19599	0	0.010062	0.025735	0.886681	606	3
Myh13	3	0.94711	0.94719	0.999994	19764	0	0.010078	0.025773	0.886681	607	3
Zfp334	3	0.98992	0.98997	0.999994	20783	0	0.010081	0.025782	0.886681	608	3
Grap	3	0.98991	0.98996	0.999994	20782	0	0.010093	0.025812	0.886681	609	3
Lingo3	3	0.98988	0.98993	0.999994	20781	0	0.010116	0.025864	0.886681	610	3
Ano8	3	0.93227	0.93222	0.999994	19407	0	0.010127	0.025891	0.886681	611	2
A430105I19Rik	3	0.98987	0.98992	0.999994	20780	0	0.010128	0.025894	0.886681	612	3
Tacc1	3	0.15976	0.28591	0.999994	5967	1	0.010145	0.025932	0.886681	613	2
Larp4b	3	0.1258	0.24763	0.993845	5238	2	0.010176	0.026003	0.886681	614	1
Pak6	3	0.15209	0.27737	0.999994	5809	1	0.010201	0.026054	0.886681	615	2
Zfp36l2	3	0.13176	0.25441	0.996041	5377	1	0.010239	0.026146	0.886681	616	2
Ednra	3	0.98976	0.98981	0.999994	20777	0	0.010242	0.026151	0.886681	617	3
Luc7l2	3	0.15994	0.2861	0.999994	5971	1	0.010245	0.02616	0.886681	618	2
Gpr156	3	0.98974	0.9898	0.999994	20776	0	0.010258	0.026195	0.886681	619	3
Ednrb	3	0.98973	0.98979	0.999994	20775	0	0.010268	0.026222	0.886681	620	3
Gcn1l1	3	0.12278	0.2442	0.993845	5170	1	0.010275	0.02624	0.886681	621	1
Ripply3	3	0.98972	0.98978	0.999994	20774	0	0.010277	0.026246	0.886681	622	3
Tmem38a	3	0.91652	0.91641	0.999994	19065	0	0.01029	0.026277	0.886681	623	2
Scn5a	3	0.98967	0.98973	0.999994	20773	0	0.010334	0.026389	0.886681	624	3
Pik3c2g	3	0.98966	0.98972	0.999994	20772	0	0.010343	0.026416	0.886681	625	3
Ctnnal1	3	0.43978	0.58303	0.999994	11938	2	0.010374	0.026486	0.886681	626	1
Esp23	3	0.9896	0.98966	0.999994	20771	0	0.010402	0.026551	0.886681	627	3
Gabrb1	3	0.98955	0.98961	0.999994	20770	0	0.010447	0.02665	0.886681	628	3
Traf4	3	0.47735	0.61371	0.999994	12563	1	0.010473	0.026711	0.886681	629	2
Pdgfa	3	0.9895	0.98956	0.999994	20769	0	0.010502	0.026782	0.886681	630	3
Lrrc19	3	0.98949	0.98956	0.999994	20768	0	0.010507	0.026798	0.886681	631	3
Olfr418-ps1	3	0.77597	0.78651	0.999994	16243	1	0.010522	0.026841	0.886681	632	2
Fat1	3	0.21081	0.34253	0.999994	7045	1	0.010571	0.026955	0.886681	633	2
1600002K03Rik	3	0.98197	0.98204	0.999994	20597	0	0.010576	0.026962	0.886681	634	3
Scara5	3	0.9894	0.98946	0.999994	20767	0	0.0106	0.027021	0.886681	635	3
Pik3r2	3	0.98938	0.98944	0.999994	20766	0	0.010617	0.027053	0.886681	636	3
Tmem210	3	0.95762	0.95774	0.999994	20016	0	0.010621	0.027064	0.886681	637	3
Mbd3l1	3	0.55666	0.65192	0.999994	13380	1	0.010627	0.027076	0.886681	638	2
Ttc24	3	0.95485	0.95501	0.999994	19942	0	0.010639	0.027102	0.886681	639	3
Pcdhb7	3	0.95962	0.95969	0.999994	20072	0	0.01067	0.027179	0.886681	640	3
Thsd7b	3	0.98932	0.98937	0.999994	20765	0	0.010684	0.027211	0.886681	641	3
Plcxd2	3	0.98931	0.98937	0.999994	20764	0	0.010687	0.027218	0.886681	642	3
Dnaja4	3	0.9893	0.98935	0.999994	20763	0	0.010703	0.027256	0.886681	643	3
Vangl2	3	0.13871	0.26226	0.999994	5510	1	0.010724	0.027306	0.886681	644	2
Deaf1	3	0.98927	0.98933	0.999994	20762	0	0.01073	0.027322	0.886681	645	3
Mfi2	3	0.40015	0.54257	0.999994	11108	2	0.010769	0.027419	0.886681	646	1
Inhba	3	0.98923	0.98929	0.999994	20761	0	0.010771	0.027424	0.886681	647	3
Syt5	3	0.98923	0.98929	0.999994	20760	0	0.010774	0.027429	0.886681	648	3
Irf3	3	0.98922	0.98928	0.999994	20759	0	0.010781	0.027442	0.886681	649	3
NonTargetingControlGuideForMouse_0576	1	0.98921	0.98927	0.999994	20758	0	0.010791	0.027466	0.886681	650	1
Adam32	3	0.9892	0.98927	0.999994	20757	0	0.010795	0.027478	0.886681	651	3
Slc22a1	3	0.97992	0.98	0.999994	20540	0	0.010798	0.027485	0.886681	652	3
Cyp4f13	3	0.98917	0.98923	0.999994	20756	0	0.010832	0.027578	0.886681	653	3
BC016579	3	0.90445	0.90432	0.999994	18782	0	0.010838	0.027593	0.886681	654	2
Thbd	3	0.98914	0.98921	0.999994	20755	0	0.010856	0.027633	0.886681	655	3
Skint4	3	0.98913	0.98919	0.999994	20754	0	0.010873	0.027663	0.886681	656	3
Haus8	3	0.77249	0.78387	0.999994	16191	1	0.010896	0.027713	0.886681	657	2
Gm7616	3	0.51812	0.63286	0.999994	12992	1	0.010917	0.027759	0.886681	658	1
Zcchc12	3	0.81426	0.8173	0.999994	16898	1	0.010953	0.027856	0.886681	659	2
Spz1	3	0.98904	0.98911	0.999994	20752	0	0.010959	0.02787	0.886681	660	3
Ptpn5	3	0.19729	0.32765	0.999994	6761	2	0.010966	0.027888	0.886681	661	1
Ltb4r2	3	0.45859	0.60216	0.999994	12327	1	0.01097	0.027897	0.886681	662	2
Klrg1	3	0.989	0.98907	0.999994	20751	0	0.010996	0.027958	0.886681	663	3
Nr2c2	3	0.98456	0.98462	0.999994	20662	0	0.011015	0.028007	0.886681	664	3
Zc3h7a	3	0.97773	0.97775	0.999994	20491	0	0.011022	0.028023	0.886681	665	3
BC048644	3	0.98897	0.98904	0.999994	20750	0	0.01103	0.028043	0.886681	666	3
Nanp	3	0.42409	0.56708	0.999994	11609	1	0.011065	0.028131	0.888143	667	2
Ccnt2	3	0.98891	0.98898	0.999994	20749	0	0.011092	0.028198	0.888625	668	3
Pnliprp2	3	0.98104	0.98113	0.999994	20571	0	0.011114	0.028247	0.888625	669	3
Zscan25	3	0.98881	0.98888	0.999994	20747	0	0.011193	0.028445	0.888625	670	3
Rnf220	3	0.23463	0.3684	0.999994	7549	1	0.011212	0.028491	0.888625	671	1
Tm7sf3	3	0.78048	0.78995	0.999994	16324	1	0.011219	0.028507	0.888625	672	2
Dhrs2	3	0.8863	0.88619	0.999994	18420	0	0.011237	0.028547	0.888625	673	2
Gimap9	3	0.98876	0.98883	0.999994	20746	0	0.011243	0.028563	0.888625	674	3
Mcoln3	3	0.94167	0.94163	0.999994	19640	0	0.011262	0.028606	0.888625	675	3
Tmem108	3	0.97213	0.97221	0.999994	20371	0	0.011283	0.028651	0.888625	676	3
Sash1	3	0.041145	0.096101	0.939711	2146	2	0.011311	0.02873	0.888625	677	1
H2-DMb1	3	0.98869	0.98874	0.999994	20745	0	0.011313	0.028738	0.888625	678	3
Ms4a7	3	0.98868	0.98874	0.999994	20744	0	0.011321	0.028758	0.888625	679	3
Ttll7	3	0.98867	0.98873	0.999994	20743	0	0.011326	0.028773	0.888625	680	3
Leng1	3	0.10407	0.22026	0.986459	4702	1	0.011348	0.02883	0.888625	681	2
Rab35	3	0.98865	0.9887	0.999994	20742	0	0.011351	0.028837	0.888625	682	3
Oit3	3	0.98864	0.9887	0.999994	20741	0	0.011358	0.028857	0.888625	683	3
NonTargetingControlGuideForMouse_0496	1	0.98863	0.98868	0.999994	20740	0	0.011371	0.028887	0.888625	684	1
Rhbdl1	3	0.98862	0.98867	0.999994	20739	0	0.011378	0.028906	0.888625	685	3
Olfr798	3	0.43097	0.57406	0.999994	11738	2	0.01141	0.028973	0.889393	686	1
Parp8	3	0.9215	0.92134	0.999994	19154	0	0.011441	0.029064	0.89008	687	2
1700042G07Rik	3	0.29997	0.43812	0.999994	8936	2	0.011459	0.029107	0.89008	688	1
Nde1	3	0.58213	0.66508	0.999994	13672	1	0.011465	0.029123	0.89008	689	2
Anapc13	3	0.84424	0.84438	0.999994	17466	1	0.011508	0.029228	0.89008	690	1
Faf2	3	0.98849	0.98854	0.999994	20738	0	0.011515	0.029243	0.89008	691	3
Otc	3	0.63263	0.69283	0.999994	14224	1	0.011518	0.029249	0.89008	692	2
Zfyve1	3	0.40281	0.54531	0.999994	11164	1	0.011558	0.029348	0.890213	693	2
Sept8	3	0.98843	0.98849	0.999994	20737	0	0.011565	0.029368	0.890213	694	3
Clec4e	3	0.98843	0.98849	0.999994	20736	0	0.01157	0.029381	0.890213	695	3
Prss35	3	0.83466	0.83535	0.999994	17287	1	0.011656	0.029585	0.890999	696	2
Papd4	3	0.98831	0.98838	0.999994	20735	0	0.011685	0.029652	0.890999	697	3
Tmem147	3	0.229	0.3624	0.999994	7426	1	0.011701	0.029693	0.890999	698	2
Adam4	3	0.15252	0.27784	0.999994	5821	2	0.011706	0.029705	0.890999	699	1
Clec5a	3	0.98829	0.98835	0.999994	20734	0	0.011711	0.029717	0.890999	700	3
Ctdspl2	3	0.98829	0.98835	0.999994	20733	0	0.011713	0.029723	0.890999	701	3
Adh1	3	0.95547	0.9556	0.999994	19955	0	0.011725	0.029749	0.890999	702	3
Alpi	3	0.81753	0.8201	0.999994	16957	1	0.011749	0.029813	0.890999	703	2
Foxg1	3	0.42274	0.56573	0.999994	11579	1	0.011755	0.029831	0.890999	704	2
4930591A17Rik	3	0.044226	0.1027	0.940803	2292	1	0.011755	0.029831	0.890999	705	2
Cdc7	3	0.40898	0.55173	0.999994	11285	2	0.011804	0.029937	0.890999	706	1
Cntf	3	0.74495	0.76385	0.999994	15744	1	0.011826	0.029994	0.890999	707	2
Atg4c	3	0.40236	0.54485	0.999994	11151	1	0.011838	0.030026	0.890999	708	2
Atf6b	3	0.89989	0.89971	0.999994	18693	0	0.011853	0.030061	0.890999	709	2
Pla2g5	3	0.98814	0.9882	0.999994	20732	0	0.011858	0.030074	0.890999	710	3
Blm	3	0.98812	0.98818	0.999994	20731	0	0.011883	0.030141	0.890999	711	3
Ndel1	3	0.9881	0.98817	0.999994	20730	0	0.011901	0.030175	0.890999	712	3
Gbp9	3	0.22394	0.35689	0.999994	7316	1	0.011903	0.030178	0.890999	713	2
Zscan22	3	0.98808	0.98815	0.999994	20729	0	0.011922	0.030224	0.890999	714	3
Hnf4a	3	0.23534	0.3692	0.999994	7565	1	0.011952	0.030295	0.890999	715	2
Fam212a	3	0.40108	0.54355	0.999994	11130	2	0.011952	0.030295	0.890999	716	1
Tmem37	3	0.97414	0.9742	0.999994	20408	0	0.01197	0.030341	0.89111	717	3
Rnf217	3	0.43926	0.58251	0.999994	11924	1	0.012001	0.030431	0.892489	718	2
Zfp251	3	0.98796	0.98803	0.999994	20728	0	0.012037	0.030517	0.893516	719	3
Fam219a	3	0.9167	0.91658	0.999994	19068	0	0.012051	0.03055	0.893516	720	1
Pgbd5	3	0.64535	0.70017	0.999994	14379	1	0.0121	0.030669	0.895568	721	1
Uba52	3	0.98788	0.98795	0.999994	20727	0	0.012118	0.030723	0.895568	722	3
Chat	3	0.98787	0.98793	0.999994	20726	0	0.012131	0.030755	0.895568	723	3
Chst9	3	0.64411	0.69943	0.999994	14360	1	0.012149	0.030791	0.895568	724	2
Tnni3	3	0.94175	0.94172	0.999994	19642	0	0.012199	0.030905	0.896753	725	3
Papd7	3	0.94664	0.9467	0.999994	19754	0	0.012223	0.030957	0.896753	726	3
Hira	3	0.33394	0.47382	0.999994	9643	1	0.012248	0.031016	0.896753	727	2
Defb36	3	0.98775	0.98781	0.999994	20725	0	0.012255	0.03103	0.896753	728	3
Tpm2	3	0.98771	0.98777	0.999994	20724	0	0.012286	0.031097	0.896753	729	3
Gramd2	3	0.85506	0.8549	0.999994	17688	1	0.012297	0.03112	0.896753	730	2
Trim9	3	0.62107	0.68638	0.999994	14095	1	0.012321	0.031167	0.896753	731	2
Olfr710	3	0.69339	0.72932	0.999994	14981	1	0.012346	0.031233	0.896753	732	2
Ift43	3	0.57027	0.65892	0.999994	13521	1	0.012351	0.031246	0.896753	733	2
Lingo2	3	0.90746	0.90734	0.999994	18868	0	0.012396	0.031352	0.896753	734	2
Ppap2c	3	0.95684	0.95696	0.999994	19995	0	0.012406	0.031384	0.896753	735	3
Psip1	3	0.98758	0.98764	0.999994	20723	0	0.012416	0.031409	0.896753	736	3
Stim2	3	0.98756	0.98761	0.999994	20722	0	0.012443	0.031483	0.896753	737	3
Olfr741	3	0.93517	0.93522	0.999994	19479	0	0.012445	0.031489	0.896753	738	2
Nme9	3	0.92568	0.92556	0.999994	19258	0	0.012449	0.031496	0.896753	739	2
Mdk	3	0.96905	0.96911	0.999994	20292	0	0.012473	0.031551	0.896753	740	3
Olfr550	3	0.85672	0.85658	0.999994	17727	0	0.012491	0.03159	0.896753	741	2
Mroh6	3	0.44937	0.59273	0.999994	12133	2	0.012494	0.031598	0.896753	742	1
Ccdc124	3	0.5933	0.67112	0.999994	13801	1	0.012522	0.031671	0.897514	743	2
Dst	3	0.92354	0.92341	0.999994	19207	0	0.012543	0.03172	0.897514	744	2
Olfr1251	3	0.9564	0.95651	0.999994	19982	0	0.012593	0.03184	0.897514	745	3
Erf	3	0.62385	0.68791	0.999994	14130	1	0.012608	0.031874	0.897514	746	2
Rtca	3	0.92852	0.92846	0.999994	19317	0	0.012633	0.031937	0.897514	747	2
Lef1	3	0.058331	0.13205	0.959762	2890	2	0.012642	0.031957	0.897514	748	1
Olfr168	3	0.83049	0.83154	0.999994	17217	1	0.012691	0.032077	0.897514	749	2
Slc25a17	3	0.98724	0.9873	0.999994	20721	0	0.012758	0.032236	0.897514	750	3
Rbp1	3	0.98721	0.98727	0.999994	20720	0	0.012788	0.032313	0.897514	751	3
Srsf4	3	0.83273	0.83357	0.999994	17255	1	0.01279	0.03232	0.897514	752	2
Dnase1l2	3	0.12737	0.24943	0.993845	5282	1	0.012839	0.032438	0.897514	753	2
Fuom	3	0.98716	0.98722	0.999994	20719	0	0.012845	0.032455	0.897514	754	3
Fgd6	3	0.95764	0.95777	0.999994	20018	0	0.012874	0.032512	0.897514	755	3
Sprr1b	3	0.26752	0.4036	0.999994	8233	2	0.012888	0.032543	0.897514	756	1
Grm1	3	0.98707	0.98714	0.999994	20717	0	0.012932	0.032646	0.897514	757	3
Hck	3	0.95971	0.95977	0.999994	20075	0	0.01298	0.032757	0.897514	758	3
Rims1	3	0.45541	0.59888	0.999994	12266	2	0.012987	0.032773	0.897514	759	1
Suco	3	0.987	0.98706	0.999994	20716	0	0.013001	0.032809	0.897514	760	3
Hiatl1	3	0.93439	0.93442	0.999994	19458	0	0.013036	0.032884	0.897514	761	2
Olfr1321	3	0.28118	0.41816	0.999994	8531	1	0.013036	0.032884	0.897514	762	2
Lrg1	3	0.98695	0.98701	0.999994	20715	0	0.013053	0.032925	0.897514	763	3
Fndc8	3	0.34988	0.49057	0.999994	9990	1	0.013061	0.032938	0.897514	764	2
Ptprs	3	0.5682	0.65783	0.999994	13499	1	0.013067	0.032949	0.897514	765	2
Olfr1152	3	0.38791	0.52994	0.999994	10844	2	0.013085	0.032995	0.897514	766	1
Tmppe	3	0.98688	0.98694	0.999994	20714	0	0.013119	0.033073	0.897514	767	3
Defb18	3	0.1096	0.22915	0.991013	4869	2	0.013135	0.033105	0.897514	768	1
Nrg1	3	0.98686	0.98691	0.999994	20712	0	0.013144	0.033129	0.897514	769	3
Tbc1d17	3	0.98685	0.98691	0.999994	20711	0	0.013147	0.033139	0.897514	770	3
NonTargetingControlGuideForMouse_0241	1	0.98684	0.9869	0.999994	20710	0	0.013159	0.033168	0.897514	771	1
Wdr38	3	0.10166	0.21588	0.984914	4608	1	0.013184	0.03323	0.897514	772	2
Acyp1	3	0.32724	0.46674	0.999994	9499	1	0.013187	0.033236	0.897514	773	2
Zc3h15	3	0.98681	0.98687	0.999994	20709	0	0.013194	0.03326	0.897514	774	3
Slc30a4	3	0.98679	0.98685	0.999994	20708	0	0.013211	0.033294	0.897514	775	3
Cxxc4	3	0.8863	0.88619	0.999994	18284	0	0.013249	0.033378	0.897514	776	2
Syt10	3	0.75525	0.77111	0.999994	15904	1	0.013281	0.033443	0.897514	777	2
Cage1	3	0.91783	0.91769	0.999994	19088	0	0.013294	0.033474	0.897514	778	2
Espnl	3	0.98671	0.98677	0.999994	20707	0	0.013294	0.033477	0.897514	779	3
Sesn3	3	0.98668	0.98674	0.999994	20706	0	0.013325	0.033545	0.897514	780	3
Slc35a3	3	0.8863	0.88619	0.999994	18333	0	0.013331	0.033564	0.897514	781	2
C1ql4	3	0.95733	0.95747	0.999994	20009	0	0.013332	0.033564	0.897514	782	3
Mex3a	3	0.98665	0.98672	0.999994	20705	0	0.013347	0.033595	0.897514	783	3
St14	3	0.98664	0.98671	0.999994	20704	0	0.013361	0.033631	0.897514	784	3
Prl8a8	3	0.78204	0.79112	0.999994	16346	1	0.013369	0.033649	0.897514	785	2
Tnfsf13b	3	0.54685	0.64693	0.999994	13285	1	0.013381	0.033677	0.897514	786	1
Olfr74	3	0.98661	0.98667	0.999994	20703	0	0.013395	0.033712	0.897514	787	3
Gpr39	3	0.98659	0.98666	0.999994	20702	0	0.013412	0.033756	0.897514	788	3
Mum1	3	0.98659	0.98665	0.999994	20701	0	0.013415	0.033766	0.897514	789	3
Slc1a6	3	0.95081	0.95095	0.999994	19840	0	0.01342	0.033781	0.897514	790	3
Trmt12	3	0.19763	0.32803	0.999994	6768	1	0.01343	0.033809	0.897514	791	2
Gcgr	3	0.98657	0.98664	0.999994	20700	0	0.013434	0.033816	0.897514	792	3
Prdx5	3	0.98655	0.98662	0.999994	20699	0	0.013451	0.033852	0.897514	793	3
Atp11b	3	0.98653	0.98661	0.999994	20698	0	0.013468	0.0339	0.897514	794	3
Klk1b24	3	0.98653	0.9866	0.999994	20697	0	0.013474	0.033913	0.897514	795	3
Tex13	3	0.9462	0.94625	0.999994	19745	0	0.013479	0.033926	0.897514	796	3
Olfr420	3	0.97268	0.97277	0.999994	20384	0	0.013503	0.033975	0.897667	797	3
Npas1	3	0.41856	0.56152	0.999994	11493	2	0.013529	0.034042	0.898304	798	1
Oas2	3	0.78907	0.79653	0.999994	16461	1	0.013573	0.034154	0.898876	799	2
Cyp4f37	3	0.52717	0.63721	0.999994	13073	1	0.013578	0.034167	0.898876	800	2
Ctag2	3	0.98639	0.98645	0.999994	20695	0	0.013612	0.034247	0.898876	801	3
Zfp78	3	0.98639	0.98645	0.999994	20694	0	0.013615	0.03425	0.898876	802	3
St7l	3	0.50853	0.62818	0.999994	12867	1	0.013627	0.034277	0.898876	803	2
Capn12	3	0.85895	0.85886	0.999994	17769	0	0.013676	0.034399	0.899448	804	2
H2-Q4	3	0.58216	0.66509	0.999994	13673	1	0.013687	0.034426	0.899448	805	2
Nanos3	3	0.98631	0.98637	0.999994	20693	0	0.013688	0.034427	0.899448	806	3
Gsto2	3	0.9414	0.94136	0.999994	19633	0	0.013713	0.034498	0.900004	807	3
C1galt1	3	0.29736	0.43538	0.999994	8890	2	0.013726	0.034533	0.900004	808	1
Zfp790	3	0.98625	0.9863	0.999994	20692	0	0.013754	0.0346	0.900402	809	3
Gm13125	3	0.94834	0.94849	0.999994	19791	0	0.013775	0.034656	0.900402	810	3
P2ry2	3	0.9862	0.98625	0.999994	20691	0	0.013803	0.034711	0.900402	811	3
Olfr980	3	0.04827	0.11129	0.947569	2471	1	0.013824	0.034767	0.900402	812	2
Epn1	3	0.64528	0.70013	0.999994	14377	1	0.013841	0.034808	0.900402	813	2
Shisa7	3	0.97729	0.97731	0.999994	20479	0	0.013861	0.034851	0.900402	814	3
Map2k1	3	0.51666	0.63212	0.999994	12977	1	0.013873	0.034881	0.900402	815	1
Pdcl2	3	0.50204	0.62515	0.999994	12800	1	0.01388	0.034901	0.900402	816	2
Vmn2r63	3	0.098142	0.20937	0.982884	4478	1	0.013893	0.034933	0.900402	817	2
Gm597	3	0.34066	0.48095	0.999994	9791	1	0.013922	0.035005	0.901154	818	2
Igf2bp2	3	0.36287	0.50405	0.999994	10264	2	0.014021	0.035243	0.906158	819	1
Ncl	3	0.058641	0.13268	0.959762	2908	2	0.01407	0.035365	0.906703	820	1
Reps1	3	0.98592	0.98599	0.999994	20690	0	0.014082	0.035392	0.906703	821	3
Olfr1404	3	0.8121	0.81546	0.999994	16858	1	0.014113	0.035474	0.906703	822	2
Hiat1	3	0.98297	0.98305	0.999994	20621	0	0.014145	0.035548	0.906703	823	3
Gpatch3	3	0.90916	0.90899	0.999994	18897	0	0.014169	0.035599	0.906703	824	2
Enthd2	3	0.77239	0.7838	0.999994	16188	1	0.014217	0.035722	0.906703	825	2
Rpusd2	3	0.79103	0.79811	0.999994	16492	1	0.014218	0.035724	0.906703	826	2
Slc13a4	3	0.98578	0.98586	0.999994	20689	0	0.014218	0.035726	0.906703	827	3
Gm11544	3	0.98577	0.98585	0.999994	20688	0	0.014227	0.035744	0.906703	828	3
Gyltl1b	3	0.28623	0.42352	0.999994	8655	1	0.014256	0.035808	0.906703	829	2
Ankrd26	3	0.8863	0.88619	0.999994	18348	0	0.014267	0.035839	0.906703	830	2
Opn3	3	0.98572	0.98579	0.999994	20687	0	0.014277	0.035864	0.906703	831	3
Arhgap17	3	0.41697	0.55988	0.999994	11462	1	0.014316	0.035959	0.906703	832	1
Mpz	3	0.52608	0.6367	0.999994	13062	1	0.014354	0.036052	0.906703	833	2
Smoc1	3	0.54817	0.64757	0.999994	13298	1	0.014365	0.036084	0.906703	834	2
Ctf1	3	0.61271	0.68176	0.999994	13997	1	0.014367	0.036086	0.906703	835	2
Xcl1	3	0.57686	0.66236	0.999994	13601	1	0.0144	0.036166	0.906703	836	2
Slc46a2	3	0.17078	0.29829	0.999994	6204	1	0.014415	0.036208	0.906703	837	1
Ubl3	3	0.98555	0.98563	0.999994	20685	0	0.014453	0.036298	0.906703	838	3
Atp4a	3	0.84236	0.84258	0.999994	17431	1	0.014464	0.036319	0.906703	839	2
Fam168b	3	0.98553	0.98561	0.999994	20684	0	0.014471	0.036333	0.906703	840	3
Pdgfrb	3	0.9127	0.91258	0.999994	18980	0	0.014492	0.036385	0.906703	841	2
Plekhh3	3	0.65507	0.70583	0.999994	14510	1	0.014513	0.036446	0.906703	842	2
Slc35a1	3	0.8863	0.88619	0.999994	18230	0	0.014531	0.036494	0.906703	843	2
Treml1	3	0.98546	0.98555	0.999994	20683	0	0.014536	0.036503	0.906703	844	3
Mllt4	3	0.065616	0.14688	0.971381	3177	2	0.014562	0.036558	0.906703	845	1
Arrdc5	3	0.8863	0.88619	0.999994	18313	0	0.014597	0.036644	0.906703	846	2
Klk15	3	0.82141	0.82348	0.999994	17023	1	0.01461	0.036677	0.906703	847	2
Mobp	3	0.16043	0.28667	0.999994	5985	1	0.01465	0.036766	0.906703	848	2
Olfr910	3	0.25265	0.38772	0.999994	7907	2	0.014661	0.036796	0.906703	849	1
Olfr1424	3	0.9641	0.9641	0.999994	20179	0	0.014663	0.036802	0.906703	850	3
Vmn1r72	3	0.98529	0.98539	0.999994	20682	0	0.014708	0.036915	0.906703	851	3
Abca1	3	0.97835	0.9784	0.999994	20501	0	0.01471	0.036922	0.906703	852	3
Bmpr2	3	0.56135	0.65433	0.999994	13428	1	0.014716	0.036938	0.906703	853	2
Tph1	3	0.98527	0.98537	0.999994	20681	0	0.014729	0.036966	0.906703	854	3
Fam180a	3	0.77417	0.78514	0.999994	16215	1	0.014742	0.037001	0.906703	855	2
Insrr	3	0.40324	0.54575	0.999994	11176	1	0.014759	0.037034	0.906703	856	1
Dusp1	3	0.98521	0.9853	0.999994	20679	0	0.014792	0.037107	0.906703	857	3
Gm13889	3	0.9852	0.98529	0.999994	20678	0	0.014801	0.037126	0.906703	858	3
Dnm1	3	0.81956	0.82185	0.999994	16986	1	0.014808	0.037139	0.906703	859	1
Pik3c2b	3	0.86624	0.8662	0.999994	17926	0	0.014809	0.03714	0.906703	860	2
Olfr1095	3	0.90741	0.90729	0.999994	18866	0	0.014857	0.037248	0.906703	861	2
Tslp	3	0.98514	0.98523	0.999994	20677	0	0.014861	0.037259	0.906703	862	3
Tjp3	3	0.98513	0.98522	0.999994	20676	0	0.014867	0.03727	0.906703	863	3
Igj	3	0.22306	0.35591	0.999994	7291	1	0.014907	0.037352	0.906703	864	2
Tspyl2	3	0.98509	0.98518	0.999994	20675	0	0.014909	0.037356	0.906703	865	3
Caps2	3	0.57826	0.66307	0.999994	13628	1	0.014915	0.037374	0.906703	866	2
Zfat	3	0.71767	0.74524	0.999994	15312	1	0.014922	0.037388	0.906703	867	2
Mgat4c	3	0.13745	0.26083	0.999994	5482	2	0.014956	0.037463	0.906703	868	1
Fadd	3	0.98503	0.98511	0.999994	20674	0	0.014966	0.037487	0.906703	869	3
Fam175b	3	0.50004	0.6242	0.999994	12780	1	0.015005	0.037578	0.906703	870	1
Dync1li2	3	0.98498	0.98505	0.999994	20673	0	0.015017	0.037613	0.906703	871	3
Epm2a	3	0.98494	0.985	0.999994	20672	0	0.015063	0.037715	0.906703	872	3
Bzrap1	3	0.93008	0.93	0.999994	19354	0	0.015103	0.037814	0.906703	873	2
Entpd8	3	0.94035	0.94035	0.999994	19606	0	0.015143	0.03791	0.906703	874	3
Gpr173	3	0.98485	0.98491	0.999994	20670	0	0.015151	0.037926	0.906703	875	3
Mkln1	3	0.98483	0.9849	0.999994	20669	0	0.015169	0.037969	0.906703	876	3
0610009O20Rik	3	0.12114	0.24234	0.993845	5130	1	0.015202	0.038052	0.906703	877	2
Anks1b	3	0.98479	0.98485	0.999994	20668	0	0.015209	0.038066	0.906703	878	3
Rexo2	3	0.73035	0.75375	0.999994	15513	1	0.015277	0.038229	0.906703	879	2
Pink1	3	0.98009	0.98017	0.999994	20544	0	0.015297	0.038268	0.906703	880	3
Pim2	3	0.86621	0.86616	0.999994	17924	0	0.0153	0.038273	0.906703	881	2
Eif2ak1	3	0.94157	0.94154	0.999994	19637	0	0.015331	0.038352	0.906703	882	3
NonTargetingControlGuideForMouse_0377	1	0.98465	0.98472	0.999994	20666	0	0.015346	0.038384	0.906703	883	1
Cnih1	3	0.98465	0.98472	0.999994	20665	0	0.015346	0.038386	0.906703	884	3
Rspry1	3	0.054309	0.12376	0.957074	2723	2	0.015349	0.038394	0.906703	885	1
Heg1	3	0.98464	0.9847	0.999994	20664	0	0.015365	0.038439	0.906703	886	3
Lhfp	3	0.9446	0.94462	0.999994	19701	0	0.015378	0.038477	0.906703	887	3
Tmem143	3	0.98462	0.98469	0.999994	20663	0	0.015383	0.03849	0.906703	888	3
Sox18	3	0.93892	0.93896	0.999994	19573	0	0.015399	0.038524	0.906703	889	3
Wbp1	3	0.84121	0.8415	0.999994	17407	1	0.015405	0.038538	0.906703	890	2
Cngb3	3	0.33428	0.47417	0.999994	9651	1	0.015448	0.038643	0.906703	891	2
Vmn1r7	3	0.4396	0.58284	0.999994	11932	1	0.015497	0.038756	0.906703	892	2
Card9	3	0.91296	0.91285	0.999994	18984	0	0.0155	0.038768	0.906703	893	2
Hsd17b2	3	0.9845	0.98457	0.999994	20661	0	0.015503	0.038774	0.906703	894	3
Sez6	3	0.59202	0.67039	0.999994	13780	1	0.015507	0.038782	0.906703	895	2
Foxj3	3	0.98448	0.98455	0.999994	20660	0	0.015522	0.038815	0.906703	896	3
Cml5	3	0.9575	0.95763	0.999994	20014	0	0.015555	0.038885	0.906703	897	3
Clptm1l	3	0.98443	0.98451	0.999994	20659	0	0.015565	0.038907	0.906703	898	3
Egr1	3	0.98443	0.98451	0.999994	20658	0	0.015571	0.038921	0.906703	899	3
Slc8a3	3	0.21813	0.3505	0.999994	7191	1	0.015575	0.038934	0.906703	900	2
Zfp945	3	0.65615	0.70647	0.999994	14524	1	0.015595	0.038981	0.906703	901	1
Pla2g12b	3	0.15306	0.27846	0.999994	5833	1	0.015609	0.039012	0.906703	902	2
Gm10354	1	0.98437	0.98445	0.999994	20657	0	0.015627	0.039059	0.906703	903	1
Zfp318	3	0.87603	0.87596	0.999994	18158	0	0.015629	0.039063	0.906703	904	2
Nr1i3	3	0.98433	0.98441	0.999994	20656	0	0.015674	0.039167	0.906703	905	3
Cd209e	3	0.98431	0.98439	0.999994	20655	0	0.015693	0.039211	0.906703	906	3
Gpr84	3	0.76456	0.77791	0.999994	16050	1	0.015711	0.039249	0.906703	907	2
Olfr731	3	0.75381	0.77005	0.999994	15883	1	0.015718	0.039258	0.906703	908	2
Spaca6	3	0.97181	0.97188	0.999994	20359	0	0.015732	0.039286	0.906703	909	3
Kcnb2	3	0.72935	0.75309	0.999994	15497	1	0.015743	0.039312	0.906703	910	1
Lrfn3	3	0.98425	0.98433	0.999994	20654	0	0.015749	0.039328	0.906703	911	3
Rsbn1	3	0.98422	0.9843	0.999994	20653	0	0.01578	0.0394	0.906703	912	3
NonTargetingControlGuideForMouse_0410	1	0.98421	0.98429	0.999994	20652	0	0.015793	0.03943	0.906703	913	1
Gm4858	3	0.9842	0.98428	0.999994	20651	0	0.015796	0.03944	0.906703	914	3
Mmrn1	3	0.98419	0.98427	0.999994	20650	0	0.015814	0.039491	0.906703	915	3
Arhgef2	3	0.57831	0.6631	0.999994	13630	1	0.015828	0.039523	0.906703	916	2
Dpm1	3	0.9557	0.95584	0.999994	19960	0	0.015841	0.039555	0.906703	917	3
Mafa	3	0.94702	0.94709	0.999994	19762	0	0.015848	0.039572	0.906703	918	3
Gm5635	3	0.97477	0.97483	0.999994	20429	0	0.015855	0.03959	0.906703	919	3
Steap1	3	0.98411	0.98419	0.999994	20649	0	0.015887	0.039669	0.906703	920	3
Fbln2	3	0.66751	0.71329	0.999994	14653	1	0.015889	0.039675	0.906703	921	2
Aldoart2	3	0.98408	0.98416	0.999994	20648	0	0.015918	0.039753	0.906703	922	3
Mrpl48	3	0.066375	0.14842	0.971381	3214	2	0.015939	0.039798	0.906703	923	1
Clu	3	0.98405	0.98413	0.999994	20647	0	0.015953	0.039836	0.906703	924	3
Idua	3	0.66872	0.71401	0.999994	14668	1	0.015989	0.039928	0.906703	925	1
Aldh1a3	3	0.98397	0.98405	0.999994	20646	0	0.016028	0.040029	0.906703	926	3
Sbf2	3	0.35727	0.49827	0.999994	10144	1	0.016038	0.040057	0.906703	927	2
Tbl2	3	0.98396	0.98404	0.999994	20645	0	0.016041	0.040063	0.906703	928	3
Vmn1r193	3	0.69013	0.72729	0.999994	14932	1	0.016048	0.04008	0.906703	929	2
Gng13	3	0.85667	0.85654	0.999994	17725	0	0.016075	0.040149	0.906703	930	2
Atp10a	3	0.64276	0.69865	0.999994	14345	1	0.016087	0.040182	0.906703	931	2
Trim26	3	0.98389	0.98397	0.999994	20644	0	0.016111	0.040244	0.906703	932	3
Fam174b	3	0.42323	0.5662	0.999994	11594	1	0.016151	0.040351	0.906703	933	2
Tomt	3	0.98384	0.98393	0.999994	20643	0	0.016158	0.04037	0.906703	934	3
Dnajc15	3	0.8863	0.88619	0.999994	18424	0	0.016165	0.040387	0.906703	935	2
P2rx1	3	0.98382	0.98391	0.999994	20642	0	0.016177	0.040417	0.906703	936	3
Gas2l3	3	0.98381	0.98389	0.999994	20641	0	0.016193	0.040465	0.906703	937	3
Ttc30a2	3	0.9838	0.98389	0.999994	20640	0	0.016203	0.040488	0.906703	938	3
5830411N06Rik	3	0.96875	0.96881	0.999994	20282	0	0.016214	0.040509	0.906703	939	3
Tnfaip8l3	3	0.98377	0.98385	0.999994	20639	0	0.016234	0.040561	0.906703	940	3
Flg2	3	0.98376	0.98385	0.999994	20638	0	0.016238	0.040571	0.906703	941	3
G630090E17Rik	3	0.9837	0.98379	0.999994	20637	0	0.016295	0.040693	0.906703	942	3
Thsd4	3	0.12777	0.24989	0.993845	5290	1	0.016333	0.040781	0.906703	943	2
Pla2g16	3	0.7291	0.75291	0.999994	15491	1	0.016339	0.040792	0.906703	944	2
T	3	0.68168	0.72201	0.999994	14809	1	0.016359	0.040852	0.906703	945	2
Gm7030	3	0.98362	0.98371	0.999994	20636	0	0.016381	0.040907	0.906703	946	3
Dazap2	3	0.11056	0.23025	0.99146	4886	1	0.016382	0.040907	0.906703	947	2
Wdr27	3	0.98362	0.98371	0.999994	20635	0	0.016385	0.040914	0.906703	948	3
Dennd4b	3	0.98361	0.9837	0.999994	20634	0	0.016394	0.040932	0.906703	949	3
NonTargetingControlGuideForMouse_0853	1	0.98358	0.98367	0.999994	20633	0	0.016422	0.041	0.906703	950	1
Hibadh	3	0.21522	0.3473	0.999994	7131	1	0.016431	0.041027	0.906703	951	2
Sowaha	3	0.8863	0.88619	0.999994	18193	0	0.016471	0.041114	0.906703	952	2
Tcerg1l	3	0.96672	0.96674	0.999994	20235	0	0.016499	0.041187	0.906703	953	3
4930428D18Rik	3	0.97926	0.97934	0.999994	20523	0	0.016527	0.041254	0.906703	954	3
Dgka	3	0.90859	0.90841	0.999994	18886	0	0.016548	0.041301	0.906703	955	2
Acot12	3	0.95453	0.95467	0.999994	19932	0	0.016578	0.041379	0.906703	956	3
Mdga1	3	0.9834	0.9835	0.999994	20631	0	0.016597	0.041423	0.906703	957	3
Zfp157	3	0.98339	0.98349	0.999994	20630	0	0.01661	0.041452	0.906703	958	3
Sgpp2	3	0.33101	0.47072	0.999994	9585	1	0.016627	0.041497	0.906703	959	1
Midn	3	0.98337	0.98346	0.999994	20629	0	0.016633	0.041504	0.906703	960	3
Vstm4	3	0.86764	0.86756	0.999994	17958	0	0.016639	0.041522	0.906703	961	2
Ltf	3	0.98336	0.98345	0.999994	20628	0	0.016642	0.041527	0.906703	962	3
Chchd7	3	0.8227	0.82461	0.999994	17054	1	0.016646	0.041532	0.906703	963	2
NonTargetingControlGuideForMouse_0007	1	0.98335	0.98343	0.999994	20627	0	0.016654	0.041551	0.906703	964	1
H2-M10.2	3	0.26527	0.4012	0.999994	8185	1	0.016677	0.041617	0.906703	965	2
Xrra1	3	0.8863	0.88619	0.999994	18237	0	0.016702	0.041676	0.906703	966	2
Fam84b	3	0.42009	0.56306	0.999994	11522	1	0.016726	0.041742	0.906703	967	2
CK137956	3	0.6956	0.73071	0.999994	15016	1	0.016751	0.041798	0.906703	968	2
Nhsl1	3	0.90972	0.90956	0.999994	18908	0	0.016758	0.041816	0.906703	969	2
Krt19	3	0.98324	0.98331	0.999994	20625	0	0.016763	0.041825	0.906703	970	3
Ccrl2	3	0.040402	0.09448	0.939711	2115	2	0.016775	0.041854	0.906703	971	1
Prl7c1	3	0.70874	0.73924	0.999994	15182	1	0.016824	0.041957	0.906703	972	2
Zfp811	3	0.98316	0.98324	0.999994	20624	0	0.016838	0.041989	0.906703	973	3
Olfr684	3	0.95312	0.95325	0.999994	19901	0	0.016873	0.042069	0.906703	974	3
Olfr449	3	0.98311	0.98318	0.999994	20623	0	0.016893	0.042111	0.906703	975	3
Trim67	3	0.72091	0.74739	0.999994	15365	1	0.016922	0.04218	0.906703	976	1
Chm	3	0.77811	0.78808	0.999994	16286	1	0.016971	0.042293	0.906703	977	2
Impdh1	3	0.983	0.98307	0.999994	20622	0	0.017001	0.042361	0.906703	978	3
Hmha1	3	0.93987	0.93987	0.999994	19595	0	0.017021	0.042407	0.906703	979	3
Slc9a3	3	0.98296	0.98305	0.999994	20620	0	0.017037	0.042444	0.906703	980	3
Shbg	3	0.45764	0.6012	0.999994	12308	1	0.01707	0.042517	0.906703	981	1
Olfr804	3	0.98291	0.983	0.999994	20619	0	0.01709	0.042565	0.906703	982	3
Hoxc10	3	0.8863	0.88619	0.999994	18344	0	0.017091	0.042566	0.906703	983	2
Anxa8	3	0.41625	0.55911	0.999994	11445	2	0.017119	0.042627	0.906703	984	1
Copg2	3	0.82058	0.82273	0.999994	17002	1	0.017168	0.04274	0.906703	985	1
Lsamp	3	0.84028	0.84062	0.999994	17393	1	0.017183	0.042769	0.906703	986	2
Ptcd2	3	0.9165	0.91639	0.999994	19064	0	0.017217	0.042839	0.906703	987	2
Zfp710	3	0.96669	0.96671	0.999994	20234	0	0.017233	0.042876	0.906703	988	3
Cep78	3	0.9246	0.92446	0.999994	19235	0	0.017266	0.042956	0.906703	989	2
Nr4a2	3	0.98272	0.98281	0.999994	20618	0	0.017282	0.042988	0.906703	990	3
Pcdhb20	3	0.9827	0.98279	0.999994	20617	0	0.017302	0.043041	0.906703	991	3
Bbs12	3	0.45955	0.60316	0.999994	12343	1	0.017315	0.043071	0.906703	992	2
Lor	3	0.34239	0.48278	0.999994	9834	1	0.017333	0.04311	0.906703	993	2
1700123O20Rik	3	0.74135	0.76134	0.999994	15676	1	0.017364	0.043183	0.906703	994	1
Vill	3	0.98263	0.98271	0.999994	20616	0	0.017372	0.0432	0.906703	995	3
Dgkk	3	0.98262	0.9827	0.999994	20615	0	0.017375	0.043208	0.906703	996	3
3110035E14Rik	3	0.66913	0.71424	0.999994	14674	1	0.017376	0.043209	0.906703	997	2
Bdkrb2	3	0.62003	0.68578	0.999994	14084	1	0.017391	0.043244	0.906703	998	2
Larp6	3	0.45133	0.59476	0.999994	12181	1	0.017405	0.043271	0.906703	999	2
Cyp7a1	3	0.76394	0.77745	0.999994	16044	1	0.017413	0.043293	0.906703	1000	2
Gpr107	3	0.13045	0.25295	0.994696	5355	1	0.017426	0.043323	0.906703	1001	2
Ifitm6	3	0.98256	0.98264	0.999994	20614	0	0.017439	0.043347	0.906703	1002	3
Gm732	3	0.98255	0.98263	0.999994	20613	0	0.017452	0.043386	0.906703	1003	3
Rnase4	3	0.81676	0.81943	0.999994	16948	1	0.017463	0.043413	0.906703	1004	2
AI317395	3	0.22836	0.36169	0.999994	7411	2	0.017512	0.043522	0.906703	1005	1
Olfr1124	3	0.8863	0.88619	0.999994	18479	0	0.017534	0.04358	0.906703	1006	2
Lrrc2	3	0.8863	0.88619	0.999994	18203	0	0.017541	0.043597	0.906703	1007	2
Vwa5b2	3	0.98241	0.98249	0.999994	20612	0	0.017593	0.043722	0.906703	1008	3
Tmem74	3	0.97329	0.97337	0.999994	20392	0	0.01761	0.04376	0.906703	1009	3
Nova2	3	0.98236	0.98244	0.999994	20611	0	0.017637	0.04382	0.906703	1010	3
Ypel4	3	0.81024	0.81386	0.999994	16822	1	0.017659	0.04388	0.906703	1011	2
Dbi	3	0.98234	0.98242	0.999994	20610	0	0.01766	0.043881	0.906703	1012	3
Srd5a2	3	0.98232	0.9824	0.999994	20609	0	0.017684	0.043925	0.906703	1013	3
NonTargetingControlGuideForMouse_0038	1	0.9823	0.98238	0.999994	20608	0	0.017698	0.04396	0.906703	1014	1
Acp5	3	0.95057	0.95071	0.999994	19837	0	0.017708	0.043986	0.906703	1015	3
Tmem229a	3	0.98227	0.98235	0.999994	20607	0	0.017731	0.044043	0.906703	1016	3
Mt1	3	0.98226	0.98235	0.999994	20606	0	0.017741	0.044061	0.906703	1017	3
Slfn9	3	0.93749	0.93755	0.999994	19538	0	0.017757	0.044103	0.906703	1018	2
Zfp560	3	0.96947	0.9695	0.999994	20302	0	0.017794	0.044178	0.906703	1019	3
Gpc1	3	0.95869	0.95881	0.999994	20049	0	0.017806	0.044205	0.906703	1020	3
4930503L19Rik	3	0.71464	0.74318	0.999994	15269	1	0.01783	0.044264	0.906703	1021	2
Prl2c2	1	0.98217	0.98226	0.999994	20605	0	0.01783	0.044264	0.906703	1022	1
Orc1	3	0.76272	0.77656	0.999994	16025	1	0.017852	0.044322	0.906703	1023	2
4921524J17Rik	3	0.30167	0.43992	0.999994	8967	2	0.017855	0.04433	0.906703	1024	1
Fchsd2	3	0.96899	0.96904	0.999994	20289	0	0.017859	0.04434	0.906703	1025	3
Zfp26	3	0.81032	0.81393	0.999994	16825	1	0.017866	0.044358	0.906703	1026	2
Trhr2	3	0.9821	0.98218	0.999994	20604	0	0.017904	0.044439	0.906703	1027	3
Foxb2	3	0.31199	0.45079	0.999994	9191	2	0.017904	0.044441	0.906703	1028	1
Lingo4	3	0.72745	0.75178	0.999994	15465	1	0.017968	0.04457	0.906703	1029	2
Gapdhs	3	0.98203	0.98211	0.999994	20602	0	0.017972	0.044581	0.906703	1030	3
Cyp4f40	3	0.98202	0.9821	0.999994	20601	0	0.017979	0.044602	0.906703	1031	3
Wfdc16	3	0.17878	0.30718	0.999994	6371	2	0.018003	0.044661	0.906703	1032	1
4933406M09Rik	3	0.98199	0.98207	0.999994	20600	0	0.018006	0.044666	0.906703	1033	3
Bax	3	0.98199	0.98206	0.999994	20599	0	0.018013	0.044685	0.906703	1034	3
Mtfp1	3	0.98197	0.98205	0.999994	20598	0	0.01803	0.044722	0.906703	1035	3
Adad1	3	0.96363	0.96365	0.999994	20167	0	0.018052	0.044771	0.906703	1036	3
Mipol1	3	0.35982	0.50091	0.999994	10194	1	0.018101	0.044881	0.906703	1037	2
Sema3e	3	0.98187	0.98196	0.999994	20596	0	0.018126	0.044938	0.906703	1038	3
R3hdm2	3	0.98186	0.98195	0.999994	20595	0	0.018136	0.04496	0.906703	1039	3
Vmn1r66	3	0.98185	0.98193	0.999994	20593	0	0.01815	0.044998	0.906703	1040	3
Abca2	3	0.65093	0.7034	0.999994	14460	1	0.01815	0.044998	0.906703	1041	2
Cdk20	3	0.98185	0.98193	0.999994	20592	0	0.018153	0.045005	0.906703	1042	3
Csrnp1	3	0.01939	0.047721	0.881358	1136	2	0.018199	0.045113	0.906703	1043	1
Stat3	3	0.9818	0.98188	0.999994	20591	0	0.018201	0.045116	0.906703	1044	3
Taf7l	3	0.9818	0.98188	0.999994	20590	0	0.018205	0.045125	0.906703	1045	3
Acsm5	3	0.81834	0.82078	0.999994	16967	1	0.018238	0.045203	0.906703	1046	2
Hmg20a	3	0.21746	0.34976	0.999994	7179	1	0.018248	0.04523	0.906703	1047	2
Fbxl22	3	0.73219	0.75496	0.999994	15538	1	0.018253	0.045242	0.906703	1048	2
Npm2	3	0.98175	0.98183	0.999994	20589	0	0.018253	0.045242	0.906703	1049	3
Slc17a6	3	0.9817	0.98178	0.999994	20588	0	0.018305	0.045362	0.906703	1050	3
Nos3	3	0.98168	0.98176	0.999994	20587	0	0.018322	0.045401	0.906703	1051	3
Prrt4	3	0.87172	0.87168	0.999994	18062	0	0.018341	0.045448	0.906703	1052	2
Odam	3	0.43563	0.57882	0.999994	11840	1	0.018346	0.045465	0.906703	1053	2
Ift52	3	0.97768	0.97771	0.999994	20489	0	0.018348	0.045469	0.906703	1054	3
Il11	3	0.98162	0.98171	0.999994	20586	0	0.018377	0.04553	0.906703	1055	3
Panx3	3	0.37607	0.51768	0.999994	10574	1	0.018395	0.045574	0.906703	1056	2
4930525M21Rik	2	0.92542	0.9253	0.999994	19255	0	0.018415	0.045621	0.906703	1057	2
Olfr360	3	0.8863	0.88619	0.999994	18390	0	0.018444	0.045682	0.906703	1058	2
Thbs2	3	0.9815	0.9816	0.999994	20585	0	0.018495	0.045809	0.906703	1059	3
Mum1l1	3	0.42247	0.56547	0.999994	11574	1	0.018495	0.045809	0.906703	1060	2
Ankrd36	3	0.9815	0.98159	0.999994	20584	0	0.018499	0.045817	0.906703	1061	3
Cul9	3	0.92819	0.92811	0.999994	19307	0	0.01851	0.045841	0.906703	1062	2
Cd302	3	0.86933	0.86927	0.999994	17998	0	0.018518	0.04586	0.906703	1063	2
Ahsa1	3	0.98147	0.98156	0.999994	20583	0	0.018526	0.045881	0.906703	1064	3
Prcp	3	0.98142	0.98151	0.999994	20582	0	0.018582	0.046	0.906703	1065	3
Pvrl4	3	0.68576	0.72457	0.999994	14868	1	0.018584	0.046003	0.906703	1066	2
Adam29	3	0.98139	0.98149	0.999994	20581	0	0.018607	0.046053	0.906703	1067	3
Ccnb1ip1	3	0.98139	0.98149	0.999994	20580	0	0.01861	0.046062	0.906703	1068	3
Chrnb1	3	0.44689	0.59024	0.999994	12083	1	0.018651	0.046174	0.906703	1069	2
Coro7	3	0.98132	0.98141	0.999994	20579	0	0.01868	0.046245	0.906703	1070	3
Slc37a1	3	0.45416	0.59757	0.999994	12235	1	0.01871	0.046315	0.906703	1071	2
Naa11	3	0.93521	0.93525	0.999994	19482	0	0.018739	0.046376	0.906703	1072	2
Fam132a	3	0.98126	0.98135	0.999994	20578	0	0.018739	0.046376	0.906703	1073	3
Lonp2	3	0.47493	0.61261	0.999994	12541	1	0.018762	0.046435	0.906703	1074	2
Kank3	3	0.98123	0.98132	0.999994	20577	0	0.018775	0.046464	0.906703	1075	3
Ibsp	3	0.20205	0.33291	0.999994	6863	2	0.018788	0.046488	0.906703	1076	1
Olfr197	3	0.98121	0.9813	0.999994	20576	0	0.018792	0.046496	0.906703	1077	3
Piwil4	3	0.90061	0.90043	0.999994	18707	0	0.018821	0.046565	0.906703	1078	2
Defb48	3	0.98117	0.98126	0.999994	20575	0	0.018834	0.046601	0.906703	1079	3
Daam2	3	0.98029	0.98037	0.999994	20549	0	0.018837	0.046607	0.906703	1080	3
Acrbp	3	0.98116	0.98125	0.999994	20574	0	0.018841	0.046614	0.906703	1081	3
Nrap	3	0.85214	0.85205	0.999994	17626	1	0.018851	0.046639	0.906703	1082	2
NonTargetingControlGuideForMouse_0148	1	0.98113	0.98122	0.999994	20573	0	0.018874	0.046692	0.906703	1083	1
Prl8a1	3	0.87525	0.87516	0.999994	18142	0	0.018886	0.046716	0.906703	1084	1
Ctns	3	0.9811	0.98119	0.999994	20572	0	0.018901	0.046757	0.906703	1085	3
Hesx1	3	0.24044	0.37466	0.999994	7673	2	0.018935	0.046833	0.906703	1086	1
Trappc12	3	0.98102	0.98111	0.999994	20570	0	0.018982	0.046942	0.906703	1087	3
Tagln	3	0.72133	0.74768	0.999994	15372	1	0.018993	0.046969	0.906703	1088	2
Vmn2r14	3	0.981	0.9811	0.999994	20569	0	0.019	0.046985	0.906703	1089	3
Spa17	3	0.7913	0.79832	0.999994	16499	1	0.019033	0.047063	0.906703	1090	2
Fpr3	3	0.67372	0.7171	0.999994	14720	1	0.019067	0.047147	0.906703	1091	2
Acap3	3	0.85223	0.85214	0.999994	17629	1	0.019082	0.047183	0.906703	1092	2
Vmn2r66	3	0.98089	0.981	0.999994	20567	0	0.019106	0.047234	0.906703	1093	3
AU021092	3	0.97853	0.9786	0.999994	20506	0	0.019131	0.047286	0.906703	1094	3
Adm2	3	0.98084	0.98094	0.999994	20566	0	0.019163	0.04736	0.906703	1095	3
Olfr834	3	0.98082	0.98093	0.999994	20565	0	0.019178	0.04739	0.906703	1096	3
Trim69	3	0.9808	0.9809	0.999994	20564	0	0.019202	0.047449	0.906703	1097	3
Tcl1	3	0.69063	0.7276	0.999994	14944	1	0.019229	0.047511	0.906703	1098	2
Crybb3	3	0.98074	0.98084	0.999994	20563	0	0.01926	0.047592	0.906703	1099	3
Angpt4	3	0.82672	0.82816	0.999994	17130	1	0.019278	0.047638	0.906703	1100	2
Ubqlnl	3	0.9807	0.9808	0.999994	20562	0	0.019295	0.047673	0.906703	1101	3
Lrrc46	3	0.42109	0.56409	0.999994	11542	1	0.019307	0.047705	0.906703	1102	2
Sowahd	3	0.98068	0.98078	0.999994	20561	0	0.019317	0.047722	0.906703	1103	3
Prrg2	3	0.61223	0.68149	0.999994	13990	1	0.01933	0.047746	0.906703	1104	2
Lce1e	1	0.98066	0.98075	0.999994	20560	0	0.019337	0.047765	0.906703	1105	1
Ccbl2	3	0.98066	0.98075	0.999994	20559	0	0.019338	0.047766	0.906703	1106	3
Slc35c1	3	0.95305	0.95318	0.999994	19899	0	0.019368	0.047835	0.906703	1107	3
Ifna13	3	0.98063	0.98072	0.999994	20558	0	0.019374	0.047849	0.906703	1108	3
Serpina10	3	0.67178	0.71588	0.999994	14700	1	0.019383	0.047872	0.906703	1109	2
Gab2	3	0.98059	0.98068	0.999994	20557	0	0.019406	0.047932	0.906703	1110	3
Orc5	3	0.57627	0.66206	0.999994	13592	1	0.019426	0.047965	0.906703	1111	2
Atox1	3	0.92869	0.92864	0.999994	19322	0	0.019466	0.048063	0.906703	1112	2
Atp1a4	3	0.72848	0.75248	0.999994	15479	1	0.019475	0.048083	0.906703	1113	1
Tshz3	3	0.98052	0.98061	0.999994	20556	0	0.019478	0.048088	0.906703	1114	3
Ust	3	0.91948	0.91932	0.999994	19115	0	0.019526	0.048198	0.906703	1115	2
Cd46	3	0.96161	0.96165	0.999994	20117	0	0.019534	0.048215	0.906703	1116	3
Cgn	3	0.98045	0.98054	0.999994	20555	0	0.019547	0.048243	0.906703	1117	3
Abcd1	3	0.82782	0.8291	0.999994	17153	1	0.019573	0.048308	0.906703	1118	2
Aplp1	3	0.98042	0.9805	0.999994	20553	0	0.019579	0.04832	0.906703	1119	3
Creg2	3	0.98038	0.98047	0.999994	20552	0	0.019615	0.048407	0.906703	1120	3
Apcs	3	0.60229	0.67594	0.999994	13878	1	0.019622	0.048418	0.906703	1121	2
Cyp2ab1	3	0.98036	0.98044	0.999994	20551	0	0.019644	0.048473	0.906703	1122	3
Il1f10	3	0.98034	0.98042	0.999994	20550	0	0.019662	0.048513	0.906703	1123	3
Mkx	3	0.1677	0.29483	0.999994	6132	1	0.019663	0.048513	0.906703	1124	2
Park7	3	0.10724	0.22608	0.990193	4808	2	0.019671	0.048535	0.906703	1125	1
Uckl1	3	0.96594	0.96598	0.999994	20221	0	0.01972	0.048649	0.906703	1126	3
Nr2f2	3	0.98028	0.98037	0.999994	20548	0	0.01972	0.04865	0.906703	1127	3
Nxph1	3	0.98027	0.98036	0.999994	20547	0	0.019727	0.048666	0.906703	1128	3
Olfr1120	3	0.98024	0.98032	0.999994	20546	0	0.019764	0.048751	0.906703	1129	3
Rilpl2	3	0.40942	0.55216	0.999994	11294	2	0.019769	0.048762	0.906703	1130	1
Thbs1	3	0.77833	0.78827	0.999994	16291	1	0.019777	0.04878	0.906703	1131	2
Zmat1	3	0.18069	0.30934	0.999994	6413	2	0.019818	0.048874	0.906703	1132	1
Stk30	3	0.79985	0.80522	0.999994	16646	1	0.019867	0.048976	0.906703	1133	1
Lrrc17	3	0.77387	0.78492	0.999994	16209	1	0.019876	0.048992	0.906703	1134	2
Hs3st3a1	3	0.98009	0.98018	0.999994	20545	0	0.019906	0.04906	0.906703	1135	3
Olfr968	3	0.85541	0.85525	0.999994	17699	1	0.019906	0.049063	0.906703	1136	2
Olfr957	3	0.46703	0.60899	0.999994	12456	1	0.019916	0.04909	0.906703	1137	2
Rpe65	3	0.58738	0.66782	0.999994	13728	1	0.019944	0.049163	0.906703	1138	2
Olfr851	3	0.98005	0.98013	0.999994	20542	0	0.019953	0.049179	0.906703	1139	3
Asic1	3	0.2924	0.43012	0.999994	8781	1	0.019965	0.049209	0.906703	1140	2
Olfr114	3	0.95269	0.95282	0.999994	19889	0	0.020014	0.049315	0.906703	1141	3
Adora2a	3	0.97998	0.98007	0.999994	20541	0	0.020015	0.049317	0.906703	1142	3
Tmed1	3	0.59035	0.66946	0.999994	13762	1	0.020028	0.049341	0.906703	1143	2
Wdr35	3	0.8863	0.88619	0.999994	18575	0	0.020044	0.049376	0.906703	1144	2
Fbxo30	3	0.6393	0.69665	0.999994	14312	1	0.020063	0.049423	0.906703	1145	2
Syk	3	0.97991	0.97999	0.999994	20539	0	0.020085	0.049472	0.906703	1146	3
Lama5	3	0.93056	0.93047	0.999994	19368	0	0.020112	0.049534	0.906703	1147	2
Fcer1a	3	0.97985	0.97993	0.999994	20538	0	0.020148	0.04961	0.906703	1148	3
Gm14781	1	0.97985	0.97993	0.999994	20537	0	0.020149	0.049617	0.906703	1149	1
4930505A04Rik	3	0.97984	0.97991	0.999994	20536	0	0.020159	0.049643	0.906703	1150	3
Rsph6a	3	0.31029	0.44901	0.999994	9142	2	0.020161	0.049649	0.906703	1151	1
Trim29	3	0.97983	0.97991	0.999994	20535	0	0.020166	0.049665	0.906703	1152	3
Jade3	3	0.027103	0.065257	0.910049	1510	2	0.02021	0.049777	0.906703	1153	1
Syne2	3	0.97977	0.97983	0.999994	20534	0	0.020232	0.049837	0.906703	1154	3
Rgmb	3	0.32657	0.46605	0.999994	9486	2	0.020259	0.0499	0.906703	1155	1
Tbc1d8b	3	0.97972	0.97979	0.999994	20533	0	0.020284	0.04995	0.906703	1156	3
Trp53i13	3	0.97965	0.97972	0.999994	20532	0	0.020354	0.05012	0.906703	1157	3
Zc3h12b	3	0.95897	0.95908	0.999994	20055	0	0.020357	0.050125	0.906703	1158	3
Icos	3	0.9796	0.97967	0.999994	20531	0	0.020395	0.050211	0.906703	1159	3
Zfand4	3	0.78036	0.78987	0.999994	16321	1	0.020413	0.050241	0.906703	1160	2
Cdx1	3	0.97959	0.97966	0.999994	20530	0	0.020414	0.050243	0.906703	1161	3
Slc25a16	3	0.97956	0.97963	0.999994	20529	0	0.020436	0.050283	0.906703	1162	3
Gm8369	3	0.97956	0.97963	0.999994	20528	0	0.020443	0.0503	0.906703	1163	3
Atp11a	3	0.79905	0.80456	0.999994	16628	1	0.020444	0.0503	0.906703	1164	2
Nek8	3	0.92499	0.92486	0.999994	19244	0	0.02049	0.050411	0.906703	1165	2
Tspo	3	0.92635	0.92627	0.999994	19276	0	0.020498	0.050425	0.906703	1166	2
Bbc3	3	0.43417	0.57736	0.999994	11809	1	0.020504	0.050437	0.906703	1167	2
Krt20	3	0.096982	0.20717	0.982884	4435	1	0.020513	0.050457	0.906703	1168	2
Sh2d1a	3	0.22796	0.36126	0.999994	7404	1	0.020537	0.050516	0.906703	1169	2
Fam196a	3	0.37057	0.51207	0.999994	10450	1	0.020591	0.050645	0.906703	1170	2
Tctn2	3	0.56462	0.656	0.999994	13459	1	0.020602	0.050675	0.906703	1171	2
Olfr1170	3	0.11799	0.23873	0.993845	5055	1	0.020645	0.050775	0.906703	1172	2
2300009A05Rik	3	0.35252	0.49328	0.999994	10046	1	0.020651	0.050789	0.906703	1173	2
Trdmt1	3	0.97932	0.9794	0.999994	20527	0	0.020682	0.050862	0.906703	1174	3
Krt35	3	0.94995	0.9501	0.999994	19815	0	0.020692	0.050879	0.906703	1175	3
Lpp	3	0.63781	0.69577	0.999994	14285	1	0.0207	0.050895	0.906703	1176	2
Zfp954	3	0.22507	0.35812	0.999994	7339	1	0.0207	0.050895	0.906703	1177	2
Dnajc5g	3	0.97928	0.97936	0.999994	20526	0	0.020716	0.050934	0.906703	1178	3
H2afb3-ps	3	0.97928	0.97935	0.999994	20525	0	0.020719	0.050939	0.906703	1179	3
Glb1	3	0.97927	0.97934	0.999994	20524	0	0.020734	0.050975	0.906703	1180	3
Zswim2	3	0.97925	0.97933	0.999994	20522	0	0.020746	0.050998	0.906703	1181	3
Cadm1	3	0.39563	0.53783	0.999994	11014	1	0.020749	0.051005	0.906703	1182	2
Tbx5	3	0.14041	0.2642	0.999994	5550	2	0.020798	0.051114	0.906703	1183	1
Zdhhc7	3	0.91562	0.91553	0.999994	19042	0	0.020801	0.05112	0.906703	1184	2
Evpl	3	0.97915	0.97922	0.999994	20521	0	0.020847	0.051232	0.906703	1185	3
Arf6	3	0.78871	0.79625	0.999994	16457	1	0.020847	0.051232	0.906703	1186	2
Kctd2	3	0.97915	0.97922	0.999994	20520	0	0.020855	0.051248	0.906703	1187	3
Pbxip1	3	0.8863	0.88619	0.999994	18434	0	0.020855	0.05125	0.906703	1188	2
Olfr996	3	0.97913	0.9792	0.999994	20519	0	0.02087	0.051285	0.906703	1189	3
Nipal3	3	0.97911	0.97918	0.999994	20518	0	0.020889	0.051329	0.906703	1190	3
Chrng	3	0.56556	0.65645	0.999994	13471	1	0.020894	0.051351	0.906703	1191	2
Tnfrsf22	3	0.36139	0.5025	0.999994	10231	2	0.020896	0.051353	0.906703	1192	1
Gadd45a	3	0.97906	0.97913	0.999994	20517	0	0.020938	0.051439	0.906703	1193	3
A530064D06Rik	2	0.97906	0.97913	0.999994	20516	0	0.020939	0.051441	0.906703	1194	2
Adam20	3	0.77829	0.78823	0.999994	16290	1	0.020945	0.051454	0.906703	1195	1
Tnc	3	0.86666	0.86659	0.999994	17935	0	0.020973	0.051524	0.907186	1196	2
Setd6	3	0.95596	0.9561	0.999994	19970	0	0.021043	0.051676	0.908011	1197	3
Rfwd3	3	0.80551	0.8098	0.999994	16735	1	0.021051	0.051694	0.908011	1198	2
Baz1a	3	0.058666	0.13273	0.959762	2911	2	0.021092	0.051786	0.908011	1199	1
Mtf2	3	0.97891	0.97897	0.999994	20514	0	0.021093	0.05179	0.908011	1200	3
Rttn	3	0.97888	0.97895	0.999994	20512	0	0.021119	0.051849	0.908011	1201	3
Dnajb14	3	0.97886	0.97893	0.999994	20511	0	0.021138	0.0519	0.908011	1202	3
Olfr742	3	0.73961	0.76013	0.999994	15652	1	0.021141	0.05191	0.908011	1203	1
Irx2	3	0.97885	0.97892	0.999994	20510	0	0.021154	0.051942	0.908011	1204	3
Pnck	3	0.685	0.7241	0.999994	14855	1	0.021161	0.051959	0.908011	1205	2
Mtus2	3	0.92619	0.92611	0.999994	19273	0	0.02119	0.052014	0.908205	1206	2
Map3k8	3	0.78054	0.78998	0.999994	16326	1	0.021208	0.052056	0.908205	1207	2
Myb	3	0.21169	0.34348	0.999994	7057	2	0.021239	0.05212	0.908567	1208	1
Cst9	3	0.4144	0.55724	0.999994	11403	1	0.021334	0.052327	0.910764	1209	2
Samd5	3	0.17825	0.30661	0.999994	6362	1	0.021337	0.052333	0.910764	1210	2
Dclre1a	3	0.97862	0.97869	0.999994	20509	0	0.021382	0.052438	0.911844	1211	3
Ankrd9	3	0.51119	0.62941	0.999994	12880	1	0.021435	0.052559	0.912228	1212	2
Olfr259	3	0.97853	0.97861	0.999994	20507	0	0.021467	0.052636	0.912228	1213	3
Zmynd8	3	0.97853	0.9786	0.999994	20505	0	0.021474	0.05265	0.912228	1214	3
Scin	3	0.4126	0.55544	0.999994	11366	2	0.021484	0.052673	0.912228	1215	1
Apool	3	0.97396	0.97403	0.999994	20405	0	0.021547	0.052827	0.912228	1216	3
AY761185	3	0.97845	0.97852	0.999994	20504	0	0.021547	0.052827	0.912228	1217	3
Figla	3	0.97844	0.97851	0.999994	20503	0	0.021555	0.052846	0.912228	1218	3
Papolb	3	0.97842	0.97848	0.999994	20502	0	0.021582	0.052904	0.912228	1219	3
Cdh18	3	0.95986	0.95993	0.999994	20079	0	0.021595	0.052929	0.912228	1220	3
Bhlhe22	3	0.94424	0.94425	0.999994	19694	0	0.021618	0.052984	0.912228	1221	3
Prl3c1	3	0.97834	0.97839	0.999994	20500	0	0.021655	0.053063	0.912228	1222	3
Tmem189	3	0.46113	0.60476	0.999994	12378	1	0.021658	0.053067	0.912228	1223	2
Als2	3	0.97833	0.97838	0.999994	20499	0	0.021667	0.053079	0.912228	1224	3
Gpc5	3	0.69088	0.72776	0.999994	14950	1	0.02168	0.053105	0.912228	1225	2
Krcc1	3	0.93513	0.93517	0.999994	19478	0	0.021682	0.05311	0.912228	1226	2
Spink10	3	0.51861	0.6331	0.999994	12997	1	0.021729	0.053198	0.913001	1227	1
Lsm12	3	0.97823	0.97828	0.999994	20498	0	0.021767	0.053285	0.913741	1228	3
Ccsap	3	0.43084	0.57393	0.999994	11735	1	0.021801	0.05336	0.914287	1229	2
Krtap19-3	3	0.97811	0.97814	0.999994	20497	0	0.021888	0.053568	0.916423	1230	3
Aaed1	3	0.82752	0.82886	0.999994	17145	1	0.021921	0.053656	0.916423	1231	2
Prx	3	0.97742	0.97746	0.999994	20485	0	0.021945	0.053708	0.916423	1232	3
Asah2	3	0.53699	0.64199	0.999994	13170	1	0.021974	0.053772	0.916423	1233	2
Dnajb2	3	0.97802	0.97806	0.999994	20496	0	0.021981	0.053788	0.916423	1234	3
Rpgrip1	3	0.19952	0.33012	0.999994	6801	1	0.022023	0.05388	0.916423	1235	2
Dact1	3	0.59917	0.67427	0.999994	13844	1	0.022033	0.053895	0.916423	1236	2
0610040J01Rik	3	0.96642	0.96645	0.999994	20230	0	0.022049	0.053932	0.916423	1237	3
Dok4	3	0.11405	0.23425	0.993503	4960	1	0.022072	0.053992	0.916423	1238	2
NonTargetingControlGuideForMouse_0372	1	0.97791	0.97794	0.999994	20495	0	0.022087	0.054022	0.916423	1239	1
Lamc1	3	0.97791	0.97793	0.999994	20494	0	0.022091	0.054027	0.916423	1240	3
Dbn1	3	0.8863	0.88619	0.999994	18223	0	0.022105	0.054061	0.916423	1241	2
Zfp362	3	0.97789	0.97791	0.999994	20493	0	0.022106	0.054063	0.916423	1242	3
Ceacam3	3	0.96828	0.96834	0.999994	20275	0	0.022121	0.054094	0.916423	1243	3
A630033H20Rik	3	0.17012	0.29752	0.999994	6185	1	0.02217	0.054204	0.917058	1244	2
Olfr743	3	0.90893	0.90875	0.999994	18890	0	0.022177	0.054219	0.917058	1245	2
Dpt	3	0.97707	0.97709	0.999994	20476	0	0.022201	0.054271	0.917065	1246	3
Thoc6	3	0.31806	0.45718	0.999994	9314	2	0.022218	0.054312	0.917065	1247	1
Endou	3	0.97776	0.97779	0.999994	20492	0	0.022236	0.054352	0.917065	1248	3
March3	3	0.079811	0.17471	0.982731	3740	2	0.022267	0.054428	0.917065	1249	1
Anp32a	3	0.96508	0.96512	0.999994	20201	0	0.022274	0.054437	0.917065	1250	3
Cit	3	0.97769	0.97772	0.999994	20490	0	0.02231	0.054521	0.917504	1251	3
Tm9sf1	3	0.36218	0.50331	0.999994	10243	1	0.022338	0.054585	0.917504	1252	2
Dnajb8	3	0.84024	0.84058	0.999994	17391	1	0.022354	0.054613	0.917504	1253	2
Gk5	3	0.84332	0.84349	0.999994	17444	1	0.022365	0.054637	0.917504	1254	1
Gm382	3	0.80146	0.80654	0.999994	16669	1	0.022411	0.054741	0.918053	1255	2
Pvrl2	3	0.97758	0.97762	0.999994	20488	0	0.022417	0.054757	0.918053	1256	3
NonTargetingControlGuideForMouse_0941	1	0.97757	0.97759	0.999994	20487	0	0.022435	0.054802	0.918079	1257	1
Gpr182	3	0.026971	0.064971	0.909552	1503	2	0.022463	0.05487	0.918252	1258	1
Dppa1	3	0.36328	0.50447	0.999994	10277	1	0.022512	0.054986	0.918252	1259	2
Mmp16	3	0.36622	0.5075	0.999994	10349	1	0.022561	0.0551	0.918252	1260	1
Pam	3	0.97743	0.97746	0.999994	20486	0	0.022571	0.055119	0.918252	1261	3
Tifab	3	0.97741	0.97745	0.999994	20484	0	0.022587	0.055147	0.918252	1262	3
Zfp169	3	0.97737	0.9774	0.999994	20483	0	0.022635	0.055266	0.918252	1263	3
Ankrd49	3	0.77113	0.78288	0.999994	16170	1	0.022637	0.055271	0.918252	1264	2
Efcab9	3	0.97735	0.97739	0.999994	20482	0	0.022647	0.05529	0.918252	1265	3
Rbms1	3	0.45533	0.5988	0.999994	12263	2	0.022659	0.055315	0.918252	1266	1
Tcf23	3	0.16717	0.29425	0.999994	6118	1	0.022669	0.055341	0.918252	1267	2
Taf6l	3	0.97731	0.97735	0.999994	20481	0	0.022687	0.055383	0.918252	1268	3
Hsd17b7	3	0.97731	0.97733	0.999994	20480	0	0.022695	0.055398	0.918252	1269	3
Olfr883	3	0.085795	0.18619	0.982884	3972	2	0.022708	0.05543	0.918252	1270	1
Prob1	3	0.57126	0.65942	0.999994	13533	1	0.022751	0.055538	0.918252	1271	2
Klra2	3	0.54232	0.64466	0.999994	13232	1	0.022759	0.055558	0.918252	1272	2
Pik3ca	3	0.77652	0.78692	0.999994	16252	1	0.022783	0.055619	0.918252	1273	2
Spag6	3	0.2939	0.43174	0.999994	8818	2	0.022806	0.055675	0.918252	1274	1
Atp6v0e2	3	0.97718	0.9772	0.999994	20478	0	0.022822	0.055714	0.918252	1275	3
Cypt3	3	0.81382	0.81694	0.999994	16890	1	0.022832	0.055731	0.918252	1276	2
Tas2r104	3	0.97716	0.97718	0.999994	20477	0	0.022838	0.055744	0.918252	1277	3
Ptpru	3	0.8575	0.85732	0.999994	17739	0	0.022855	0.05578	0.918252	1278	2
Ndfip1	3	0.39225	0.53437	0.999994	10942	1	0.022904	0.055894	0.918252	1279	2
Tek	3	0.53225	0.63967	0.999994	13116	1	0.022953	0.055998	0.918252	1280	2
Daxx	3	0.23687	0.37088	0.999994	7600	1	0.022962	0.056026	0.918252	1281	2
Mug2	3	0.96071	0.96077	0.999994	20091	0	0.022979	0.056063	0.918252	1282	3
Arpc1b	3	0.97702	0.97705	0.999994	20475	0	0.022983	0.056077	0.918252	1283	3
Wdr78	3	0.15834	0.28432	0.999994	5938	2	0.023001	0.056113	0.918252	1284	1
Selt	3	0.65909	0.70823	0.999994	14557	1	0.02305	0.056241	0.918252	1285	2
Rap1gap	3	0.29224	0.42994	0.999994	8776	1	0.023077	0.056301	0.918252	1286	2
Wasf2	3	0.9769	0.97693	0.999994	20474	0	0.023095	0.056349	0.918252	1287	3
Palm2	3	0.93352	0.9335	0.999994	19434	0	0.023099	0.056356	0.918252	1288	2
Cldn5	3	0.78009	0.78966	0.999994	16318	1	0.023142	0.056449	0.918252	1289	2
Tchhl1	3	0.8863	0.88619	0.999994	18442	0	0.023148	0.056466	0.918252	1290	1
Ccdc148	3	0.97681	0.97685	0.999994	20473	0	0.023188	0.056552	0.918252	1291	3
Zfp623	3	0.9644	0.96441	0.999994	20187	0	0.023197	0.05657	0.918252	1292	3
Ube4a	3	0.97679	0.97682	0.999994	20472	0	0.023212	0.056603	0.918252	1293	3
Krtap9-5	3	0.97678	0.97681	0.999994	20471	0	0.023216	0.056612	0.918252	1294	3
NonTargetingControlGuideForMouse_0127	1	0.97677	0.9768	0.999994	20470	0	0.02323	0.056652	0.918252	1295	1
Hivep1	3	0.70631	0.73764	0.999994	15152	1	0.023246	0.05669	0.918252	1296	1
Klhdc2	3	0.97675	0.97678	0.999994	20469	0	0.023253	0.056705	0.918252	1297	3
Ovol3	3	0.58166	0.66484	0.999994	13666	1	0.023257	0.056715	0.918252	1298	2
Ubash3b	3	0.97671	0.97675	0.999994	20468	0	0.023285	0.056782	0.918252	1299	3
Chrna3	3	0.96967	0.9697	0.999994	20306	0	0.02329	0.056793	0.918252	1300	3
Prpf40b	3	0.60508	0.67748	0.999994	13909	1	0.023295	0.056807	0.918252	1301	2
Dvl2	3	0.9767	0.97672	0.999994	20467	0	0.023301	0.056824	0.918252	1302	3
Abhd8	3	0.70815	0.73886	0.999994	15173	1	0.023323	0.056869	0.918252	1303	2
Emc6	3	0.66948	0.71446	0.999994	14676	1	0.023344	0.056915	0.918252	1304	2
Olfr180	3	0.97664	0.97666	0.999994	20466	0	0.023362	0.056968	0.918252	1305	3
Trpv5	3	0.96249	0.96254	0.999994	20137	0	0.023364	0.056969	0.918252	1306	3
Top1	3	0.22259	0.3554	0.999994	7283	2	0.023393	0.057033	0.918252	1307	1
Olfr603	2	0.97661	0.97663	0.999994	20465	0	0.023394	0.057036	0.918252	1308	2
Wdsub1	3	0.82587	0.82741	0.999994	17119	1	0.023442	0.057135	0.918642	1309	1
Fnip2	3	0.099672	0.2122	0.984054	4541	1	0.023446	0.057148	0.918642	1310	2
Gm7120	3	0.72378	0.74931	0.999994	15410	1	0.023491	0.057262	0.919289	1311	1
Bicc1	3	0.97647	0.9765	0.999994	20464	0	0.023533	0.057344	0.919289	1312	3
Myl2	3	0.76054	0.77496	0.999994	15979	1	0.023537	0.057355	0.919289	1313	2
Olfr681	3	0.12806	0.2502	0.993845	5297	2	0.02354	0.057363	0.919289	1314	1
Ptprn2	3	0.93595	0.936	0.999994	19501	0	0.023588	0.057455	0.919977	1315	2
Myo1b	3	0.97638	0.97643	0.999994	20463	0	0.023619	0.057527	0.919977	1316	3
Snx6	3	0.45095	0.59437	0.999994	12171	2	0.023637	0.057574	0.919977	1317	1
Lamc3	3	0.064666	0.14493	0.971102	3142	1	0.023644	0.057588	0.919977	1318	2
Katnal1	3	0.86307	0.86299	0.999994	17859	0	0.023686	0.057676	0.919977	1319	2
1810062G17Rik	3	0.97628	0.97632	0.999994	20462	0	0.023721	0.057764	0.919977	1320	3
Rnaset2a	1	0.97627	0.97632	0.999994	20461	0	0.023727	0.057778	0.919977	1321	1
Insm2	3	0.30452	0.44291	0.999994	9029	1	0.023735	0.057799	0.919977	1322	2
Cyp1a2	3	0.97625	0.97629	0.999994	20460	0	0.023754	0.057839	0.919977	1323	3
Zfp689	3	0.58501	0.6666	0.999994	13698	1	0.023784	0.057915	0.919977	1324	1
Cdcp2	3	0.97617	0.97622	0.999994	20459	0	0.023828	0.058026	0.919977	1325	3
Mfap4	3	0.97617	0.97622	0.999994	20458	0	0.023832	0.058035	0.919977	1326	3
NonTargetingControlGuideForMouse_0440	1	0.97612	0.97617	0.999994	20457	0	0.023876	0.058146	0.919977	1327	1
Vmn1r70	3	0.051775	0.11859	0.953542	2615	2	0.023882	0.058161	0.919977	1328	1
Rarg	3	0.8863	0.88619	0.999994	18389	0	0.023901	0.05821	0.919977	1329	2
Kbtbd3	3	0.9761	0.97614	0.999994	20456	0	0.023902	0.058213	0.919977	1330	3
Mcam	3	0.97608	0.97612	0.999994	20455	0	0.023923	0.058253	0.919977	1331	3
Lrrc8d	3	0.32472	0.46412	0.999994	9450	1	0.023931	0.058274	0.919977	1332	2
Olfr934	3	0.97604	0.97608	0.999994	20454	0	0.023956	0.058334	0.919977	1333	3
Phex	3	0.55652	0.65185	0.999994	13379	1	0.02398	0.058388	0.919977	1334	2
Ccl20	3	0.976	0.97604	0.999994	20453	0	0.024001	0.058433	0.919977	1335	3
Inpp5d	3	0.97599	0.97603	0.999994	20452	0	0.024014	0.058469	0.919977	1336	3
Fuca1	3	0.7527	0.76924	0.999994	15871	1	0.024034	0.058515	0.919977	1337	2
Atp8b3	3	0.78456	0.79303	0.999994	16383	1	0.024059	0.058568	0.919977	1338	2
5430427O19Rik	3	0.95052	0.95067	0.999994	19835	0	0.024068	0.058584	0.919977	1339	3
Prss33	3	0.86741	0.86732	0.999994	17951	0	0.024077	0.05861	0.919977	1340	1
Bcl2	3	0.96619	0.96622	0.999994	20227	0	0.024118	0.058707	0.919977	1341	3
Olfr535	3	0.57607	0.66195	0.999994	13590	1	0.024184	0.058852	0.919977	1342	2
Stoml1	3	0.41137	0.55417	0.999994	11334	1	0.024201	0.058893	0.919977	1343	2
Slc38a10	3	0.02421	0.058759	0.891248	1384	2	0.024224	0.05894	0.919977	1344	1
Ddx25	3	0.97574	0.97578	0.999994	20451	0	0.024263	0.059032	0.919977	1345	3
Klhdc10	3	0.40623	0.54891	0.999994	11226	1	0.024273	0.059054	0.919977	1346	2
Cpa3	3	0.97568	0.97573	0.999994	20450	0	0.024321	0.059164	0.919977	1347	3
Il5	3	0.35014	0.49083	0.999994	9995	1	0.024322	0.059165	0.919977	1348	2
Pih1d1	3	0.24209	0.3764	0.999994	7706	1	0.024327	0.059174	0.919977	1349	2
Slc47a2	3	0.97567	0.97572	0.999994	20449	0	0.024334	0.059184	0.919977	1350	3
NonTargetingControlGuideForMouse_0863	1	0.97566	0.97571	0.999994	20448	0	0.02434	0.059196	0.919977	1351	1
Gabrr1	3	0.54026	0.64368	0.999994	13206	1	0.024352	0.059225	0.919977	1352	2
Zbtb46	3	0.76916	0.78137	0.999994	16142	1	0.024369	0.059266	0.919977	1353	2
Cd164	3	0.74073	0.76088	0.999994	15665	1	0.024371	0.059269	0.919977	1354	1
Vpreb3	3	0.97562	0.97567	0.999994	20447	0	0.02438	0.059289	0.919977	1355	3
Ssbp2	3	0.97562	0.97566	0.999994	20446	0	0.024384	0.0593	0.919977	1356	3
Litaf	3	0.97561	0.97566	0.999994	20445	0	0.024392	0.059322	0.919977	1357	3
Olfm3	3	0.9756	0.97564	0.999994	20444	0	0.024405	0.059352	0.919977	1358	3
Pip4k2a	3	0.22868	0.36203	0.999994	7418	2	0.024468	0.059489	0.919977	1359	1
Ptprt	3	0.9755	0.97554	0.999994	20443	0	0.024497	0.059543	0.919977	1360	3
Rgs12	3	0.70431	0.73629	0.999994	15122	1	0.024503	0.059561	0.919977	1361	2
Prss36	3	0.96187	0.96191	0.999994	20124	0	0.024511	0.059583	0.919977	1362	3
Rasd2	3	0.069457	0.15456	0.973798	3340	2	0.024517	0.0596	0.919977	1363	1
Tnfaip8l1	3	0.78935	0.79676	0.999994	16464	1	0.024537	0.059646	0.919977	1364	2
Dhh	3	0.97545	0.97549	0.999994	20442	0	0.024547	0.059667	0.919977	1365	3
Fam19a3	3	0.97544	0.97549	0.999994	20441	0	0.024555	0.059686	0.919977	1366	3
Fam101b	3	0.72578	0.75065	0.999994	15442	1	0.02457	0.059721	0.919977	1367	2
Syce2	3	0.11639	0.23693	0.993845	5016	1	0.024615	0.059823	0.920408	1368	2
Tpra1	3	0.8863	0.88619	0.999994	18364	0	0.024638	0.059866	0.920408	1369	2
Ifit2	3	0.89739	0.89718	0.999994	18631	0	0.024664	0.059916	0.920408	1370	2
Atg3	3	0.97529	0.97534	0.999994	20440	0	0.024711	0.060023	0.920408	1371	3
Tll2	3	0.53649	0.64175	0.999994	13163	1	0.024713	0.06003	0.920408	1372	2
Pbk	3	0.97528	0.97533	0.999994	20439	0	0.02472	0.060042	0.920408	1373	3
Olfr881	3	0.46269	0.60635	0.999994	12407	2	0.024762	0.060134	0.920408	1374	1
Snx22	3	0.95678	0.95691	0.999994	19992	0	0.02479	0.060201	0.920408	1375	3
Repin1	3	0.0075585	0.019568	0.804402	510	1	0.024807	0.06024	0.920408	1376	2
Mtm1	3	0.015986	0.039834	0.865648	965	2	0.024811	0.06025	0.920408	1377	1
Efna4	3	0.97519	0.97524	0.999994	20438	0	0.024812	0.060254	0.920408	1378	3
Cnot4	3	0.8863	0.88619	0.999994	18416	0	0.024866	0.060358	0.920408	1379	2
Syap1	3	0.97511	0.97516	0.999994	20437	0	0.024893	0.060428	0.920408	1380	3
Cblc	3	0.45661	0.60012	0.999994	12286	1	0.024908	0.060463	0.920408	1381	2
Asprv1	3	0.97502	0.97507	0.999994	20436	0	0.024982	0.060618	0.920408	1382	3
Fam154b	3	0.57951	0.66371	0.999994	13644	1	0.024985	0.060623	0.920408	1383	2
Fscb	3	0.97501	0.97506	0.999994	20435	0	0.024995	0.060647	0.920408	1384	3
Npff	3	0.27946	0.41636	0.999994	8497	1	0.025027	0.060724	0.920408	1385	2
Sytl1	3	0.05096	0.1169	0.953542	2576	1	0.025095	0.06089	0.920408	1386	2
Lat	3	0.034847	0.082529	0.934993	1850	2	0.025104	0.06091	0.920408	1387	1
Bag5	3	0.10282	0.21799	0.985493	4653	1	0.025112	0.060933	0.920408	1388	2
Aprt	3	0.97488	0.97493	0.999994	20434	0	0.025122	0.060955	0.920408	1389	3
4930513O06Rik	3	0.97486	0.97492	0.999994	20433	0	0.025135	0.06098	0.920408	1390	3
Sec31b	3	0.97484	0.9749	0.999994	20432	0	0.025161	0.061038	0.920408	1391	3
Dach2	3	0.69863	0.73263	0.999994	15044	1	0.025189	0.061112	0.920408	1392	2
Rabgap1l	3	0.93945	0.93944	0.999994	19586	0	0.025201	0.061145	0.920408	1393	3
Lrp4	3	0.9748	0.97486	0.999994	20431	0	0.025203	0.061147	0.920408	1394	3
Mcoln1	3	0.97479	0.97485	0.999994	20430	0	0.025212	0.061161	0.920408	1395	3
Hps5	3	0.11208	0.23199	0.992135	4923	1	0.025223	0.061179	0.920408	1396	2
Ppp2r3a	3	0.97475	0.9748	0.999994	20428	0	0.02525	0.061243	0.920408	1397	3
Dtnbp1	3	0.97472	0.97477	0.999994	20427	0	0.025285	0.061311	0.920408	1398	3
Krt17	3	0.9632	0.96323	0.999994	20156	0	0.025291	0.061328	0.920408	1399	3
Cd7	3	0.94364	0.94365	0.999994	19681	0	0.025299	0.061349	0.920408	1400	3
Trp53i11	3	0.97469	0.97475	0.999994	20426	0	0.02531	0.061367	0.920408	1401	3
Nudt1	3	0.65375	0.70506	0.999994	14492	1	0.025348	0.061445	0.920408	1402	2
Syngr4	3	0.75009	0.7674	0.999994	15831	1	0.025359	0.061466	0.920408	1403	2
Fam160a2	3	0.97463	0.97469	0.999994	20424	0	0.025366	0.061484	0.920408	1404	3
4930567H17Rik	3	0.8863	0.88619	0.999994	18429	0	0.025397	0.061557	0.920408	1405	1
Akap4	3	0.97459	0.97465	0.999994	20423	0	0.025413	0.061592	0.920408	1406	3
Apoh	3	0.71773	0.74529	0.999994	15314	1	0.025446	0.06167	0.920408	1407	2
Olfr780	3	0.97454	0.97459	0.999994	20422	0	0.025465	0.061706	0.920408	1408	3
Slc45a3	3	0.97453	0.97458	0.999994	20421	0	0.025473	0.061726	0.920408	1409	3
Rgs2	3	0.97184	0.97192	0.999994	20362	0	0.025495	0.061783	0.920408	1410	3
Isoc2a	3	0.75046	0.76766	0.999994	15837	1	0.025496	0.061787	0.920408	1411	2
Nedd4	3	0.97449	0.97454	0.999994	20420	0	0.025512	0.061824	0.920408	1412	3
Map3k19	3	0.68119	0.72171	0.999994	14800	1	0.025522	0.061838	0.920408	1413	2
Prss40	3	0.18724	0.31651	0.999994	6550	1	0.02553	0.061857	0.920408	1414	2
Ptger2	3	0.33204	0.47183	0.999994	9605	1	0.025543	0.061887	0.920408	1415	2
Orai2	3	0.94047	0.94046	0.999994	19609	0	0.025573	0.061955	0.920408	1416	3
Fam124a	3	0.8863	0.88619	0.999994	18247	0	0.025592	0.061998	0.920408	1417	2
Gm3985	3	0.9744	0.97446	0.999994	20418	0	0.025603	0.062021	0.920408	1418	3
Kdm4d	3	0.97438	0.97444	0.999994	20417	0	0.02562	0.062065	0.920408	1419	3
Vmn1r212	3	0.72504	0.75016	0.999994	15428	1	0.025641	0.06211	0.920408	1420	1
Gsap	3	0.97433	0.9744	0.999994	20416	0	0.025668	0.062171	0.920408	1421	3
Dtna	3	0.97431	0.97437	0.999994	20415	0	0.025689	0.062224	0.920408	1422	3
Gm4763	3	0.64875	0.70215	0.999994	14434	1	0.02569	0.062225	0.920408	1423	1
Ube3a	3	0.9743	0.97436	0.999994	20414	0	0.025702	0.062247	0.920408	1424	3
Ppapdc1a	3	0.49283	0.62084	0.999994	12710	1	0.025736	0.062316	0.920408	1425	2
Zic4	3	0.97424	0.9743	0.999994	20413	0	0.025758	0.062368	0.920408	1426	3
Vil1	3	0.97422	0.97429	0.999994	20412	0	0.025776	0.062407	0.920408	1427	3
Zbtb12	3	0.11952	0.2405	0.993845	5093	2	0.025788	0.062442	0.920408	1428	1
Ptgfr	3	0.9742	0.97426	0.999994	20411	0	0.025802	0.062468	0.920408	1429	3
Trim33	3	0.67169	0.71582	0.999994	14698	1	0.025836	0.062555	0.920408	1430	1
Dcaf6	3	0.97416	0.97422	0.999994	20410	0	0.025837	0.062555	0.920408	1431	3
Pdgfc	3	0.97415	0.97421	0.999994	20409	0	0.02585	0.06259	0.920408	1432	3
Sox21	3	0.94472	0.94474	0.999994	19707	0	0.025885	0.062678	0.920554	1433	3
Zfp628	3	0.48384	0.61671	0.999994	12630	1	0.025891	0.062693	0.920554	1434	2
Cyp4f17	3	0.61938	0.68543	0.999994	14077	1	0.025909	0.062731	0.920554	1435	2
Klf8	3	0.974	0.97407	0.999994	20406	0	0.026002	0.062939	0.922455	1436	3
Nxpe5	3	0.61495	0.683	0.999994	14029	1	0.026021	0.062975	0.922455	1437	2
Trpm5	3	0.77698	0.78726	0.999994	16261	1	0.02603	0.062992	0.922455	1438	2
Olfr585	3	0.97385	0.97393	0.999994	20404	0	0.02615	0.063275	0.925	1439	3
Olfr275	3	0.97381	0.97388	0.999994	20403	0	0.026194	0.063368	0.925	1440	3
Dennd5b	3	0.27038	0.40675	0.999994	8298	2	0.026227	0.063441	0.925	1441	1
Stk32b	3	0.97377	0.97385	0.999994	20402	0	0.026229	0.063447	0.925	1442	3
Zfp850	3	0.37004	0.5115	0.999994	10435	2	0.026276	0.063559	0.925	1443	1
Tekt5	3	0.90078	0.90061	0.999994	18709	0	0.026281	0.063572	0.925	1444	2
Pou3f3	3	0.9737	0.97378	0.999994	20401	0	0.026295	0.06361	0.925	1445	3
Krt40	3	0.42725	0.57029	0.999994	11661	1	0.026298	0.063615	0.925	1446	2
Clnk	3	0.68108	0.72164	0.999994	14799	1	0.026325	0.063667	0.925	1447	1
NonTargetingControlGuideForMouse_0726	1	0.97366	0.97374	0.999994	20400	0	0.026344	0.063709	0.925	1448	1
Fosb	3	0.091866	0.19756	0.982884	4212	2	0.026373	0.063777	0.925	1449	1
Chil4	2	0.83626	0.83684	0.999994	17324	0	0.026374	0.063779	0.925	1450	1
Zfp367	3	0.69881	0.73275	0.999994	15046	1	0.026385	0.063799	0.925	1451	2
Itpripl1	3	0.97361	0.9737	0.999994	20399	0	0.026392	0.063818	0.925	1452	3
Tmem242	3	0.9736	0.97369	0.999994	20398	0	0.026396	0.063825	0.925	1453	3
Kcnh5	3	0.58689	0.66757	0.999994	13722	1	0.026438	0.063919	0.925185	1454	2
Cstl1	3	0.97356	0.97365	0.999994	20396	0	0.02644	0.063926	0.925185	1455	3
Arsi	3	0.38541	0.52738	0.999994	10788	2	0.02652	0.064113	0.925591	1456	1
Sp3	3	0.97344	0.97353	0.999994	20395	0	0.02656	0.064196	0.925591	1457	3
Ldlrad4	3	0.56894	0.65823	0.999994	13509	1	0.026568	0.064216	0.925591	1458	2
Thbs4	3	0.032024	0.076313	0.933761	1721	2	0.026569	0.064216	0.925591	1459	1
Secisbp2	3	0.92156	0.92141	0.999994	19156	0	0.026595	0.064274	0.925591	1460	2
Dbndd2	3	0.87621	0.87613	0.999994	18164	0	0.026617	0.06432	0.925591	1461	1
Mx1	3	0.1724	0.30016	0.999994	6231	1	0.026621	0.064329	0.925591	1462	2
Cdh1	3	0.90301	0.90286	0.999994	18755	0	0.026638	0.064368	0.925591	1463	2
Taf5l	3	0.97334	0.97344	0.999994	20394	0	0.026657	0.064413	0.925591	1464	3
Gpr183	3	0.97334	0.97343	0.999994	20393	0	0.026662	0.064426	0.925591	1465	3
Olfr1153	3	0.39353	0.53567	0.999994	10967	1	0.026666	0.064437	0.925591	1466	1
Clptm1	3	0.82858	0.8298	0.999994	17170	1	0.026726	0.064565	0.9261	1467	2
Dner	3	0.97327	0.97335	0.999994	20391	0	0.026733	0.064579	0.9261	1468	3
Cgref1	3	0.51601	0.63178	0.999994	12972	1	0.026743	0.064604	0.9261	1469	2
Sgk3	3	0.94013	0.94015	0.999994	19602	0	0.026796	0.064712	0.927005	1470	3
B230118H07Rik	3	0.97317	0.97325	0.999994	20390	0	0.02683	0.064798	0.927345	1471	3
Ccdc71	3	0.40229	0.54477	0.999994	11149	1	0.026861	0.064872	0.927345	1472	2
Cdkl2	3	0.11419	0.2344	0.993503	4965	1	0.026866	0.064881	0.927345	1473	2
Dag1	3	0.97312	0.9732	0.999994	20389	0	0.026879	0.064911	0.927345	1474	3
Rai14	3	0.21259	0.34442	0.999994	7074	1	0.026959	0.065076	0.929059	1475	2
Nat8l	3	0.0137	0.034398	0.859162	843	2	0.027008	0.065182	0.929918	1476	1
Miip	3	0.9729	0.97298	0.999994	20388	0	0.027103	0.065396	0.929918	1477	3
Pigq	3	0.48166	0.6157	0.999994	12607	1	0.027105	0.0654	0.929918	1478	1
Zfp651	3	0.97289	0.97298	0.999994	20387	0	0.027107	0.065406	0.929918	1479	3
Lmtk2	3	0.35173	0.49245	0.999994	10031	2	0.027154	0.06552	0.929918	1480	1
Olfr1316	3	0.77712	0.78736	0.999994	16264	1	0.0272	0.065619	0.929918	1481	2
Chst10	3	0.92571	0.9256	0.999994	19260	0	0.027203	0.065623	0.929918	1482	2
Wdr20	3	0.97278	0.97287	0.999994	20385	0	0.02722	0.065662	0.929918	1483	3
Csn1s2a	2	0.79283	0.79951	0.999994	16523	0	0.027224	0.065672	0.929918	1484	1
Aire	3	0.50098	0.62466	0.999994	12791	1	0.027252	0.065731	0.929918	1485	2
Tmem219	3	0.77763	0.78773	0.999994	16275	1	0.027301	0.065833	0.929918	1486	2
Nudt14	3	0.95339	0.9535	0.999994	19911	0	0.027306	0.065845	0.929918	1487	3
Gpr113	3	0.97266	0.97275	0.999994	20383	0	0.027337	0.065917	0.929918	1488	3
Adpgk	3	0.94349	0.94349	0.999994	19674	0	0.027349	0.065942	0.929918	1489	3
Hpse2	3	0.97265	0.97274	0.999994	20382	0	0.02735	0.065943	0.929918	1490	3
NonTargetingControlGuideForMouse_0014	1	0.97263	0.97271	0.999994	20381	0	0.027371	0.065989	0.929918	1491	1
Armc3	3	0.97262	0.97271	0.999994	20380	0	0.027377	0.066005	0.929918	1492	3
Ugcg	3	0.97175	0.97183	0.999994	20355	0	0.027398	0.06605	0.929918	1493	3
Kif5a	3	0.85426	0.85414	0.999994	17672	1	0.027447	0.066155	0.929918	1494	2
Trim31	3	0.97248	0.97257	0.999994	20378	0	0.027518	0.066315	0.929918	1495	3
Tmod3	3	0.9026	0.90242	0.999994	18749	0	0.027528	0.06634	0.929918	1496	2
Hspb8	3	0.74638	0.76485	0.999994	15769	1	0.027593	0.066478	0.929918	1497	1
Stat5a	3	0.97239	0.97249	0.999994	20377	0	0.027608	0.066515	0.929918	1498	3
Actrt3	3	0.77446	0.78535	0.999994	16219	1	0.027642	0.06658	0.929918	1499	2
Notch4	3	0.97235	0.97245	0.999994	20376	0	0.027649	0.066598	0.929918	1500	3
Casc4	3	0.64406	0.69941	0.999994	14359	1	0.027691	0.066693	0.929918	1501	2
Samt2	3	0.97229	0.97237	0.999994	20375	0	0.027713	0.066742	0.929918	1502	3
Vmn1r185	3	0.97226	0.97235	0.999994	20374	0	0.027736	0.066792	0.929918	1503	3
Gypa	3	0.86106	0.86096	0.999994	17816	0	0.027739	0.066802	0.929918	1504	2
Glra2	3	0.97223	0.97231	0.999994	20373	0	0.027772	0.066873	0.929918	1505	3
Smim19	3	0.61403	0.6825	0.999994	14019	1	0.027795	0.066915	0.929918	1506	2
Arhgap26	3	0.15622	0.28194	0.999994	5892	1	0.027837	0.067009	0.929918	1507	2
NonTargetingControlGuideForMouse_0036	1	0.97213	0.97221	0.999994	20372	0	0.027867	0.067073	0.929918	1508	1
Prdm1	3	0.9721	0.97219	0.999994	20370	0	0.027895	0.067128	0.929918	1509	3
Zfp644	3	0.96734	0.96737	0.999994	20252	0	0.027902	0.067142	0.929918	1510	3
Prr15l	3	0.97209	0.97217	0.999994	20369	0	0.027909	0.067158	0.929918	1511	3
Rbm38	3	0.66875	0.71402	0.999994	14669	1	0.027935	0.06723	0.929918	1512	2
Trim75	3	0.91734	0.91721	0.999994	19081	0	0.027973	0.067315	0.929918	1513	2
Angpt2	3	0.065283	0.14618	0.971381	3166	2	0.027983	0.067344	0.929918	1514	1
Magi2	3	0.3968	0.53906	0.999994	11040	1	0.028027	0.067444	0.929918	1515	2
Tmco1	3	0.92226	0.92211	0.999994	19176	0	0.028032	0.067454	0.929918	1516	2
Sft2d3	3	0.97194	0.97203	0.999994	20368	0	0.028055	0.06751	0.929918	1517	3
Itga10	3	0.65213	0.70409	0.999994	14472	1	0.028072	0.067542	0.929918	1518	2
Krt26	3	0.97193	0.97201	0.999994	20367	0	0.028074	0.067544	0.929918	1519	3
Mettl25	3	0.9719	0.97198	0.999994	20366	0	0.028101	0.067603	0.929918	1520	3
Dlec1	3	0.97188	0.97196	0.999994	20365	0	0.028124	0.067655	0.929918	1521	3
2310022A10Rik	3	0.63401	0.69361	0.999994	14243	1	0.02813	0.067668	0.929918	1522	2
Them5	3	0.97186	0.97194	0.999994	20364	0	0.028138	0.067684	0.929918	1523	3
NonTargetingControlGuideForMouse_0449	1	0.97185	0.97193	0.999994	20363	0	0.028149	0.067707	0.929918	1524	1
Tmem81	3	0.76012	0.77466	0.999994	15972	1	0.02817	0.067755	0.929918	1525	2
Ankrd13b	3	0.97183	0.9719	0.999994	20361	0	0.028175	0.067764	0.929918	1526	3
Cd276	3	0.97182	0.97189	0.999994	20360	0	0.028184	0.067785	0.929918	1527	3
Mcpt2	3	0.97179	0.97186	0.999994	20358	0	0.028207	0.06784	0.929918	1528	3
Rorb	3	0.97178	0.97186	0.999994	20357	0	0.028216	0.067854	0.929918	1529	3
Gjb5	3	0.53969	0.64337	0.999994	13201	1	0.028227	0.067886	0.929918	1530	2
Prox1	3	0.97177	0.97184	0.999994	20356	0	0.02823	0.067891	0.929918	1531	3
Dsc3	3	0.77747	0.78761	0.999994	16272	1	0.028251	0.067942	0.929918	1532	2
Slc4a5	3	0.97173	0.97181	0.999994	20354	0	0.028272	0.067988	0.929918	1533	3
Slc26a11	3	0.73146	0.7545	0.999994	15529	1	0.028278	0.068004	0.929918	1534	2
Col5a2	3	0.97169	0.97175	0.999994	20353	0	0.028313	0.068091	0.929918	1535	3
Ppp2r2c	3	0.93337	0.93334	0.999994	19431	0	0.028325	0.068113	0.929918	1536	2
Glt8d2	3	0.97166	0.97173	0.999994	20352	0	0.028336	0.068141	0.929918	1537	3
N4bp2l1	3	0.96897	0.96903	0.999994	20287	0	0.028368	0.068203	0.929918	1538	3
Spint3	3	0.97163	0.97169	0.999994	20351	0	0.028373	0.068218	0.929918	1539	3
Cpne3	3	0.9716	0.97167	0.999994	20350	0	0.028396	0.068283	0.929918	1540	3
Zfp408	3	0.9716	0.97166	0.999994	20349	0	0.028401	0.068291	0.929918	1541	3
Ninl	3	0.60356	0.67663	0.999994	13890	1	0.028404	0.068298	0.929918	1542	2
Setd5	3	0.45542	0.5989	0.999994	12267	1	0.028413	0.068319	0.929918	1543	2
Smad1	3	0.7119	0.74135	0.999994	15229	1	0.028422	0.068342	0.929918	1544	2
Vmn1r20	3	0.91886	0.91868	0.999994	19107	0	0.028471	0.068458	0.929918	1545	2
Lyst	3	0.93193	0.93187	0.999994	19397	0	0.028476	0.068466	0.929918	1546	2
Yme1l1	3	0.97151	0.97157	0.999994	20348	0	0.028494	0.068508	0.929918	1547	3
Zfp599	3	0.48547	0.61746	0.999994	12650	1	0.02852	0.068555	0.929918	1548	2
Cyb5	3	0.97144	0.97151	0.999994	20347	0	0.028559	0.068647	0.929918	1549	3
Cd3e	3	0.91031	0.91018	0.999994	18924	0	0.028617	0.068783	0.929918	1550	2
Herpud1	3	0.97134	0.97141	0.999994	20346	0	0.028656	0.068876	0.929918	1551	3
Usp12	3	0.96056	0.96062	0.999994	20087	0	0.02872	0.069023	0.929918	1552	3
Cxadr	3	0.81101	0.81453	0.999994	16839	1	0.028747	0.069078	0.929918	1553	2
Spg11	3	0.038768	0.091002	0.937219	2041	2	0.028763	0.069113	0.929918	1554	1
Ep300	3	0.97123	0.9713	0.999994	20343	0	0.028768	0.069128	0.929918	1555	3
Nod1	3	0.96345	0.96348	0.999994	20160	0	0.02881	0.069221	0.929918	1556	3
Lhfpl2	3	0.026325	0.063591	0.905457	1477	1	0.028883	0.069381	0.929918	1557	2
Kctd16	3	0.97111	0.97116	0.999994	20342	0	0.028889	0.069393	0.929918	1558	3
Pkd1l3	3	0.97107	0.97112	0.999994	20341	0	0.028932	0.069492	0.929918	1559	3
Atad2	3	0.60567	0.67779	0.999994	13918	1	0.028937	0.069507	0.929918	1560	2
Serinc1	3	0.81778	0.82032	0.999994	16959	1	0.028958	0.069567	0.929918	1561	1
Oas1f	3	0.97103	0.97108	0.999994	20340	0	0.028969	0.069593	0.929918	1562	3
Plaa	3	0.92909	0.92903	0.999994	19332	0	0.028983	0.069627	0.929918	1563	2
Ccdc28a	3	0.971	0.97106	0.999994	20339	0	0.028997	0.069658	0.929918	1564	3
Nsmce1	3	0.012036	0.030378	0.846729	755	2	0.029007	0.06968	0.929918	1565	1
NonTargetingControlGuideForMouse_0450	1	0.97099	0.97104	0.999994	20338	0	0.02901	0.069685	0.929918	1566	1
Bex1	3	0.91273	0.9126	0.999994	18981	0	0.029037	0.069745	0.929918	1567	2
Usp15	3	0.97095	0.97101	0.999994	20337	0	0.029049	0.069767	0.929918	1568	3
Rgma	3	0.090344	0.19464	0.982884	4155	2	0.029056	0.069775	0.929918	1569	1
Mcur1	3	0.96691	0.96694	0.999994	20236	0	0.029074	0.06982	0.929918	1570	3
Tcp10c	2	0.89677	0.89655	0.999994	18620	0	0.029086	0.069853	0.929918	1571	2
Cdca3	3	0.73664	0.75803	0.999994	15599	1	0.029104	0.069893	0.929918	1572	2
NonTargetingControlGuideForMouse_0060	1	0.97089	0.97094	0.999994	20336	0	0.02911	0.069902	0.929918	1573	1
Gsto1	3	0.73182	0.75473	0.999994	15532	1	0.02911	0.069903	0.929918	1574	2
1600016N20Rik	3	0.97089	0.97093	0.999994	20335	0	0.029115	0.069911	0.929918	1575	3
Snx7	3	0.97088	0.97093	0.999994	20334	0	0.029119	0.06992	0.929918	1576	3
Usp35	3	0.97087	0.97091	0.999994	20333	0	0.029133	0.069947	0.929918	1577	3
Olfr322	3	0.8863	0.88619	0.999994	18287	0	0.029147	0.069985	0.929918	1578	2
Phox2a	3	0.7127	0.74187	0.999994	15247	1	0.029153	0.07	0.929918	1579	2
Dbp	3	0.97081	0.97086	0.999994	20332	0	0.02919	0.070079	0.929918	1580	3
Zfhx2	3	0.8316	0.83255	0.999994	17239	1	0.029192	0.070086	0.929918	1581	2
Rasd1	3	0.40654	0.54923	0.999994	11232	1	0.029202	0.07011	0.929918	1582	1
Khdc3	3	0.97078	0.97083	0.999994	20331	0	0.029218	0.070155	0.929918	1583	3
Chl1	3	0.97075	0.97079	0.999994	20330	0	0.029246	0.07023	0.929918	1584	3
Aoc2	3	0.099348	0.21163	0.983484	4530	1	0.029247	0.07023	0.929918	1585	2
Prkce	3	0.37778	0.51945	0.999994	10609	2	0.02925	0.070236	0.929918	1586	1
Tap2	3	0.34909	0.48975	0.999994	9971	1	0.029265	0.070265	0.929918	1587	2
Fst	3	0.97073	0.97077	0.999994	20329	0	0.029265	0.070266	0.929918	1588	3
0610010K14Rik	3	0.8863	0.88619	0.999994	18226	0	0.029299	0.070346	0.929918	1589	1
1110001J03Rik	3	0.97068	0.97072	0.999994	20328	0	0.029317	0.070389	0.929918	1590	3
Tnfsf10	3	0.92637	0.92629	0.999994	19277	0	0.029348	0.070463	0.929918	1591	2
Alas1	3	0.90097	0.90081	0.999994	18715	0	0.029393	0.070557	0.929918	1592	2
Olfr960	3	0.28228	0.4193	0.999994	8559	2	0.029397	0.070565	0.929918	1593	1
4921506M07Rik	3	0.76647	0.77936	0.999994	16091	1	0.029402	0.070579	0.929918	1594	2
Agtr2	3	0.26032	0.39588	0.999994	8081	1	0.029411	0.070598	0.929918	1595	2
Mc2r	3	0.057949	0.13128	0.959762	2875	1	0.029445	0.070674	0.929918	1596	2
Mettl7a2	2	0.97052	0.97056	0.999994	20327	0	0.029482	0.070743	0.929918	1597	2
NonTargetingControlGuideForMouse_0631	1	0.97051	0.97055	0.999994	20326	0	0.029491	0.070763	0.929918	1598	1
Hnrnpul2	3	0.03557	0.084101	0.934993	1885	2	0.029494	0.070771	0.929918	1599	1
Adprhl1	3	0.9647	0.96474	0.999994	20195	0	0.029539	0.070872	0.929918	1600	3
Sigirr	3	0.22115	0.35383	0.999994	7250	2	0.029543	0.070879	0.929918	1601	1
Casp2	3	0.73967	0.76016	0.999994	15653	1	0.029549	0.070892	0.929918	1602	2
Tmem110	3	0.9704	0.97044	0.999994	20325	0	0.029597	0.071007	0.929918	1603	3
Zfp423	3	0.97038	0.97042	0.999994	20324	0	0.029621	0.071057	0.929918	1604	3
Drd5	3	0.97037	0.97041	0.999994	20323	0	0.02963	0.071074	0.929918	1605	3
Otud6a	3	0.6914	0.72808	0.999994	14955	1	0.02964	0.071103	0.929918	1606	1
Clrn2	3	0.8863	0.88619	0.999994	18527	0	0.02964	0.071103	0.929918	1607	2
Tyro3	3	0.80894	0.81276	0.999994	16801	1	0.02965	0.071122	0.929918	1608	2
Efr3b	3	0.47922	0.61458	0.999994	12579	1	0.029689	0.071203	0.929918	1609	2
Adcy6	3	0.9703	0.97034	0.999994	20322	0	0.029697	0.071221	0.929918	1610	3
Sncg	3	0.97029	0.97033	0.999994	20321	0	0.029706	0.07124	0.929918	1611	3
Rtkn	3	0.79555	0.80172	0.999994	16573	1	0.029714	0.071257	0.929918	1612	2
Olfr263	3	0.87243	0.87237	0.999994	18081	0	0.029738	0.071312	0.929918	1613	1
Golt1a	3	0.97026	0.9703	0.999994	20320	0	0.02974	0.071317	0.929918	1614	3
Prkd2	3	0.75125	0.76821	0.999994	15854	1	0.029741	0.071318	0.929918	1615	2
Smpx	3	0.97022	0.97026	0.999994	20319	0	0.029783	0.07141	0.930035	1616	3
Pik3r3	3	0.031635	0.075477	0.932594	1702	2	0.029786	0.071415	0.930035	1617	1
Glyctk	3	0.92796	0.92788	0.999994	19302	0	0.029835	0.071536	0.930582	1618	2
Cacna1b	3	0.97012	0.97017	0.999994	20318	0	0.029883	0.071636	0.930582	1619	3
Gm13103	3	0.97011	0.97016	0.999994	20317	0	0.029893	0.071655	0.930582	1620	3
Cd97	3	0.95576	0.9559	0.999994	19964	0	0.029932	0.071749	0.930582	1621	3
Fpgt	3	0.81027	0.81389	0.999994	16823	1	0.029944	0.071772	0.930582	1622	2
Csgalnact1	3	0.26636	0.40239	0.999994	8210	2	0.029981	0.071845	0.930582	1623	1
Adcy5	3	0.97001	0.97006	0.999994	20316	0	0.029993	0.071872	0.930582	1624	3
Ppp2r2b	3	0.90183	0.90165	0.999994	18735	0	0.030009	0.071917	0.930582	1625	2
Zmynd12	3	0.96998	0.97003	0.999994	20314	0	0.030022	0.071946	0.930582	1626	3
3110002H16Rik	3	0.16991	0.29729	0.999994	6179	2	0.03003	0.071962	0.930582	1627	1
Trim72	3	0.96996	0.97001	0.999994	20313	0	0.030041	0.071986	0.930582	1628	3
P4ha1	3	0.89788	0.89769	0.999994	18643	0	0.030078	0.07207	0.930582	1629	2
Slc17a8	3	0.83731	0.8378	0.999994	17345	1	0.030083	0.072081	0.930582	1630	2
1110012L19Rik	3	0.96992	0.96997	0.999994	20312	0	0.030084	0.072085	0.930582	1631	3
Zeb2	3	0.41004	0.55279	0.999994	11303	1	0.03011	0.072145	0.930582	1632	2
Wipf2	3	0.64781	0.7016	0.999994	14417	1	0.030127	0.072179	0.930582	1633	1
Klhl20	3	0.96984	0.96989	0.999994	20311	0	0.030161	0.07225	0.930582	1634	3
9130008F23Rik	3	0.71733	0.745	0.999994	15309	1	0.030176	0.072282	0.930582	1635	1
Vsnl1	3	0.79281	0.7995	0.999994	16522	1	0.030184	0.0723	0.930582	1636	2
Il17re	3	0.73123	0.75436	0.999994	15525	1	0.030203	0.072346	0.930582	1637	2
Nkd1	3	0.96975	0.96979	0.999994	20310	0	0.030248	0.072449	0.930582	1638	3
Ccdc97	3	0.77538	0.78606	0.999994	16234	1	0.030273	0.072515	0.930582	1639	1
Slco1c1	3	0.96971	0.96974	0.999994	20309	0	0.030292	0.072558	0.930582	1640	3
Srpx	3	0.96969	0.96973	0.999994	20308	0	0.030306	0.072585	0.930582	1641	3
Piga	3	0.96969	0.96972	0.999994	20307	0	0.030311	0.072593	0.930582	1642	3
Loh12cr1	3	0.21973	0.35228	0.999994	7222	1	0.030322	0.072621	0.930582	1643	1
Srxn1	3	0.96966	0.96969	0.999994	20305	0	0.03034	0.072655	0.930582	1644	3
Stc1	3	0.55164	0.64932	0.999994	13335	1	0.03037	0.072719	0.930582	1645	1
Foxs1	3	0.96962	0.96965	0.999994	20304	0	0.030379	0.072739	0.930582	1646	3
Col19a1	3	0.41569	0.55853	0.999994	11429	1	0.030407	0.072813	0.930961	1647	2
Gusb	3	0.39907	0.54145	0.999994	11090	1	0.030468	0.072931	0.931074	1648	2
Pou5f2	3	0.8863	0.88619	0.999994	18340	0	0.0305	0.073004	0.931074	1649	2
Sbspon	3	0.96949	0.96952	0.999994	20303	0	0.030514	0.073036	0.931074	1650	3
Epx	3	0.57728	0.66258	0.999994	13609	1	0.030517	0.07304	0.931074	1651	2
Pqlc2	3	0.93254	0.93249	0.999994	19412	0	0.030519	0.073043	0.931074	1652	2
Vmn1r171	3	0.22015	0.35274	0.999994	7229	1	0.030565	0.073149	0.931319	1653	2
Hook2	3	0.96943	0.96947	0.999994	20301	0	0.030568	0.07315	0.931319	1654	3
Srsf6	3	0.96941	0.96944	0.999994	20300	0	0.030592	0.073204	0.931371	1655	3
Tinagl1	3	0.7354	0.75715	0.999994	15584	1	0.030612	0.073251	0.931371	1656	2
Acacb	3	0.96934	0.96937	0.999994	20299	0	0.030655	0.07335	0.931371	1657	3
Spty2d1	3	0.39272	0.53483	0.999994	10950	1	0.030663	0.073366	0.931371	1658	2
Esp3	3	0.9693	0.96934	0.999994	20298	0	0.030699	0.073451	0.931371	1659	3
Ppp1r14d	3	0.96928	0.96932	0.999994	20297	0	0.030718	0.073492	0.931371	1660	3
Ltc4s	3	0.96927	0.96931	0.999994	20296	0	0.030733	0.073529	0.931371	1661	3
Olfr58	3	0.28718	0.42454	0.999994	8672	1	0.03076	0.073588	0.931371	1662	2
Asb13	3	0.7587	0.77364	0.999994	15951	1	0.030761	0.073589	0.931371	1663	2
NonTargetingControlGuideForMouse_0106	1	0.96923	0.96927	0.999994	20295	0	0.030766	0.073597	0.931371	1664	1
Pcgf3	3	0.45988	0.60349	0.999994	12351	1	0.030789	0.073645	0.931397	1665	2
Men1	3	0.071019	0.15756	0.974034	3397	1	0.030809	0.073687	0.931397	1666	2
Nr5a1	3	0.96915	0.96919	0.999994	20294	0	0.03085	0.073778	0.931985	1667	3
Cnr1	3	0.9691	0.96915	0.999994	20293	0	0.030899	0.07389	0.93215	1668	3
Nucb2	3	0.22532	0.35839	0.999994	7343	2	0.030906	0.073904	0.93215	1669	1
Col6a6	3	0.96902	0.96908	0.999994	20290	0	0.030982	0.074071	0.93215	1670	3
Rras	3	0.9436	0.9436	0.999994	19679	0	0.031003	0.07411	0.93215	1671	3
Mmp17	3	0.96898	0.96904	0.999994	20288	0	0.031017	0.074136	0.93215	1672	3
Slc12a6	3	0.67204	0.71604	0.999994	14705	1	0.031023	0.07415	0.93215	1673	2
Mrgprb2	3	0.40847	0.55123	0.999994	11268	1	0.031032	0.074173	0.93215	1674	2
Pcdh8	3	0.96896	0.96902	0.999994	20286	0	0.031036	0.074183	0.93215	1675	3
Plin4	3	0.75582	0.7715	0.999994	15914	1	0.031079	0.074276	0.93215	1676	2
Mef2b	3	0.96886	0.9689	0.999994	20285	0	0.031144	0.074409	0.93215	1677	3
Adprh	3	0.79035	0.79758	0.999994	16481	1	0.031154	0.074433	0.93215	1678	2
Chst11	3	0.84453	0.84466	0.999994	17472	1	0.031164	0.074453	0.93215	1679	2
Camkk1	3	0.96884	0.96889	0.999994	20284	0	0.031164	0.074454	0.93215	1680	3
Cdc42ep2	3	0.96881	0.96886	0.999994	20283	0	0.031189	0.074514	0.93215	1681	3
Ifngr2	3	0.25392	0.38912	0.999994	7939	1	0.031198	0.074529	0.93215	1682	1
Nab2	3	0.0084481	0.021739	0.81602	561	1	0.03123	0.074595	0.93215	1683	2
Rab3il1	3	0.54957	0.64826	0.999994	13311	1	0.031246	0.074624	0.93215	1684	1
Dscr3	3	0.93212	0.93207	0.999994	19402	0	0.031248	0.074634	0.93215	1685	2
Olfr1186	3	0.72347	0.7491	0.999994	15405	1	0.031305	0.074764	0.93215	1686	2
Pdlim2	3	0.96866	0.96871	0.999994	20281	0	0.031342	0.074844	0.93215	1687	3
Gpr33	3	0.82324	0.82507	0.999994	17063	1	0.031342	0.074847	0.93215	1688	2
Actl6b	3	0.16893	0.2962	0.999994	6157	1	0.031352	0.074868	0.93215	1689	2
Tmem55b	3	0.22314	0.356	0.999994	7293	1	0.031361	0.074891	0.93215	1690	2
Olfr355	3	0.96862	0.96867	0.999994	20280	0	0.031381	0.074932	0.93215	1691	3
Clk1	3	0.84985	0.84978	0.999994	17579	1	0.031392	0.074961	0.93215	1692	2
Ficd	3	0.89945	0.89926	0.999994	18684	0	0.031399	0.074975	0.93215	1693	2
Snd1	3	0.5789	0.6634	0.999994	13638	1	0.031427	0.075049	0.93215	1694	2
Olfr118	3	0.96856	0.96861	0.999994	20279	0	0.031441	0.075074	0.93215	1695	3
Gimap6	3	0.50844	0.62815	0.999994	12866	1	0.031441	0.075075	0.93215	1696	2
Tapbpl	3	0.69477	0.73019	0.999994	15003	1	0.03149	0.07518	0.932369	1697	2
Gpr142	3	0.96851	0.96856	0.999994	20278	0	0.03149	0.075181	0.932369	1698	3
Spire2	3	0.96359	0.9636	0.999994	20165	0	0.031541	0.075295	0.933231	1699	3
Spata21	3	0.18642	0.31562	0.999994	6536	1	0.031616	0.075465	0.933613	1700	2
BC061237	3	0.96837	0.96843	0.999994	20277	0	0.031634	0.075506	0.933613	1701	3
Taf12	3	0.3243	0.46367	0.999994	9439	1	0.031636	0.075509	0.933613	1702	1
Kcnj15	3	0.77098	0.78277	0.999994	16166	1	0.031645	0.075526	0.933613	1703	2
Sostdc1	3	0.2298	0.36326	0.999994	7441	1	0.031654	0.075547	0.933613	1704	2
Fam227a	3	0.042151	0.098278	0.939878	2195	2	0.031684	0.075615	0.933796	1705	1
Ppm1a	3	0.96829	0.96835	0.999994	20276	0	0.031709	0.075671	0.933796	1706	3
Trpc7	3	0.034745	0.082308	0.934993	1845	2	0.031733	0.075714	0.933796	1707	1
Psmb11	3	0.96823	0.96828	0.999994	20274	0	0.031768	0.075788	0.933796	1708	3
Olfr982	3	0.61608	0.68364	0.999994	14041	1	0.031781	0.075817	0.933796	1709	2
Tctn1	3	0.96821	0.96825	0.999994	20273	0	0.031793	0.075842	0.933796	1710	3
Ptpn13	3	0.57324	0.66044	0.999994	13557	1	0.031815	0.075887	0.933796	1711	2
Rhot2	3	0.62936	0.69097	0.999994	14187	1	0.03183	0.075917	0.933796	1712	2
Hist1h2ba	3	0.96812	0.96817	0.999994	20272	0	0.031878	0.076023	0.934459	1713	3
Cartpt	3	0.96806	0.96811	0.999994	20270	0	0.031938	0.076156	0.934459	1714	3
Il6	3	0.52795	0.63758	0.999994	13080	1	0.031938	0.076158	0.934459	1715	2
Guf1	3	0.96804	0.96809	0.999994	20269	0	0.031963	0.076211	0.934459	1716	3
Acsl4	3	0.44923	0.59259	0.999994	12129	1	0.031967	0.076217	0.934459	1717	2
Aloxe3	3	0.70274	0.73529	0.999994	15100	1	0.031976	0.076237	0.934459	1718	2
Spink6	3	0.2628	0.39854	0.999994	8136	1	0.032015	0.076325	0.934525	1719	2
Nanos2	3	0.96795	0.968	0.999994	20268	0	0.032048	0.076404	0.934525	1720	3
Chst4	3	0.68027	0.72113	0.999994	14792	1	0.032053	0.076418	0.934525	1721	2
Trim8	3	0.96795	0.968	0.999994	20267	0	0.032053	0.07642	0.934525	1722	3
Coro2b	3	0.7078	0.73864	0.999994	15172	1	0.032119	0.076569	0.935026	1723	2
Saysd1	3	0.42281	0.56581	0.999994	11581	1	0.032122	0.076575	0.935026	1724	2
Gipc2	3	0.96785	0.9679	0.999994	20266	0	0.032154	0.076641	0.935026	1725	3
NonTargetingControlGuideForMouse_0790	1	0.96783	0.96788	0.999994	20265	0	0.032174	0.07668	0.935026	1726	1
Bpifb6	3	0.43614	0.57932	0.999994	11853	1	0.032219	0.076784	0.935026	1727	2
Slc25a47	3	0.96776	0.96781	0.999994	20263	0	0.032239	0.07684	0.935026	1728	3
NonTargetingControlGuideForMouse_0934	1	0.96776	0.9678	0.999994	20262	0	0.03224	0.076844	0.935026	1729	1
Syndig1	3	0.44037	0.58363	0.999994	11952	2	0.032268	0.076913	0.935026	1730	1
Egln3	3	0.96771	0.96775	0.999994	20261	0	0.03229	0.076956	0.935026	1731	3
Gm15881	3	0.53812	0.64257	0.999994	13185	1	0.032316	0.077022	0.935026	1732	1
Rnf103	3	0.96768	0.96772	0.999994	20260	0	0.032325	0.077039	0.935026	1733	3
Gm9992	2	0.96766	0.9677	0.999994	20259	0	0.03234	0.077073	0.935026	1734	2
Phgr1	3	0.22028	0.35288	0.999994	7234	1	0.032365	0.077128	0.935026	1735	2
Olfr32	3	0.96761	0.96765	0.999994	20258	0	0.032385	0.077174	0.935026	1736	3
Tnni1	3	0.96759	0.96762	0.999994	20257	0	0.032411	0.077236	0.935026	1737	3
Rad54l2	3	0.42697	0.57001	0.999994	11658	1	0.032414	0.077242	0.935026	1738	1
Avpr2	3	0.96758	0.96761	0.999994	20256	0	0.032421	0.077258	0.935026	1739	3
Nxnl1	3	0.71397	0.74274	0.999994	15262	1	0.032462	0.077354	0.935026	1740	2
2810006K23Rik	3	0.94675	0.94682	0.999994	19755	0	0.032463	0.077355	0.935026	1741	3
Krt25	3	0.96752	0.96756	0.999994	20255	0	0.032476	0.077388	0.935026	1742	3
Bag1	3	0.84361	0.84376	0.999994	17450	1	0.032501	0.077443	0.935026	1743	2
Bard1	3	0.87415	0.87409	0.999994	18119	0	0.032511	0.077459	0.935026	1744	2
NonTargetingControlGuideForMouse_0947	1	0.96746	0.9675	0.999994	20253	0	0.032538	0.077522	0.935026	1745	1
Gpr63	3	0.90931	0.90915	0.999994	18899	0	0.032559	0.07757	0.935026	1746	2
Msgn1	3	0.47861	0.6143	0.999994	12574	1	0.032559	0.077571	0.935026	1747	1
Apip	3	0.35397	0.49482	0.999994	10078	2	0.032608	0.077674	0.935635	1748	1
Cdh6	3	0.52569	0.63652	0.999994	13058	1	0.032626	0.07771	0.935635	1749	2
Sphk1	3	0.4633	0.60698	0.999994	12418	1	0.032705	0.077902	0.936623	1750	2
Nck2	3	0.8863	0.88619	0.999994	18332	0	0.032754	0.078013	0.936623	1751	2
Gm5431	2	0.96724	0.96726	0.999994	20250	0	0.032765	0.078037	0.936623	1752	2
Afg3l1	3	0.96722	0.96725	0.999994	20249	0	0.032776	0.078057	0.936623	1753	3
Gucy1b3	3	0.34183	0.48217	0.999994	9817	1	0.032802	0.078115	0.936623	1754	2
Cabin1	3	0.96718	0.96721	0.999994	20248	0	0.032816	0.078149	0.936623	1755	3
Esp38	3	0.96718	0.96721	0.999994	20247	0	0.032821	0.078159	0.936623	1756	3
Zfhx4	3	0.95611	0.95625	0.999994	19976	0	0.032847	0.078214	0.936623	1757	3
1700054O13Rik	3	0.5386	0.64281	0.999994	13190	1	0.032851	0.078223	0.936623	1758	2
Acat1	3	0.75074	0.76786	0.999994	15843	1	0.032857	0.078237	0.936623	1759	2
S100a1	3	0.96709	0.96712	0.999994	20245	0	0.032913	0.078364	0.936639	1760	3
Kazald1	3	0.96708	0.96711	0.999994	20244	0	0.032923	0.078385	0.936639	1761	3
Olfr1312	3	0.96707	0.9671	0.999994	20243	0	0.032934	0.078411	0.936639	1762	3
Ucp1	3	0.96706	0.96709	0.999994	20242	0	0.032944	0.078434	0.936639	1763	3
Olfr401	3	0.967	0.96703	0.999994	20241	0	0.033	0.07857	0.936639	1764	3
Anks4b	3	0.96697	0.967	0.999994	20240	0	0.033031	0.078634	0.936639	1765	3
NonTargetingControlGuideForMouse_0767	1	0.96696	0.96699	0.999994	20239	0	0.033035	0.078645	0.936639	1766	1
Olfr148	3	0.96696	0.96699	0.999994	20238	0	0.033036	0.078648	0.936639	1767	3
Aass	3	0.22983	0.36329	0.999994	7442	2	0.033045	0.078665	0.936639	1768	1
Olfr1084	3	0.96692	0.96695	0.999994	20237	0	0.033082	0.078738	0.936639	1769	3
Socs5	3	0.0082999	0.021373	0.815574	549	1	0.033094	0.078763	0.936639	1770	1
Cystm1	3	0.95905	0.95916	0.999994	20057	0	0.033098	0.078772	0.936639	1771	3
Aard	3	0.73408	0.75625	0.999994	15571	1	0.033142	0.07888	0.936947	1772	2
Vmn1r67	3	0.93185	0.93179	0.999994	19393	0	0.033156	0.078911	0.936947	1773	2
Col6a3	3	0.38211	0.52395	0.999994	10701	1	0.033165	0.078932	0.936947	1774	2
Gata4	3	0.10071	0.21411	0.984914	4575	2	0.033191	0.078991	0.937122	1775	1
Piezo1	3	0.54533	0.64618	0.999994	13265	1	0.033288	0.079223	0.937147	1776	1
Lrp6	3	0.062192	0.13993	0.9667	3047	1	0.033301	0.079253	0.937147	1777	2
Olfr1219	3	0.83368	0.83447	0.999994	17267	1	0.03331	0.079277	0.937147	1778	2
Zfp551	3	0.34582	0.48638	0.999994	9899	2	0.033337	0.079329	0.937147	1779	1
Pnpla8	3	0.71235	0.74164	0.999994	15239	1	0.033369	0.079402	0.937147	1780	2
Hspbap1	3	0.8863	0.88619	0.999994	18461	0	0.033378	0.07942	0.937147	1781	2
Fnta	3	0.14163	0.26556	0.999994	5572	2	0.033385	0.079433	0.937147	1782	1
Gm806	3	0.96659	0.96661	0.999994	20233	0	0.033406	0.079476	0.937147	1783	3
Fbxo6	3	0.90696	0.90686	0.999994	18855	0	0.033434	0.079538	0.937147	1784	2
Nmrk1	3	0.96654	0.96656	0.999994	20232	0	0.033457	0.079593	0.937147	1785	3
Zfp110	3	0.80574	0.80999	0.999994	16739	1	0.033466	0.079611	0.937147	1786	2
Hoxa4	3	0.18551	0.3146	0.999994	6519	2	0.033483	0.079648	0.937147	1787	1
Bgn	3	0.9665	0.96651	0.999994	20231	0	0.033504	0.07969	0.937147	1788	3
Ccdc149	3	0.92575	0.92565	0.999994	19261	0	0.033514	0.079714	0.937147	1789	2
Olfr713	3	0.22364	0.35658	0.999994	7308	1	0.033531	0.079754	0.937147	1790	2
Lmtk3	3	0.8863	0.88619	0.999994	18238	0	0.033628	0.079988	0.937147	1791	1
Amotl2	3	0.78693	0.79486	0.999994	16425	1	0.033677	0.080092	0.937147	1792	2
Cyp2c66	3	0.45681	0.60032	0.999994	12290	1	0.033709	0.080163	0.937147	1793	2
Slc7a8	3	0.96625	0.96628	0.999994	20229	0	0.033747	0.08025	0.937147	1794	3
Plekhb2	3	0.056635	0.12858	0.959509	2821	2	0.033774	0.080314	0.937147	1795	1
Stxbp2	3	0.96621	0.96623	0.999994	20228	0	0.033794	0.080361	0.937147	1796	3
Ppp3ca	3	0.94526	0.94529	0.999994	19720	0	0.033816	0.0804	0.937147	1797	3
Gm4791	3	0.092332	0.19846	0.982884	4231	2	0.033823	0.080415	0.937147	1798	1
Zfp287	3	0.66533	0.71199	0.999994	14631	1	0.033871	0.080516	0.937147	1799	2
Setd7	3	0.44606	0.5894	0.999994	12066	1	0.033874	0.080525	0.937147	1800	2
NonTargetingControlGuideForMouse_0604	1	0.96612	0.96616	0.999994	20226	0	0.03388	0.080541	0.937147	1801	1
Ube2u	3	0.8863	0.88619	0.999994	18259	0	0.03392	0.080623	0.937147	1802	2
Arl4d	3	0.96607	0.9661	0.999994	20225	0	0.033934	0.080649	0.937147	1803	3
Rbl1	3	0.96407	0.96407	0.999994	20178	0	0.033972	0.080742	0.937147	1804	3
Lilra6	3	0.966	0.96603	0.999994	20224	0	0.034002	0.080798	0.937147	1805	3
F830045P16Rik	3	0.12491	0.24666	0.993845	5215	1	0.034017	0.080829	0.937147	1806	2
Fam155a	3	0.96597	0.96601	0.999994	20223	0	0.034033	0.080876	0.937147	1807	3
Bzw1	3	0.96595	0.96599	0.999994	20222	0	0.034049	0.080906	0.937147	1808	3
Fam81a	3	0.82818	0.82944	0.999994	17161	1	0.03405	0.080908	0.937147	1809	2
Rasgef1a	3	0.86952	0.86946	0.999994	18005	0	0.034065	0.080945	0.937147	1810	2
Dscam	3	0.96587	0.96592	0.999994	20220	0	0.034127	0.081078	0.937147	1811	3
Olfr316	3	0.96587	0.96591	0.999994	20219	0	0.034132	0.081092	0.937147	1812	3
Mfng	3	0.96586	0.96591	0.999994	20218	0	0.034143	0.081118	0.937147	1813	3
Rfxank	3	0.9266	0.92652	0.999994	19281	0	0.034162	0.081154	0.937147	1814	2
Hdlbp	3	0.83422	0.83495	0.999994	17276	1	0.034211	0.081257	0.937147	1815	2
Pigp	3	0.80175	0.80676	0.999994	16675	1	0.034246	0.081344	0.937147	1816	2
Pkig	3	0.96575	0.9658	0.999994	20217	0	0.034247	0.081346	0.937147	1817	3
Dynll2	3	0.93188	0.93182	0.999994	19394	0	0.034256	0.081366	0.937147	1818	2
Dkk3	3	0.31236	0.45117	0.999994	9196	2	0.03426	0.081374	0.937147	1819	1
Rpl10l	3	0.63342	0.69328	0.999994	14234	1	0.034305	0.081474	0.937147	1820	2
Olfr995	3	0.90536	0.90526	0.999994	18812	0	0.034308	0.081479	0.937147	1821	2
Olfr1225	3	0.96568	0.96572	0.999994	20216	0	0.034321	0.081507	0.937147	1822	3
Gm12171	3	0.30273	0.44103	0.999994	8987	2	0.034357	0.081583	0.937147	1823	1
Olfr1196	3	0.96564	0.96568	0.999994	20215	0	0.034358	0.081584	0.937147	1824	3
Kank4	3	0.96564	0.96567	0.999994	20214	0	0.034363	0.081599	0.937147	1825	3
Zfp1	3	0.15768	0.2836	0.999994	5926	2	0.034405	0.081695	0.937147	1826	1
Olfr1164	3	0.96557	0.96561	0.999994	20213	0	0.034426	0.081741	0.937147	1827	3
Hs3st5	3	0.86833	0.86825	0.999994	17977	0	0.034433	0.081756	0.937147	1828	2
Gm9733	3	0.25698	0.39232	0.999994	8007	2	0.034454	0.081795	0.937147	1829	1
Calb1	3	0.96552	0.96556	0.999994	20212	0	0.034484	0.081856	0.937147	1830	3
Gm5416	3	0.96551	0.96555	0.999994	20211	0	0.034494	0.08188	0.937147	1831	3
Brwd1	3	0.9655	0.96554	0.999994	20210	0	0.0345	0.081893	0.937147	1832	3
Ift46	3	0.9655	0.96554	0.999994	20209	0	0.034505	0.081904	0.937147	1833	3
Qrfp	3	0.96546	0.96549	0.999994	20208	0	0.034542	0.081973	0.937147	1834	3
Tmem117	3	0.43551	0.57869	0.999994	11837	2	0.034551	0.081997	0.937147	1835	1
Efcab5	3	0.18906	0.31854	0.999994	6588	1	0.034561	0.082025	0.937147	1836	2
Lamp5	3	0.77606	0.78659	0.999994	16245	1	0.034599	0.082101	0.937147	1837	2
Tfap2e	3	0.38975	0.53185	0.999994	10889	1	0.03461	0.082125	0.937147	1838	2
Tmprss11g	3	0.96537	0.9654	0.999994	20207	0	0.034626	0.082156	0.937147	1839	3
Col1a1	3	0.95827	0.95841	0.999994	20039	0	0.03464	0.082184	0.937147	1840	3
Hp1bp3	3	0.80544	0.80975	0.999994	16733	1	0.034648	0.082206	0.937147	1841	2
Impg1	3	0.96535	0.96538	0.999994	20206	0	0.034653	0.082214	0.937147	1842	3
Olfr531	3	0.96264	0.96268	0.999994	20140	0	0.034659	0.082226	0.937147	1843	3
Ptprk	3	0.95786	0.95799	0.999994	20028	0	0.034679	0.082266	0.937147	1844	3
Olfr765	3	0.94773	0.94785	0.999994	19779	0	0.034689	0.082287	0.937147	1845	3
Btbd16	3	0.96531	0.96533	0.999994	20205	0	0.034695	0.082301	0.937147	1846	3
1700013G24Rik	3	0.42766	0.5707	0.999994	11670	1	0.034696	0.082305	0.937147	1847	2
Bcl6b	3	0.89919	0.89898	0.999994	18681	0	0.034709	0.082329	0.937147	1848	2
A430005L14Rik	3	0.090561	0.19507	0.982884	4164	1	0.034745	0.082412	0.937147	1849	1
4931414P19Rik	3	0.92277	0.92262	0.999994	19186	0	0.034748	0.082417	0.937147	1850	2
Zscan5b	3	0.73862	0.75942	0.999994	15636	1	0.034793	0.082511	0.937147	1851	1
Spata31d1c	3	0.8863	0.88619	0.999994	18523	0	0.034817	0.082566	0.937147	1852	2
Lrrc18	3	0.96159	0.96164	0.999994	20116	0	0.034842	0.082616	0.937147	1853	3
Ttc22	3	0.96514	0.96517	0.999994	20204	0	0.034864	0.082666	0.937147	1854	3
Fam160a1	3	0.16259	0.28907	0.999994	6019	1	0.034867	0.08267	0.937147	1855	2
Arf4	3	0.28137	0.41836	0.999994	8540	2	0.034891	0.082719	0.937147	1856	1
Kncn	3	0.96511	0.96515	0.999994	20203	0	0.034891	0.082719	0.937147	1857	3
Ebag9	3	0.93799	0.93803	0.999994	19551	0	0.034896	0.082727	0.937147	1858	2
Gm13152	3	0.96509	0.96514	0.999994	20202	0	0.034907	0.082752	0.937147	1859	3
Vmn2r59	3	0.4533	0.59671	0.999994	12221	1	0.034916	0.082776	0.937147	1860	2
Sult1e1	3	0.84146	0.84173	0.999994	17413	1	0.034985	0.082941	0.937323	1861	2
Ptpre	3	0.017599	0.043621	0.870312	1053	2	0.034988	0.082944	0.937323	1862	1
Pip	3	0.965	0.96504	0.999994	20200	0	0.034997	0.082963	0.937323	1863	3
Raly	3	0.94685	0.94692	0.999994	19759	0	0.035005	0.082983	0.937323	1864	3
Tmod1	3	0.8452	0.8453	0.999994	17487	1	0.035025	0.083029	0.937323	1865	2
Rapgef4	3	0.11676	0.23734	0.993845	5024	2	0.035036	0.083058	0.937323	1866	1
Olfr814	3	0.93026	0.93017	0.999994	19360	0	0.035085	0.083172	0.937979	1867	2
Ttc39d	3	0.93553	0.93559	0.999994	19490	0	0.035104	0.083222	0.937979	1868	2
Gif	3	0.96485	0.96488	0.999994	20199	0	0.035151	0.083325	0.937979	1869	3
Notum	3	0.9648	0.96483	0.999994	20198	0	0.035199	0.083428	0.937979	1870	3
Prr24	3	0.96477	0.9648	0.999994	20197	0	0.035226	0.083489	0.937979	1871	3
Plk5	3	0.3635	0.5047	0.999994	10284	1	0.03523	0.0835	0.937979	1872	2
Mmp28	3	0.96475	0.96479	0.999994	20196	0	0.035247	0.083532	0.937979	1873	3
Snx27	3	0.5705	0.65904	0.999994	13526	1	0.035279	0.083606	0.937979	1874	2
Scn11a	3	0.60868	0.67951	0.999994	13951	1	0.035293	0.083634	0.937979	1875	2
Cbln1	3	0.96469	0.96472	0.999994	20194	0	0.035306	0.083665	0.937979	1876	3
Olfr13	3	0.96468	0.96471	0.999994	20193	0	0.035322	0.083692	0.937979	1877	3
Ces2c	3	0.042103	0.098172	0.939878	2193	1	0.035327	0.083705	0.937979	1878	2
Csgalnact2	3	0.96467	0.96469	0.999994	20192	0	0.035333	0.08372	0.937979	1879	3
Qdpr	3	0.5806	0.66429	0.999994	13652	1	0.035343	0.08374	0.937979	1880	2
NonTargetingControlGuideForMouse_0044	1	0.96463	0.96465	0.999994	20191	0	0.035371	0.083812	0.938281	1881	1
Fgf5	3	0.96455	0.96457	0.999994	20190	0	0.035451	0.083985	0.938775	1882	3
Hprt	3	0.65873	0.70801	0.999994	14552	1	0.035473	0.08404	0.938775	1883	1
Cyp4f18	3	0.96451	0.96452	0.999994	20189	0	0.035494	0.084088	0.938775	1884	3
AU019823	3	0.28357	0.42068	0.999994	8591	1	0.035502	0.084101	0.938775	1885	2
Rbm15b	3	0.96444	0.96445	0.999994	20188	0	0.035564	0.084234	0.938775	1886	3
Zfp964	3	0.93588	0.93594	0.999994	19499	0	0.03557	0.084247	0.938775	1887	2
A530016L24Rik	3	0.96438	0.9644	0.999994	20186	0	0.035617	0.084352	0.938775	1888	3
Vamp7	3	0.8863	0.88619	0.999994	18465	0	0.035618	0.084356	0.938775	1889	2
Rnf144a	3	0.96438	0.96439	0.999994	20185	0	0.035623	0.084365	0.938775	1890	3
Mrc2	3	0.42906	0.57214	0.999994	11697	1	0.035632	0.084389	0.938775	1891	2
Spatc1	3	0.96435	0.96436	0.999994	20184	0	0.03565	0.08442	0.938775	1892	3
Sox4	3	0.96434	0.96435	0.999994	20183	0	0.03566	0.084445	0.938775	1893	3
Gpr133	3	0.65294	0.70458	0.999994	14484	1	0.035667	0.08446	0.938775	1894	2
Ptrhd1	3	0.96431	0.96432	0.999994	20182	0	0.035687	0.084508	0.938775	1895	3
Vmn1r189	3	0.9643	0.9643	0.999994	20181	0	0.035703	0.084542	0.938775	1896	3
Ssfa2	3	0.19251	0.32236	0.999994	6660	1	0.035715	0.084569	0.938775	1897	2
Cggbp1	3	0.96425	0.96426	0.999994	20180	0	0.035747	0.084635	0.938918	1898	3
Pou2f3	3	0.92365	0.92352	0.999994	19212	0	0.035764	0.084671	0.938918	1899	2
Nme4	3	0.66006	0.70882	0.999994	14565	1	0.035872	0.084908	0.939464	1900	2
Sncb	3	0.96406	0.96407	0.999994	20177	0	0.035936	0.085031	0.939464	1901	3
Pitpnc1	3	0.77299	0.78423	0.999994	16198	1	0.035958	0.085073	0.939464	1902	1
4930526D03Rik	3	0.14362	0.26783	0.999994	5626	2	0.036006	0.085179	0.939464	1903	1
Tmem211	3	0.69468	0.73013	0.999994	15001	1	0.036022	0.085213	0.939464	1904	2
Vmn2r115	3	0.56638	0.65687	0.999994	13477	1	0.036053	0.085286	0.939464	1905	2
Caprin2	3	0.022121	0.053995	0.885362	1283	2	0.036055	0.08529	0.939464	1906	1
Rtp2	3	0.96395	0.96395	0.999994	20176	0	0.036055	0.08529	0.939464	1907	3
Spry3	3	0.63586	0.69467	0.999994	14259	1	0.036083	0.085351	0.939464	1908	2
Tmem259	3	0.96391	0.96392	0.999994	20175	0	0.036093	0.085373	0.939464	1909	3
Gclm	3	0.9639	0.96391	0.999994	20174	0	0.036098	0.085382	0.939464	1910	3
Olfr1391	3	0.62044	0.68603	0.999994	14088	1	0.036103	0.085388	0.939464	1911	1
Akap8	3	0.96386	0.96387	0.999994	20172	0	0.036142	0.085474	0.939464	1912	3
Fam105a	3	0.96381	0.96383	0.999994	20171	0	0.036185	0.085568	0.939464	1913	3
Dcx	3	0.75282	0.76932	0.999994	15873	1	0.036193	0.085585	0.939464	1914	2
Asb8	3	0.098566	0.21015	0.982884	4500	2	0.0362	0.085601	0.939464	1915	1
Vdac3	3	0.96378	0.9638	0.999994	20170	0	0.036223	0.085654	0.939464	1916	3
Gm9513	3	0.96372	0.96373	0.999994	20169	0	0.036283	0.085796	0.939464	1917	3
Tmem14a	3	0.45996	0.60358	0.999994	12355	2	0.036297	0.085828	0.939464	1918	1
Serpinb6e	3	0.56541	0.65637	0.999994	13466	1	0.036324	0.085879	0.939464	1919	2
1700042B14Rik	3	0.96366	0.96369	0.999994	20168	0	0.036338	0.08591	0.939464	1920	3
Ndrg4	3	0.50085	0.6246	0.999994	12790	1	0.036346	0.085928	0.939464	1921	2
Nt5c2	3	0.96362	0.96363	0.999994	20166	0	0.036381	0.08601	0.939464	1922	3
AU041133	3	0.8863	0.88619	0.999994	18266	0	0.036394	0.08604	0.939464	1923	2
Olfr203	3	0.96356	0.96357	0.999994	20164	0	0.036441	0.086142	0.939464	1924	3
Rln1	3	0.54518	0.64611	0.999994	13261	1	0.036443	0.086146	0.939464	1925	1
Pcdh17	3	0.22775	0.36102	0.999994	7398	1	0.036445	0.08615	0.939464	1926	2
Pla2g4f	3	0.96352	0.96353	0.999994	20163	0	0.036479	0.086219	0.939464	1927	3
Prop1	3	0.35777	0.49879	0.999994	10151	2	0.036491	0.08624	0.939464	1928	1
Gm9994	3	0.9635	0.96351	0.999994	20162	0	0.036501	0.086267	0.939464	1929	3
Rnf130	3	0.96348	0.9635	0.999994	20161	0	0.036523	0.086324	0.939464	1930	3
Mettl4	3	0.74835	0.7662	0.999994	15808	1	0.036526	0.086326	0.939464	1931	2
Slc39a2	3	0.94545	0.94548	0.999994	19728	0	0.036539	0.08635	0.939464	1932	3
Bin1	3	0.84751	0.84751	0.999994	17540	1	0.036556	0.086385	0.939464	1933	2
Galnt10	3	0.53401	0.64056	0.999994	13140	1	0.036588	0.086448	0.939464	1934	2
Slc38a5	3	0.96337	0.96339	0.999994	20159	0	0.036633	0.086545	0.939464	1935	3
Rab39b	3	0.73621	0.75774	0.999994	15594	1	0.036636	0.08655	0.939464	1936	2
Mgam	3	0.96336	0.96339	0.999994	20158	0	0.036638	0.086557	0.939464	1937	3
Chpf2	3	0.72601	0.7508	0.999994	15448	1	0.036647	0.086572	0.939464	1938	2
Tbc1d21	3	0.60711	0.67861	0.999994	13937	1	0.036657	0.086585	0.939464	1939	2
Tram1	3	0.32235	0.4616	0.999994	9404	1	0.036698	0.08668	0.939464	1940	2
Rps6kl1	3	0.65668	0.7068	0.999994	14532	1	0.036748	0.086794	0.939464	1941	2
Rogdi	3	0.83719	0.8377	0.999994	17342	1	0.036769	0.086833	0.939464	1942	2
Dtx3	3	0.84943	0.84935	0.999994	17575	1	0.036782	0.086861	0.939464	1943	2
Gpbp1	3	0.96321	0.96324	0.999994	20157	0	0.036786	0.086873	0.939464	1944	3
Tktl1	3	0.41874	0.56171	0.999994	11498	1	0.036819	0.086956	0.939464	1945	2
Vmn1r233	3	0.25147	0.38645	0.999994	7883	2	0.03683	0.086981	0.939464	1946	1
Gm614	3	0.95687	0.95699	0.999994	19996	0	0.03685	0.087026	0.939464	1947	3
4921524L21Rik	3	0.96315	0.96317	0.999994	20155	0	0.036852	0.087033	0.939464	1948	3
Spns3	3	0.32671	0.46618	0.999994	9490	2	0.036879	0.087092	0.939464	1949	1
Mblac1	3	0.96131	0.96136	0.999994	20110	0	0.036911	0.087155	0.939464	1950	3
Tnfrsf18	3	0.96308	0.96311	0.999994	20154	0	0.036918	0.087173	0.939464	1951	3
Slc18a2	3	0.38027	0.52205	0.999994	10662	2	0.036927	0.087192	0.939464	1952	1
Noxo1	3	0.96307	0.96309	0.999994	20153	0	0.036935	0.08721	0.939464	1953	3
Pitx3	3	0.96305	0.96308	0.999994	20152	0	0.036946	0.087233	0.939464	1954	3
Rad9b	3	0.63454	0.6939	0.999994	14249	1	0.036961	0.087258	0.939464	1955	2
Cmtm1	3	0.96303	0.96306	0.999994	20151	0	0.036968	0.087275	0.939464	1956	3
Gpr87	3	0.963	0.96302	0.999994	20150	0	0.037001	0.087343	0.939464	1957	3
Olfr1132	3	0.96299	0.96302	0.999994	20149	0	0.037007	0.087354	0.939464	1958	3
AA987161	3	0.6889	0.72654	0.999994	14915	1	0.037024	0.087397	0.939464	1959	2
Fam26d	3	0.96295	0.96298	0.999994	20148	0	0.037045	0.087448	0.939526	1960	3
Stard5	3	0.36026	0.50134	0.999994	10205	2	0.037073	0.087507	0.939597	1961	1
Plag1	3	0.9629	0.96292	0.999994	20147	0	0.037095	0.087557	0.939597	1962	3
Rora	3	0.8863	0.88619	0.999994	18260	0	0.037121	0.087615	0.939597	1963	2
Olfr398	3	0.40355	0.54608	0.999994	11185	1	0.037175	0.087726	0.939597	1964	2
Spdef	3	0.098513	0.21005	0.982884	4496	1	0.037185	0.087751	0.939597	1965	2
4930422G04Rik	3	0.24728	0.38195	0.999994	7800	1	0.037218	0.087819	0.939597	1966	2
Lrrc61	3	0.96278	0.96281	0.999994	20145	0	0.037222	0.087825	0.939597	1967	3
H2-T3	3	0.1629	0.28944	0.999994	6028	1	0.037266	0.087916	0.939597	1968	1
Rasa2	3	0.96273	0.96278	0.999994	20144	0	0.037267	0.087917	0.939597	1969	3
Utf1	3	0.96273	0.96277	0.999994	20143	0	0.037272	0.08793	0.939597	1970	3
Hsd17b12	3	0.28042	0.41739	0.999994	8512	2	0.037315	0.08802	0.939597	1971	1
Cypt4	3	0.96268	0.96272	0.999994	20142	0	0.037322	0.088036	0.939597	1972	3
Pamr1	3	0.96267	0.96271	0.999994	20141	0	0.037328	0.088046	0.939597	1973	3
Ap2a2	3	0.014365	0.036001	0.862537	872	2	0.037363	0.088129	0.939597	1974	1
Syce1l	3	0.59013	0.66932	0.999994	13759	1	0.037369	0.088141	0.939597	1975	2
Hdhd2	3	0.96261	0.96265	0.999994	20139	0	0.037389	0.088182	0.939597	1976	3
Olfr1193	3	0.67128	0.71558	0.999994	14694	1	0.037412	0.088235	0.939597	1977	2
NonTargetingControlGuideForMouse_0391	1	0.96256	0.96261	0.999994	20138	0	0.037441	0.088301	0.939597	1978	1
Gstm7	3	0.91539	0.9153	0.999994	19034	0	0.037491	0.088414	0.939597	1979	2
Rassf9	3	0.13734	0.2607	0.999994	5481	2	0.037557	0.088552	0.939597	1980	1
Anxa1	3	0.96243	0.96247	0.999994	20136	0	0.037572	0.088581	0.939597	1981	3
Olfr476	3	0.39875	0.54114	0.999994	11084	1	0.037593	0.088626	0.939597	1982	2
Rnf14	3	0.036588	0.086283	0.934993	1937	1	0.037605	0.088649	0.939597	1983	2
Bnc1	3	0.96237	0.96241	0.999994	20135	0	0.037634	0.088716	0.939597	1984	3
Olfr92	3	0.96228	0.96234	0.999994	20134	0	0.037717	0.088904	0.939597	1985	3
NonTargetingControlGuideForMouse_0583	1	0.96228	0.96234	0.999994	20133	0	0.037723	0.088913	0.939597	1986	1
Fermt2	3	0.96227	0.96233	0.999994	20132	0	0.037729	0.088928	0.939597	1987	3
Rslcan18	3	0.96224	0.9623	0.999994	20131	0	0.037762	0.088996	0.939597	1988	3
Naalad2	3	0.96223	0.96229	0.999994	20130	0	0.037768	0.089012	0.939597	1989	3
Olfr1412	3	0.96222	0.96228	0.999994	20129	0	0.037779	0.08904	0.939597	1990	3
Tceal3	3	0.96219	0.96225	0.999994	20128	0	0.037807	0.089096	0.939597	1991	3
Satb2	3	0.96218	0.96223	0.999994	20127	0	0.037824	0.089137	0.939597	1992	3
Ugt2b36	3	0.96217	0.96223	0.999994	20126	0	0.037829	0.08915	0.939597	1993	3
Spock2	3	0.27058	0.40696	0.999994	8302	2	0.037848	0.089198	0.939597	1994	1
Micalcl	3	0.96213	0.96219	0.999994	20125	0	0.037869	0.089239	0.939597	1995	3
Atg4d	3	0.3824	0.52425	0.999994	10715	2	0.037896	0.089304	0.939597	1996	1
Cd72	3	0.84194	0.84219	0.999994	17424	1	0.037932	0.08938	0.939597	1997	2
Csrnp2	3	0.25133	0.38631	0.999994	7879	2	0.037944	0.08941	0.939597	1998	1
Pcdh18	3	0.29802	0.43609	0.999994	8901	2	0.038041	0.08962	0.939597	1999	1
[truncated: 19,059 more rows]

## Sheet: Figure 1e
Relative Naa60 mRNA expression (Hprt1 normalized)
	parental		ntgB1		ntgC1		Naa60_24A4		Naa60_12A6		Naa60_13C3
R1	1.368	1.37765	1.38717	1.38365	1.35904	1.35065	0	0	0	0	0	0
R2	1.25433	1.22468	1.21704	1.21014	1.24335	1.24314	0	0	0	0	0	0
R3	1.38799	1.23016	1.38792	1.20378	1.35259	1.25159	0	0	0	0	0	0

## Sheet: Figure 1h
Cisplatin [mM], 24h	ntgB1					ntgC1					Naa60_24A4					Naa60_12A6					Naa60_13C3
0	100	100	100	100	100	100	100	100	100	100	100	100	100	100	100	100	100	100	100	100	100	100	100	100	100
0.0625	98.1104	98.603	82.574	81.2056	94.5752	95.6769	104.548	86.5506	91.6692	99.1884	94.7965	89.0803	95.0411	96.5246	100.678	97.5685	86.8296	94.8954	96.1934	97.4911	98.7803	102.811	95.5789	91.566	96.0487
0.25	68.8642	62.8631	15.1877	15.8832	46.3735	70.4313	81.9405	19.4177	23.7847	67.0432	91.1441	91.8138	90.7034	86.9674	98.7527	84.8008	81.4664	70.4502	71.6679	95.8695	74.9911	91.4098	70.7626	61.4893	95.2206
0.5	21.0477	39.0159	4.65745	4.9354	23.9575	18.5955	40.2024	7.78158	7.13335	34.9967	91.6392	67.7677	78.9696	75.2853	92.3742	70.2742	59.0631	67.3431	65.6558	97.2055	49.5323	54.7803	59.4748	54.3564	89.7551
1	1.12324	0.271974	0.408071	0.660284	1.26658	1.52032	8.92857	0.70459	0.900624	16.0013	43.5094	25.8542	13.8009	12.7499	50.0109	20.0931	20.3394	16.878	13.3496	75.1759	13.6649	18.4361	10.6373	13.4991	37.5725
2	0.713836	0.160712	0.55543	0.83636	0.824471	1.27211	2.0119	0.528443	1.14625	1.21737	1.59516	1.32403	1.40888	0.439652	2.27571	1.20021	1.222	0.317058	0.519563	9.65834	0.53286	0.613584	0.433683	3.02045	4.30616

## Sheet: Figure 1i
Days	ntg vehicle	ntg cisplatin 6mg/kg	Naa60_24A4 vehicle	Naa60_24A4 cisplatin 6mg/kg
7			1
8			1
9	1		1
10	1
11			1
12	1
20	1
21				1
23				1
23				1
25	1			1
26				1
27			1
31		1
37		1
40		1
45		1
55		1

## Sheet: Figure 1k
Carboplatin [mM], 24h	ntgB1			ntgC1			Naa60_24A4			Naa60_12A6			Naa60_13C3
0	100	100	100	100	100	100	100	100	100	100	100	100	100	100	100
1	79.3442	78.2415	92.1575	84.6811	89.4378	96.2495	96.6688	98.4039	97.7155	91.1162	91.7561	89.3038	97.7802	90.3763	95.4345
2	29.7225	29.2213	41.9284	38.3642	38.8797	45.4821	92.5582	92.9959	86.5798	80.6112	78.286	81.3297	79.6236	69.5369	69.5943
4	1.1974	1.1708	1.73429	7.12963	7.61678	22.8059	62.823	69.8519	25.218	57.8048	50.1577	31.6738	80.6008	53.4129	34.5696
8	0.828111	0.952709	0.78534	1.2037	0.775114	1.75097	26.5108	27.7224	0.849796	27.3305	21.6929	4.28051	36.3976	15.1351	2.73129
16	0.559534	0.769054	0.65445	0.884774	0.981811	0.734976	0.213538	1.1236	0.29798	1.70884	2.57624	1.02206	3.18494	0.494452	0.60249

## Sheet: Figure 1l
Days	ntg vehicle	ntg carboplatin 50mg/kg	Naa60_24A4 vehicle	Naa60_24A4 carboplatin 50mg/kg
5			1
5			1
6	1
7			1
7			1
8	1		1
9	1
10	1
12	1
14				1
16				1
16				1
17				1
29		1		1
31		1
34		1
35		1
36		1

## Sheet: Figure 2a
Median Pt atoms per cell
0.5 µM cisplatin, h	ntgB1			ntgC1			Lrrc8a -/-			Naa60_24A4			Naa60_12A6			Naa60_13C3
0	15.41	16.48	20.08	13.25	12.46	11.82	16.69	18.62	21.55	33.63	31.71	27.07	23.41	28.05	32.31	17.68	19.55	21.22
3	88.78	94.57	99.14	115.13	112.7	110.88	48.82	51.24	55.14	88.36	84.69	82.07	47.59	52.21	55.15	115.42	70.87	72.4
6	166.8	185.62	183.79	225.39	214.32	204.19	73.07	76.96	82.62	131.83	129.14	124.68	95.2	105.15	108.29	97.85	106.64	105.2
24	398.78	434.95	459.33	630.3	629.75	621.6	140.03	147.82	158.24	278.34	269.88	266.06	166.94	193.54	191.07	194.26	201.92	201.26

## Sheet: Figure 2c
yH2AX foci /nucleus		2 µM cisplatin, h
ntgB1 0h			ntgB1 3h			ntB1 6h			ntgB1 24h			ntgC1 0h			ntgC1 3h			ntgC1 6h			ntgC1 24h			Naa60_12A6 0			Naa60_12A6 3h			Naa60_12A6 6h			Naa60_12A6 24h			Naa60_24A4 0			Naa60_24A4 3h			Naa60_24A4 6h			Naa60_24A4 24h			Naa60_13C3 0
10	1	4	16	6	142	24	119	24	91	112	79	9	1	4	1	42	1	88	25	3	41	31	108	2	0	1	22	35	5	27	20	1	15	12	14	0	0	20	10	30	20	8	27	36	33	20	4	11	12
19	1	12	25	14	156	0	134	56	89	76	155	6	15	6	13	58	2	78	24	40	207	63	86	11	7	5	12	26	3	4	48	85	19	16	8	0	6	43	2	5	0	1	6	11	35	41	0	17	16
16	0	5	28	10	106	21	2	53	153	48	167	0	5	6	44	34	49	45	34	63	98	135	192	11	2	4	3	15	46	6	25	80	58	10	13	1	2	14	46	60	0	3	3	33	44	19	46	1	20
30	0	13	56	21	133	25	8	38	59	27	183	1	1	2	21	101	40	111	50	2	118	110	94	0	7	5	19	7	49	11	1	48	13	7	17	0	1	22	3	8	7	1	8	4	41	44	2	1	15
31	1	6	51	2	15	7	76	36	112	65	121	6	13	12	34	0	12	48	42	1	139	48	128	11	5	1	48	86	4	11	20	11	88	11	16	1	4	1	75	1	0	3	62	10	50	26	25	0	8
2	0	7	8	22	130	25	49	63	85	73	209	1	27	1	1	31	2	71	38	0	201	48	151	1	9	6	5	30	3	10	0	1	21	38	40	11	1	1	3	1	1	5	4	48	23	16	25	24	0
19	1	6	27	54	130	48	76	34	79	70	129	4	23	0	82	38	2	89	36	35	148	69	180	1	24	10	39	27	14	64	27	4	6	19	16	9	0	13	7	1	0	2	13	7	73	28	45	2	15
17	10	14	37	17	4	45	143	38	119	61	38	0	19	0	124	38	1	66	32	92	98	99	77	16	9	8	7	26	1	25	0	5	4	10	24	2	0	18	2	1	22	11	5	14	54	58	31	0	4
1	1	14	81	15	11	18	2	67	49	29	97	0	6	0	57	5	3	21	47	90	158	95	163	13	2	6	5	13	16	6	0	0	99	77	30	9	0	1	0	0	0	7	5	3	58	43	10	8	34
4	1	3	81	39	7	5	39	35	62	85	131	5	1	7	26	6	1	80	48	60	282	80	149	7	5	5	13	52	2	6	2	64	11	21	23	6	0	11	4	52	0	37	4	56	42	39	17	1	6
20	0	8	91	19	6	2	82	47	55	82	100	0	21	4	35	64	5	103	37	71	250	135	119	5	7	3	75	63	4	41	7	0	12	34	20	1	3	18	4	20	1	3	32	48	83	30	3	13	14
9	1	19	7	69	54	9	116	29	57	79	15	0	47	4	45	70	3	17	25	43	99	104	109	1	4	10	4	15	100	22	0	49	9	10	18	6	1	0	1	4	10	34	1	4	38	58	8	7	10
8	2	18	110	0	74	10	7	28	63	36	111	0	16	4	34	44	1	9	64	13	107	48	143	6	1	16	7	18	5	29	27	3	28	10	43	3	0	3	2	0	6	4	4	23	75	16	1	18	31
10	1	4	15	7	4	20	36	14	1	61	56	0	10	1	21	48	37	159	15	18	146	131	95	13	2	2	12	28	3	2	39	3	25	2	37	6	2	13	8	3	1	32	11	4	41	46	9	16	4
4	1	14	20	14	79	43	98	19	15	36	11	1	10	2	39	74	3	103	44	86	135	117	102	1	2	5	33	15	4	54	1	2	24	24	2	8	2	14	2	3	2	25	18	3	62	23	2	0	6
12	2	21	56	104	22	18	56	0	23	76	57	0	26	0	0	66	15	31	63	77	165	160	130	0	11	9	16	6	66	9	8	76	14	8	59	4	1	0	38	18	2	26	6	72	56	34	9	25	5
15	0	24	53	43	88	9	1	24	171	95	50	0	11	24	48	80	40	155	8	50	49	56	146	16	1	5	7	100	7	4	2	4	29	35	84	2	0	2	4	3	3	23	2	14	33	32	17	13	6
8	1	27	47	1	57	23	55	61	132	112	32	1	17	3	25	54	12	109	35	2	165	5	102	10	2	16	4	34	3	40	3	22	16	70	8	1	0	8	50	1	16	9	4	10	35	70	1	1	7
8	4	5	19	2	15	9	37	39	33	129	58	0	6	1	21	3	16	104	53	7	48	82	140	2	10	7	10	26	24	10	0	20	19	11	16	2	0	3	17	1	1	9	3	6	50	32	13	1	2
16	1	3	1	2	92	6	88	29	83	98	56	0	10	20	36	9	1	126	40	2	50	119	129	6	3	5	7	39	38	5	1	1	92	66	24	0	0	12	26	2	1	5	10	16	66	69	26	1	4
3	1	11	64	21	64	8	62	46	63	36	146	6	0	22	18	8	14	37	77	0	116	6	94	15	24	7	8	128	2	12	41	2	11	42	17	3	0	22	4	0	0	34	3	6	74	58	50	24	17
8	1	18	66	42	105	1	42	56	41	80	140	0	3	1	33	48	1	58	8	4	74	32	100	17	0	6	58	4	86	9	2	9	51	15	11	1	0	4	26	8	1	4	4	49	33	30	10	24	24
3	2	10	54	52	104	27	7	66	120	152	147	4	3	19	108	17	2	6	46	64	82	35	14	9	0	5	72	91	11	50	71	0	14	11	6	1	2	5	2	0	16	12	6	8	60	7	0	2	1
3	0	3	46	10	2	2	41	36	29	74	104	4	25	18	38	10	58	0	0	6	30	95	127	1	2	5	16	3	61	5	1	1	28	76	18	2	2	0	20	1	0	1	6	66	67	36	12	27	19
7	0	20	11	0	57	8	28	61	57	24	143	1	10	3	20	5	1	68	56	8	125	10	85	6	16	4	77	3	39	5	0	17	66	22	12	1	0	15	28	30	19	3	1	2	48	12	3	0	10
5	2	6	20	1	13	20	68	94	20	110	238	0	0	2	12	10	25	51	58	7	98	32	65	13	3	25	43	0	1	4	18	1	15	51	24	1	0	18	14	59	34	12	5	65	7	47	0	0	23
4	0	6	16	2	3	2	55	48	98	70	194	0	1	13	63	35	0	3	10	11	101	52	61	1	16	3	2	2	3	5	55	44	51	88	14	0	0	2	18	16	22	6	5	10	44	42	3	10	22
1	1	24	5	1	49	12	39	0	224	214	327	0	1	3	58	5	4	13	75	4	124	69	76	2	11	3	0	3	5	4	8	46	109	28	12	17	1	7	8	12	2	10	22	13	25	36	24	25	23
2	0	11	42	23	21	32	53	1	84	51	283	2	8	0	11	75	31	51	5	8	79	122	49	9	1	2	36	4	5	6	0	48	24	16	46	1	0	2	1	19	19	2	28	8	65	7	2	17	19
8	1	18	7	15	14	52	19	26	81	92	138	2	11	2	24	67	43	1	56	0	94	30	102	9	0	21	6	3	0	17	59	2	49	50	19	0	0	3	27	22	8	7	58	46	8	34	6	14	9
5	16	8	8	45	28	3	36	116	48	76	61	0	2	2	54	43	2	1	61	0	106	91	53	8	0	4	18	0	41	3	0	5	61	9	17	2	1	4	3	49	2	42	2	53	6	40	29	18	8
3	2	17	50	27	7	88	38	24	119	108	79	0	11	2	15	6	0	55	92	0	131	89	42	7	1	2	0	0	34	6	0	3	35	15	23	12	11	8	16	61	25	0	0	9	43	58	33	2	28
16	0	12	98	12	73	128	58	17	154	26	7	1	2	2	23	76	16	47	10	21	108	69	69	11	2	1	0	0	3	125	27	2	42	17	12	10	3	2	1	3	2	11	23	91	5	11	0	1	8
13	13	4	5	5	12	103	23	88	72	97	52	9	2	9	31	82	40	144	84	13	93	60	89	1	0	4	3	0	29	17	51	44	67	3	4	32	5	0	22	3	14	12	4	12	86	52	4	1	10
5	0	5	67	4	122	101	99	86	166	58	39	5	0	13	13	6	0	145	11	14	24	61	40	1	6	8	23	13	1	8	2	30	34	6	9	1	1	10	13	15	53	2	3	0	52	54	1	1	21
15	12	22	72	24	8	4	79	99	5	36	76	2	0	34	38	41	30	2	69	20	49	63	46	17	1	19	2	15	3	9	5	3	15	4	17	2	1	21	24	10	60	7	4	20	39	34	31	2	2
2	5	0	14	39	2	96	18	104	118	69	74	12	7	8	3	66	20	1	2	0	55	112	97	3	5	9	59	0	2	23	2	3	56	58	1	1	8	2	1	17	20	3	0	3	44	49	1	15	1
1	1	2	12	19	117	5	42	101	160	86	34	14	2	8	33	96	33	150	49	40	47	144	83	16	1	12	10	0	16	53	17	2	125	3	9	5	1	5	1	3	56	27	0	43	79	40	36	7	11
12	10	2	2	6	117	7	42	64	56	26	64	8	5	8	21	75	0	94	22	46	100	194	45	19	2	8	13	7	1	12	1	14	55	9	15	6	5	20	3	21	3	1	16	3	82	122	1	3	21
1	5	8	14	21	1	138	17	47	96	65	77	4	3	6	30	10	1	1	36	3	92	143	65	29	10	32	1	5	25	9	30	0	19	10	52	50	7	9	1	0	2	7	2	1	22	66	1	9	6
2	1	15	12	3	7	33	62	66	144	35	17	14	5	6	7	77	22	1	45	65	88	48	68	2	17	15	26	9	2	4	38	2	68	3	9	1	3	28	9	5	5	1	7	0	4	43	35	3	0
5	0	4	17	55	22	17	50	91	123	102	91	22	0	9	73	4	0	1	85	3	97	186	98	4	29	9	12	34	22	13	0	5	108	23	84	4	1	37	6	16	6	3	23	0	4	71	1	5	3
2	6	13	8	53	6	41	25	17	125	28	143	2	6	10	87	2	5	9	33	41	80	160	94	14	5	42	10	0	3	46	0	16	54	6	18	4	3	18	35	5	1	17	45	51	40	3	0	4	0
8	3	0	7	24	1	31	15	11	125	141	79	1	3	5	78	9	63	56	65	3	60	113	49	13	7	33	0	0	31	119	6	1	18	51	6	12	3	14	50	2	2	7	12	0	84	54	2	14	0
0	0	24	13	60	6	5	36	61	162	126	56	1	2	17	98	5	5	51	27	3	95	138	60	0	3	18	11	21	50	75	0	0	83	58	30	3	0	46	32	3	29	2	27	2	62	28	8	1	10
5	0	3	6	40	112	46	17	47	110	2	57	22	1	4	117	33	7	1	63	46	127	171	77	5	1	6	6	18	10	11	2	47	20	42	65	1	20	26	14	10	41	2	72	3	19	10	3	15	3
4	0	8	50	29	115	9	12	95	149	14	133	17	2	0	81	6	15	15	72	33	165	168	54	2	6	36	9	0	36	11	4	5	5	24	29	3	0	18	5	5	61	3	4	3	76	24	1	5	8
2	1	4	39	58	7	67	29	92	116	93	117	4	15	7	58	13	12	25	100	9	67	265	124	1	72	10	4	7	6	90	0	1	16	15	4	6	2	7	7	4	4	44	6	20	5	33	60	0	0
1	4	6	0	5	141	4	33	91	190	39	21	23	26	13	62	5	7	51	72	66	146	33	114	0	14	12	16	15	4	120	11	4	79	22	6	7	4	15	5	14	1	4	1	2	14	30	1	1	9
4	8	2	0	32	61	6	29	67	153	130	73	12	1	11	69	73	4	3	60	90	72	10	177	4	3	9	11	9	48	14	3	2	11	45	11	2	6	13	5	4	5	1	27	3	41	21	2	18	9
20	1	7	52	24	81	5	7	1	54	52	20	6	5	5	28	64	5	17	10	69	29	88	163	0	2	10	6	10	11	9	7	1	9	47	65	10	0	34	5	40	2	14	1	2	34	19	2	5	15
25	1	17	110	3	101	27	25	73	155	22	202	9	1	16	90	47	88	31	41	2	66	22	166	1	14	9	8	3	25	12	12	2	7	2	5	2	7	26	3	19	1	62	7	0	49	30	0	10	7
1	15	8	5	69	109	42	6	8	187	71	36	13	20	17	35	11	77	0	81	0	107	140	102	5	2	68	0	0	4	9	3	0	116	68	13	2	4	4	4	8	3	12	5	2	76	24	35	3	17
8	1	3	51	92	103	2	58	74	74	76	89	23	2	8	44	60	44	39	41	5	70	38	164	0	13	13	10	2	1	6	0	3	45	70	5	5	0	5	6	0	7	76	1	4	9	21	1	10	1
0	15	10	16	21	68	23	59	71	89	119	179	15	3	62	31	81	0	21	39	15	104	116	159	0	4	9	10	7	12	38	2	2	39	20	4	1	3	21	3	19	20	6	3	1	4	39	88	28	1
2	5	2	1	70	99	5	45	27	61	78	87	8	3	33	38	84	5	17	49	7	108	36	129	0	30	44	0	4	6	10	9	13	78	49	4	1	7	25	45	43	64	26	1	47	38	27	6	7	1
5	0	0	0	96	50	83	3	6	46	24	153	18	0	29	33	70	52	19	38	68	51	103	158	1	14	33	1	7	10	26	4	53	89	75	6	1	4	10	47	18	1	13	0	0	11	11	55	2	0
7	0	0	4	7	113	22	50	14	87	21	35	5	1	11	36	3	59	17	91	4	55	127	87	4	3	19	9	1	5	16	14	1	87	15	78	6	5	4	23	4	4	8	5	2	8	7	2	29	1
2	1	31	45	101	98	7	0	15	10	53	124	4	0	1	60	87	74	37	63	1	54	84	87	1	1	10	7	13	2	6	10	42	109	1	26	4	4	44	4	26	54	40	1	2	33	9	3	18	0
19	2	2	112	9	94	56	83	40	111	21	78	0	2	3	45	44	12	16	9	65	32	55	148	4	2	44	39	14	9	7	1	41	87	25	84	1	17	45	18	15	3	4	2	2	4	8	13	1	3
0	5	19	14	2	64	30	83	64	67	13	122	5	15	29	32	1	75	1	66	1	73	22	68	4	0	7	10	24	17	14	3	23	77	4	114	4	8	13	19	6	4	6	1	2	82	8	1	1	1
3	2	0	21	14	4	13	74	67	98	75	201	2	3	8	9	90	4	3	70	3	34	61	43	4	10	10	27	2	1	11	20	26	22	10	13	3	5	9	3	1	2	1	1	4	17	51	87	0	2
5	13	8	13	39	121	14	47	73	116	47	198	21	11	4	84	56	70	26	94	2	13	108	7	1	9	33	2	0	4	7	9	10	29	71	3	8	1	30	4	39	0	8	1	3	50	9	1	11	0
0	0	0	42	16	121	5	36	7	64	96	97	8	4	8	35	49	61	22	28	6	18	13	143	9	6	9	2	0	4	84	4	35	75	33	3	8	2	45	5	31	48	2	0	37	40	28	30	12	2
7	13	14	99	6	7	5	3	1	46	110	194	2	2	19	30	95	118	18	58	59	64	47	102	6	19	14	2	6	7	14	0	2	10	30	76	13	6	19	15	18	2	10	6	4	12	20	1	0	2
1	46	10	140	38	112	23	1	82	29	54	203	0	22	7	1	53	7	45	4	3	24	69	23	0	5	10	0	7	3	5	2	60	12	64	18	14	3	5	4	3	12	28	1	2	64	15	1	6	2
3	0	16	29	33	6	113	44	1	103	60	111	10	8	3	39	86	2	1	55	45	83	62	30	0	16	7	0	1	8	106	0	3	13	114	11	5	0	15	35	10	1	6	1	4	13	6	41	5	0
10	8	2	5	12	85	48	77	72	51	67	220	0	1	5	20	49	7	58	63	48	48	12	17	10	0	8	3	10	51	69	5	3	38	12	11	1	0	2	35	34	1	17	61	1	9	8	42	5	1
0	5	13	111	21	2	54	61	7	146	46	140	0	3	9	12	5	4	29	41	61	112	107	98	4	5	9	3	1	33	8	67	34	86	8	6	22	0	55	18	26	14	87	0	2	59	43	3	8	1
0	33		30	28	6	57	15	37	87	46	139	0	5	23	31	54	7	57	33	6	84	122	72	1	0	6	0	1	103	11	0	41	81	13	26	4	0	56	6	19	2	66	3	3	6	7	35	1	4
1	1		117	73	59	56	52	76	71	52	147	0	6	8	0	26	65	49	53	6	27	165	147	4	3	33	55	21	27	58	2	60	112	3	99	3	4	16	26	27	0	75	3	2	96	5	16	0	1
5	6		70	28	98	35	66	43	130	78	229	9	3	11	25	25	4	20	50	6	20	11	101	11	1	3	0	1	26	5	4	74	13	62	46	8	0	10	24	46	16	8	1	2	26	63	45	18	0
4	1		64	26	101	33	6	72	54	53	143	0	1	6	2	53	3	18	11	1	88	93	86	3	0	5	3	1	3	8	6	25	32	4	58	10	5	8	25	11	0	11	3	2	29	36	0	14	3
2	1		48	63	7	80	62	13	31	41		2	9	24	39	58	2	2	10	14	99	55	15	0	3	11	0	16	38	4	2	56	18	80	3	5	0	44	1	9	1	2	3	5	63	56	0	3	3
5	0		42	39	84	50	104	79	57	26		1	3	8	30	57	72	46	44	7	8	44	45	1	56	13	1	3	59	11	27	4	79	40	53	9	7	56	0	49	14	26	6	2	63	39	5	1	8
5	7		128	22	144	27	54	129	30	25		4	2	9	23	4	38	15	39	6	44	27	94	4	2	22	40	0	46	10	1	1	76	2	7	8	1	6	9	49	22	5	8	4	70	33	11	4	14
0	8		101	65	7	44	56	75	7	24		2	2	10	42	41	4	43	15	22	49	17	104	12	14	11	1	16	4	63	14	2	14	25	61	15	3	10	119	73	77	5	1	3	87	48	79	0	2
1	6		6	77	105	35	76	100	51	34		3	0	13	23	52	51	13	66	61	83	32	71	10	4	3	0	7	7	61	44	2	64	87	31	1	8	21	27	0	21	0	9	4	56	75	1	6	1
1	1		4	28	102	45	65	35	117	84		13	1	8	21	31	2	78	39	44	52	37	49	9	11	7	1	5	32	27	3	6	24	87	4	8	4	45	26	25	1	62	6	1	57	74	5	8	7
1	1		91	39	46	93	13	43	61	34		1	2	3	5	67	127	25	37	55	2	14	101	8	21	9	4	11	47	3	0	1	49	19	47	0	6	13	33	0	0	4	6	41	19	51	16	0	3
4	15		3	39	6	68	122	116	22	32		0	8	9	40	5	113	72	53	49	2	30	119	15	20	8	1	0	6	0	4	0	13	108	9	5	2	4	3	2	0	29	51	35	20	10	79	3	4
2	17		11	1	96	58	27	83	31	113		1	2	4	41	68	37	32	2	2	74	88	113	8	12	5	0	6	5	2	0	0	14	81	39	3	3	1	4	2	3	52	12	4	59	45	54	16	4
5	3		91	39	77	5	66	64	25	115		4	4	2	28	13	10	45	36	106	8	23	100	5	6	6	0	0	19	42	1	4	111	24	66	11	2	6	18	22	1	2	72	5	93	17	6	0	6
1	7		3	41	5	46	63	90	86	16		2	2	7	43	40	24	59	48	87	67	78	119	5	2	76	1	19	43	46	22	1	86	83	7	9	3	20	36	7	51	2	7	2	39	16	1	5	15
3	10		49	2	134	43	72	67	77	43		5	1	4	34	61	6	26	21	11	99	49	89	4	4	15	17	11	9	51	1	1	68	25	8	7	0	6	32	12	2	2	57	4	4	21	1	4	2
5	0		36	58	79	37	84	87	43	35		13	16	3	40	6	14	36	43	48	58	145	108	3	14	50	6	56	42	35	15	95	51	1	36	6	0	17	2	6	38	50	54	6	6	13	19	4	0
3	0		61	2	108	63	52	79	36	11		2	0	7	14	0	76	4	29	96	68	78	119	0	14	6	5	1	6	19	35	6	30	49	8	4	4	2	3	49	65	8	11	6	3	18	2	17	2
4	12		52	2	116	83	69	57	105	60		5	6	11	10	33	83	103	69	101	74	61	80	1	5	52	30	70	29	0	0	2	37	26	8	12	0	2	41	16	26	11	7	4	5	19	77	1	4
1	1		56	11	82	72	47	41	147	22		1	0	28	46	56	83	81	45	44	150	113	43	0	0	7	2	1	33	42	0	1	15	4	7	15	4	3	6	3	2	21	7	3	19	34	1	10	13
4	1		3	26	137	57	46	74	64	59		0	0	14	16	27	56	21	67	1	138	59	117	14	3	6	3	11	7	40	3	5	41	44	36	1	36	10	0	22	44	9	12	4	15	15	2	3	0
0	5		19	13	83	45	62	43	92	117		28	2	23	19	1	10	40	23	88	101	43	80	3	0	2	5	2	3	29	0	10	92	40	14	14	2	5	24	12	3	20	24	9	38	11	18	10	12
7	2		19	56	136	70	65	38	65	107		4	1	2	30	46	75	56	50	4	113	54	97	18	4	7	3	0	66	0	2	1	4	9	23	1	13	4	10	13	1	57	8	16	83	60	13	0	0
0	4		62	40	0	55	76	63	79	142		6	2	2	45	39	10	28	42	52	111	125	23	10	2	4	18	38	7	32	2	4	14	93	58	15	2	6	11	10	9	3	51	5	10	7	3	16	1
1	4		43	22	92	53	95	37	103	21		1	31	1	8	24	6	61	3	8	39	55	150	5	0	11	18	67	7	2	0	8	12	21	4	1	9	6	9	0	74	1	57	2	5	87	32	3	23
10	9		24	21	85	82	56	37	145	71		6	0	1	29	55	2	74	37	66	66	146	171	1	5	2	17	1	16	2	0	7	20	86	37	9	1	30	7	54	6	2	12	0	21	19	2	8	1
1	0		12	6	127	55	73	54	104	121		15	4	9	22	12	1	59	27	2	133	122	162	1	16	11	12	63	5	4	7	5	43	3	24	2	6	7	18	1	33	0	32	1	6	7	27	3	2
3	1		41	10	26	68	58	37	115	45		0	2	1	5	38	7	98	50	5	116	149	113	10	13	6	3	3	45	0	0	0	11	44	5	2	25	5	37	37	5	3	15	1	60	48	3	6	1
14	0		78	26	71	52	42	74	40	45		2	4	0	18	56	84	55	54	48	26	151	139	2	1	7	4	4		8	52	62	15	67	27	7	10	10	39	0	12	2	5	19	15	34	11	0	0
0	0		39	85	95	52	76	22	23	73		18	20	0	72	47	2	49	3	4	91	129	166	4	3	10	20	13		2	1	2	9	67	12	5	8	3	34	5	3	4	35	4	24	7	14	14	0
2	2		29	91	98	54	55	59	78	125		7	11	6	10	19	56	9	13	1	26	94	168	0	4	0	30	22		20	0	114	73	59	59	0	1	1	4	0	2	11	4	1	29	63	51	0	1
5	0		71	98	95	89	43	97	33	86		1	0	2	63	1	96	38	3	5	21	40	147	5	1	12		6		2	1	69	25	5	11	1	30	31	8	28	8	2	10	1	7	2	5	2	1
4	19		36	1	20	54	45	22	20	88		9	2	11	47	60	20	37	71	1	23	125	144	14	13	1		3		5	2	4	21	52	11	6	3	18	2	5	14	35	4	13	2	31	38	1	1
7	3		29	33	39	75	74	14	30	88		8	3	1	32	13	7	37	72	7	102	137	131	8	0	5		2		3	2	45	53	3	19	1	0	13	4	3	10	34	69	3	7	21	7	8	12
4	1		2	46	29	82	80	10	33	80		18	4	14	28	21	16	33	59	92	89	111	120	4	16	28		11		0	0	65	8	86	11	3	18	22	14	17	3	6	43	2	27	5	22	4	11
2	1		42	45	88	2	58	69	41	34		1	0	0	36	32	3	52	56	90	70	121	178	4	12	8		2		0	2	42	6	4	4	11	0	41	7	17	7	4	5	39	34	61	12	6	4
1	38		24	77	60	25	10	64	109	78		0	3	11	61	16	7	8	50	2		155	175	16	3	0		13		2	0	29	4	71	8	1	11	8	7	6	54	2	2	2	3	34	9	3	1
2	35		55	4	102	9	3	68	47	40		9	5	1	47	54	6	7	7	2		160	154	14	19	2		5		5	2	66	37	79	13	1	0	31	18	20	3	4	7	1	46	13	1	8	1
8	6		9	1	107	75	49	42	56	16		12	2	0	33	74	3	2	12	70		106	158	30	1	1		7		2	1	65	86	87	4	4	0	6	2	21	1	100	19	4	37	36	0	0	10
0	14		34	54	2	1	19	40	106	150		2	1	1	28	5	52	88	10	11		145	75	3	0	1		55		0	4	56	28	37	58	2	23	6	27	42	41	9	8	2	61	13	6	5	5
17	10		36	45	1	66	4	76	56	55		11	2	12	89	51	5	13	53	1		118	162	1	2	0		59		53	4	10	35	4	11	2	13	12	2	2	6	4	79	2	4	3	5	0	2
5	6		34	59	61	78	40	44	85	120		15	0	3	43	0	8	90	26	5		107	142	12	2	0		9		2	39	1	7	37	17	12	7		7	6	12	11	39	6	51	14	23	0	0
12	5		23	9	214	79	43	36	36	169		10	3	2	21	22	6	9	15	9		154	120	3	3	17		5		3	47	64	14	98	16	5	5		5	40	0	72	27	1	37	8	9	1	0
11	5		28	79	1	10	42	40	42	75		0	2	0	59	14	18	1	51	1		116	96	2	4	1		2		5	10	4	6	75	8	6	0		3	15	11	9	3	3	27	5	4	0	0
1	0		8	14	60	47	48	27	49	135		2	5	3	33	16	27	28	9	79		188	120	5	15	1		0		9	4	32	104	42	20	2	14		1	4	39	0	46	1	44	42	43	4	0
1	4		32	54	21	59	8	7	8	162		0	3	19	0	57	34	15	62	7		208	119	4	11	1		16		13	7	4	96	52	58	3	12		36	0	2	54	8	4	8	25	14	3	1
3	5		39	57	0	48	91	1	24	207		3	0	2	4	64	2	95	60	2		173	108	2	4	2		5		3	3	36	125	25	12	23	10		16	12	8	62	2	3	18	82	4	3	2
1	1		41	47	165	46	53	75	4	88		17	0	3	65	39	24	3	56	5			145	3	13	1		16		39	18	1	31	110	11	0	5		4	31	30	1	24	67	26	74	87	1	2
3	2		49	17	55	24	48	52	60	76		4	6	1	93	38	24	39	19	17			113	15	13	12		2		6	0	4	73	10	8	16	4		0	19	78	2	5	3	18	89	5	3	9
2	0		26	64	33	6	48	70	58	13		1	3	2	49	31	47	30	25	56			126	6	25	3		11		2	38	2	86	4	33	8	19		5	51	57	5	0	2	15	92	4	0	4
8	8		42	68	58	10	39	70	68	92		3	1	3	55	29	32	33	38	84			132	7	2	1		0		7	10	50	66	15	11	9	18		35	31	81	9	27	2	23	26	61	0	16
3	13		31	26	77	41	1	62	95	170		0	2	14	2	47	2	27	59	4			87	0	9	1		0		34	0	2	11	123	20	9	17		9	1	57	41	35	5	12	18	58	1	0
6	11		36	57	22	24	58	59	66	0		6	0	0	80	13	1	40	29	0			128	3	34	0		4		23	5	6	8	5	81	5	13		11	0	58	36	10	6	28	26	10	5	10
4	2		36	55	40	48	76	51	14	92		3	1	6	28	20	42	18	84	7			69	8	8	1		3		12	10	2	43	5	84	6	8		3	21	23	52	2	2	24	5	71	3	1
2	2		39	25	26	31	2	9	61	24		3	27	0	48	16	31	2	35	1			117	1	12	0		28		28	25	3	6	7	106	0	20		4	2	73	38	47	2	28	90	9	5	7
12	0		28	52	21	39	66	36	45	10		6	0	10	1	44	31	24	65	80			164	6	45	1		12		5	3	4	1	39	92	2	11		3	4	24	50	23	6	22	31	4	0	1
8	3		33	8	72	35	30	62	27	19		1	3	23	55	54	0	3	43	1				6	8	1		23		27	21	3	3	93	41	7	1		5	1	69	1	25	5	28	3	10	0	13
1	4		59	85	62	16	6	88	64	115		0	3	6	40	50	20	43	32	6				7	5	1		19		2	18	7	8	5	90	1	14		9	2	9	27	32	2	20	26	4	3	1
1	17		39	38	63	59	66	100	63	93		2	12	2	58	28	1	41	45	2				1	4	5		0		69	0	4	33	94	73	9	7		8	3	54	3	47	10	8	60	3	0	11
1	0		33	41	20	58	56	81	22	43		0	0	12	4	32	2	51	83	80				3	23	0		19		5	58	4	40	84	74	7	24		8	36	81	38	17	4	28	92	6	1	2
0	9		24	47	58	40	63	2	34	42		0	18	0	41	16	0	65	40	31				3	14	2		21		5	2	2	18	5	16	9	0		59	13	10	10	27	2	10	80	3	0	16
1	15		31	36	125	45	2	29	64	107		0	4	1	65	0	1	50	57	8				0	13	1		2		1	3	11	10	7	43	4	3		3	67	87	5	31	1	34	60	6	4	1
1	1		69	49	8	3	58	64	10	119		0	12	0	40	52	1	7	60	63				7	20	0		5		25	15	14	2	71	52	6	1		50	11	70	6	1	13	45	71	3	7	2
0	38		20	68	3	10	56	12	49	137		0	10	3	33	23	0	36	14	3				2	17	2		13		98	3	48	7	9	2	9	18		2	63	36	0	35	3	26	46	57	2	2
6	21		52	41	63	2	10	67	40	65		1	12	0	44	3	2	49	26	35				0	12	0		2		6	1	61	40	18	2	6	11		5	3	6	1	31	2	32	39	6	3	0
2	10		8	46	17	38	54	33	76	38		5	9	0	92	10	8	28	4	8				4	1	8		9		7	42	56	102	11	4	0	4		3	25	7	49	38	0	73	18	2	6	0
1	12		27	1	67	46	8	17	43	192		1	11	1	0	79	1	44	2	53				1	14	1		18		4	2	46	21	18	4	0	12		2	19	3	34	3	33	31	5	62	10	0
1	8		16	72	46	46	2		55	87		0	15	0	23	57	21	19	48	64				9	13	8		9		10	0	41	10	18	44	1	9		4	36	25	55	5	0	30	48	6	10	18
4	9		51	34	2	45	68		33	53		0	9	3	92	76	21	29	81	3				2	23	1		13		61	4	64	15	70	68	10	16		0	1	1	24	0	7	15	75	66	11	0
9	2		36	55	70	4	24		44	76		1	3	21	50	9	0	16	1	2				5	34	0		37		40	27	1	23	101	5	7	1		47	0	3	6	3	7	48	82	3	15	1
9	3		6	0	3	1	59		19	53		0	6	26	71	78	55	0	2	0				5	3	2		13		32	31	4	6	41	43	15	2		23	11	5	45	13	0	8	21	4	1	2
0	39		2	4	93	45	83		32	58		0	2	23	65	56	1	0	12	2				5	19	1		4		72	1	51	16	7	3	12	0		54	34	2	2	2	11	69	37	1	0	0
0	52		27	64	60	18	2		46	137		0	16	2	74	16	14	0	100	57					4	28		59		1	27	93	120	4	3	18	0		32	1	4	28	16	0	16	11	84	1	1
6	5			43		37	87		49	151		0	23	4	30	11	35	36	2	57					9	3		58		4	25	16	5	3	37	1	0		4	43	2	2	20	0	23	20	0	14	1
1	11			0		0	12		15	195		0	14	17	17	49	27	37	2	0					10	2		19		52	5	16	38	5	53	10	13		0	0	23	4	14	2	9	3	53	3	0
0	15			0		33	63		14	124		0	14	35	6	24	2	21	92	35					37	4		20		5	23	8	14	9	4	14	11		2	2	56	4	11	0	33	31	71	4	17
0	8			44		31	6		11	51		3	3	2	1	99	1	83	4	2					0	10		28		42	0	8	25	44	55	18	1		6	1	2	1	19	0	23	19	3	4	2
5	36			24		51	69		8	128		3	27	6		13	1	60	21	35					13	2		15		35	3	9	17	5	5	13	3		3	1	35	3	19	0	7	3	19	7	0
3	7			50		54	56		10	96		3	15	7		51	1	64	58	46					3	5		1		4	38	3	3	50	25	22	11		24	10	27	4	0	0	19	37	73	8	1
11	19			29		49	3		31	102		2	6	4		56	0	68	48	0					14	2		0		4	0	6	76	14	5	3	1		36	43	3	3	28	2	23	11	76	11	44
1	8			42		25	74		104	107		2	16	1		61	75	78	18	1					12	5		2		28	71	10	16	5	8	12	3		31	4	37	1	26	3	24	20	110	12	3
8	7			59		27	6		21	157		2	12	13		5	2	75	39	1					7	8		14		8	2	2	20	65	7	18	11		1	1	60	2	0	1	10	45	6	7	1
7	8			6		48			6	29		0	4	38		69	20	60	0	6					2	5		1		45	9	6	79	5	68	4	0		0	29	2	2	1	1	15	19	1	9	1
2	6			2		1			62	143		1	10	10		7	0	60	8	6					24	2		1		3	15	1	66	6	35	16	1		2	16	4	20	23	35	18	17	14	14	2
6	14			6		78			49	117		1	24	19		5	74	78	1	51					5	22		0		2	1	11	13	63	8	0	5		3	2	6	0	7	2	25	15	3	0	6
9	10			7		51			62	97		0	11	38		89	2	33	45	4					11	4		19		22	1	7	8	100	11	2	10		65	2	2	2	20	0	25	16	14	5	5
5	9			8		1			32	77		1	15	15		3	2	27	35	0					16	2		2		35	0	18	5	74	3	3	2		27	1	114	17	5	0	32	14	79	17	1
3	8			53		20			17	101		1	37	1		64	1	81	17	2					3	4		0			15	18	50	108	44	4	15		4	2	2	23	15	1	10	20	39	2	2
9	16			56		56			6	71		0	16	12		91	28	46	33	3					18	4		18			29	50	44	38	36	2	20		74	0	130	2	22	4	22	49	18	17	0
4	12			52		43			118			6		4		5	36		42	13					17	2		1			6	5	3	3	9	8	0		20	5	7	1	4	24	13	73	16	8	1
14	7			77		47			7			7		1		92	1		37	3					3	2		7			14	8	24	49	39	18	8			3	31	5	22	5	9	29	33	5	1
3	15			45		113			67			16		15		75	5		51	1					9	3		20			0	8	58	30	5	10	1			1	6	2	3	10	16	35	7	9	2
5	4			105		49			162			2		16		5	31		39	14					10	2		0			6	4	67	2	3	9	2			3	144	4	3	18	7	12	51	1	0
0	9			56		92			131			3		0		61	3		12	0					9	6		3			5	59	4	63	31	6	8			9	10	31	4	1	7	43	7	2	14
4	17			42		66			41			3		3		74	0		0	68					16	1		10			2	2	37	9	13	1	10			1	20	1	13	9	19	18	84	1	0
5	6			4		78			68			0		2		71	18		1	47					5	10		1			0	79	9	83	1	5	3			1	21	0	5	19	30	15	75	15	7
7	13			47		83			68			2		2		57	2		20	3					16	0		1			0	12	7		6	28	19			2	2	0	12	0	18	60	60	1	1
4	11			67		62			123			0		4		3	68		1	69					18	1		11			2	62	62		64	5	3			5	25	1	3	1	33	33	58	1	2
1	3			64		79			58			7		5		94	82		0	3					19	4		1			1	28	52		71	7	2			3	20	9	0	0	31	33	4	1	16
5	98			1		92			73			6		5		56	1		0	50					12	2		1			15	11	8		37	44	20			31	0	6	43	19	45	41	61	0	17
23	38			2		91			84			4		12		10	65		0	3					6	5		1			2	94	9		11	19	9			65	31	1	2	4	63	35	34	2	11
2	33			1		3			138			1		3		98	44		2	4					10	4		0			12	2	36		20	3	8			1	11	2	4	2	28	35	32	0	9
15	7			3		130			94			2		2		108	62		1	73					14	4		1			6	0	12		5	2	6			2	32	10	9	1	26	40	108	3	4
3	17			135		153			113			11		3		83	1		17	57					10	0		1			33	0	18		5		21			24	27	12	7	2	7	11	40	17	4
1	14			2		52			57			1		9		64	1		18	8					9	13		10			23	1	9		15		21			3	3		48	1	45	10	18	9	1
0	3			71		91			152			3		7		103	55		14	74					5	0		2			36	0	16		3		20			2	1		6	3	18	54	42	7	13
6	9			37		19			52			2		17		100	20		1	100					16	3		0			1	1	13		3		17			60	30		3	0	12	0	15	0	0
	5			9		50			188			18		1		37	56		15	2					10	6		6			8	0	13		3		7			21	4		1	6	49	17	29	4	0
	20			14		111			78			1		17		85	2		1	1					9	0		1			63	4	11		13		12			11	1		7	1	48	22	18	12	1
	2			37		127			124			4		3		59	34		0	7					7	3		8			30	2	33		47		11			16	13		6	0	25	15	18	3	0
	10			3		57			59			1		11		29	81		18	21					14	1		4			40	25	34		12		14			1	66		44	0	4	17	41	1	0
	7			53		114			49			1		3		87	1		0	7					5	0		4			10	0	18		3		13			20	34		7	2	46	19	16		10
	4			13					63			0		9		10	35		19	86					16	3		7			4	33	38		70		19			1	24		2	16	47	9	10
	4			38					55			0		2		59	1		6	5					13	3		0			8	0	20		12		18			0	4		4	33	20	9	20
	6			11								0		3		46	39		0	3					0	1		1			4	1	7		28		11			0	24		1	2	48	90	1
	7			61								9		6		70	0		13	76					3	1		12			59	0	41		70		12			19	44		19	2	21	26	17
	0			41								2		15		73	16		0	2						19		5			44	2	13		5		16			39	2		3	5	25	38	2
	4			13								7		4		76	2		0	4						3		31			21	10	50		32		20			45	7		1	13	74	61	0
	5			34								2		5		95	4		0	3						1		0			10	1	10		3		17			7	57		54	110	23	36	1
	34			41								8		9		1	1		0	7						7		2			29	0	23		19		13			21	8		21	87		44	5
	1			27								22		6		56	7		17	65						4		14			5	0	156		61		11			2	31		3	46		11	32
	2			33								10		6		94	44		4	5						2		16			50	9	182		38		2			0	15		2	40		2	14
	4			27								19		6		113	37		5	45								5			1	15	18		4		17			2	17		2	126		69	52
	1			61										7		47	54		29	6								1			42	0	125		3		14			4	15		11	25		26	3
	0			61										31		48	10		21	6								5			6	3	6		39		21			24	12		23	2		46	53
	9			94										7		85	6			50								0			3	0	31		37		15				5		34	117		0	47
	1			22										28		96	6			0								1			25	4	30		7		6				8		9	3		13	2
	4			76												7	36			8								1			4	1	22		50		1				8		0	2		7	62
	2			5												1	42			7								2			41	2	54		5		29				2		3	95		1	48
	8			1												49	89			59								16			7	1	1		3		7				12		31	9		14	10
	1			26												48	0			86								27			6	28	18		39		19				7		18	142		5	23
	16															86	28			51								41			1	0			40		16				5		3	33		10	11
	22															83	53			6								7			1	2			6		16				42		3	5		21	41
	2															4	4			17								9			50	0			80		10				11		22	21		9	83
	13															98	51			0								1			35				50		23				4		2	9		7	1
	17															86	8			24								7			21				38		32						2	13		22	37
	2															4	54			43								21			38				65		2						1	83		48	9
	1															7	13			17								58			5				39		9						6	8		6	35
	0															2	1			12								55			39				17		9						1	3		57	53
	2															22	1			0								8			3				9		1						4	4		24	73
	3															94	6			78								18			5						2						2	74		59	72
	8															47	6			1								3			0						19						29	3		32	4
	3															28	5			0								4			4						8						1	3		75	56
	7															172	51			0								2			114						17						0	71		22	2
	11															1	70			0								3			74						0						2	3		14	10
	14															45	21			46								4			5						7						0	3		12	31
	1															1	1			8								2			8						12						95	104		3	1
	1															11	6			5								8			7						15						31	168			12
																65	1			5								9			42						9						1	4			3
																65	2			41								3			3						1						2	69			6
																46	89			1								6			6						5						3	2			62
																2	8			2								32			3						12						40	141			32
																4	101			1								1			108						7						3	2			58
																21	213			0								4			7						2						7	5			4
																70	3			38								46			28						23						23	1			13
																46	6			19								6			4						8						4	7			23
																91	53			61								51			7						9						96	26			12
																7	1			10								10			3						5						5	64			66
																62	24			1								33			12						14						1	5			2
																86	38			1								8			2						21						5	31			4
																75	0			52								19			10						4						10	1			63
																84	30			0								2			14												6	63			7
																9	2			0								5			17												36	36			20
																98	0			1								1			5												58	15			9
																74	14			0								9			51												76	16			10
																56	1			2								1			45												2	5			4
																12	31			0								6			3												5	33			16
																98	66			59								1			2												4	39			3
																95	39			7								1			4												81				31
																58	22			2								16			4												3				67
																	30			1								21			16												26				13
																	31			54								0			24												13				53
																	25			3								6			3												40				13
																	11			2								16			49												42				85
																	30			0								3			25												1				6
																	6			0								39			3												3
																	72			0											3												27
																	29			3											9												52
																	3			60											17												2
																	64			0											32												6
																	44			1											8												9
																	53			31											2												41
																	0			21											6												10
																	30			4											31												7
																	59			55											30												24
																	0														0
																	25														8
																	1
																	12
																	45
																	18
																	26
[truncated: 22 more columns]

## Sheet: Figure 2e
Median Pt atoms per cell
0.5 µM cisplatin, h	ntgB1 + pOZ empty-C			Naa60_12A6 + pOZ empty-C			Naa60_12A6 +pOZ Naa60-HA C10
0	21.59	24.65	26.15	7.37	8.1	8.93	8.16	9.16	9.6
24	372.79	335.53	347.31	159.2	146.44	146.02	403.61	359.5	363.45

[truncated: 21 more sheets: Figure 2f, Figure 3a, Figure 3b, Figure 4g, Figure 4h, Figure 4i, Figure 4j, Figure 5b, Figure 5d, Figure 5e, Figure 5f Naa60_12A6, Figure 5f Naa60_24A4, Figure 5f Naa60_13C3, Figure 6d, Figure 6e, Figure 6g, Figure 6h, Figure 6j, Figure 6k, Figure 6 o …]
