# Supplementary material for: NAA60 facilitates LRRC8A- and LRRC8D-mediated platinum drug uptake
Source: Commun Biol. 2025 Oct 6;8:1431. doi: 10.1038/s42003-025-08826-x (PMC12501270; doi:10.1038/s42003-025-08826-x)
Supplement: Supplementary file 6 — Supplementary Data 3 [file 42003_2025_8826_MOESM6_ESM.xlsx]

## Sheet: Supplementary Figure 1c
Golgi fragments per cell
R1					R2					R3
ntgB1	ntgC1	Naa60_24A4	Naa60_12A6	Naa60_13C3	ntgB1	ntgC1	Naa60_24A4	Naa60_12A6	Naa60_13C3	ntgB1	ntgC1	Naa60_24A4	Naa60_12A6	Naa60_13C3
10	7	14	10	9	8	10	14	12	14	7	15	13	11	10
9	7	13	10	8	7	7	12	11	13	7	11	12	8	9
8	6	11	8	8	6	7	10	10	12	6	7	11	8	8
6	6	11	8	8	6	7	9	8	12	6	6	11	7	8
6	6	9	7	7	5	7	9	8	11	6	5	9	6	7
6	5	9	7	6	5	5	9	7	11	6	5	9	5	7
5	5	9	6	5	4	5	8	7	9	6	5	8	5	6
4	4	5	6	5	4	5	8	5	9	5	4	8	5	6
4	4	4	4	5	3	4	7	5	8	5	4	8	5	5
4	4	3	4	5	3	4	7	5	7	4	3	7	5	5
4	4	3	4	5	3	4	6	5	7	4	3	6	4	5
4	3	3	3	5	3	4	6	5	6	4	3	6	4	5
4	3	3	3	5	3	4	5	4	6	4	3	6	4	4
4	3	2	3	5	2	4	5	4	4	4	3	6	4	4
4	3	2	3	3	2	4	5	3	4	4	3	5	3	4
3	3	2	2	2	2	4	5	3	3	3	3	5	3	3
3	2	13	2	2	2	3	4	3	2	3	3	5	3	3
3	2	12	2	2	2	3	4	2	1	3	3	5	2	3
3	2	12	1	2	1	3	4	2	9	3	3	4	2	2
3	2	11	17	1	1	3	3	2	8	3	3	4	2	1
3	2	10	15	1	1	3	3	1	8	3	2	4	2	1
3	2	8	11	1	1	3	3	1	7	3	2	3	1	11
2	2	8	8	1	1	3	2	1	6	3	2	3	1	10
2	2	8	8	5	7	3	2	11	5	3	2	3	1	7
2	1	7	8	5	7	3	2	8	5	3	2	3	1	7
2	1	7	7	5	5	3	2	8	5	3	2	3	1	5
2	1	6	7	4	5	3	1	8	4	3	2	2	1	5
2	1	6	6	4	4	2	1	7	4	2	2	11	1	5
2	1	6	6	4	4	2	9	7	4	2	2	10	1	5
2	1	5	6	3	4	2	9	6	4	2	2	9	7	4
2	10	5	5	3	4	2	8	6	4	2	2	9	7	4
2	8	5	5	3	3	2	8	5	3	2	2	7	7	4
2	4	5	5	2	3	2	8	5	3	2	2	7	6	4
2	4	3	4	1	2	2	8	5	3	2	2	7	6	4
2	4	3	4	1	2	2	6	5	3	1	2	6	6	4
2	4	2	4	1	2	2	5	5	3	1	2	6	6	4
2	4	2	3	1	2	2	5	4	3	1	2	6	5	3
2	4	1	3	1	2	2	5	4	3	1	2	6	5	3
2	4	20	3	11	2	1	5	4	3	1	1	5	4	3
1	3	15	3	9	2	1	5	4	2	1	1	5	3	3
1	3	13	3	7	2	1	5	3	2	1	1	5	3	3
1	3	9	3	6	2	1	5	3	2	1	1	5	3	3
1	3	8	2	6	2	1	4	2	2	1	1	5	3	2
1	3	8	2	5	1	1	4	2	2	1	1	4	3	2
1	3	7	1	4	1	9	4	2	2	1	1	4	3	2
1	3	7	1	4	1	6	4	1	2	9	1	4	2	2
1	3	6	1	4	6	6	4	15	1	8	1	4	1	2
1	3	6	13	4	6	6	3	8	1	7	1	4	1	2
11	2	6	12	4	5	5	3	8	1	6	1	3	1	2
8	2	6	10	4	5	5	3	8	10	6	1	3	1	2
7	2	6	9	3	4	5	2	7	8	6	1	3	9	2
6	2	3	8	3	3	4	2	5	8	6	1	2	7	2
6	2	3	8	3	3	4	2	5	7	5	5	2	7	1
6	1	3	8	3	2	4	2	5	7	5	5	2	6	1
6	1	3	7	3	1	4	1	4	6	5	5	2	6	11
6	1	3	6	3	1	4	1	4	6	5	5	2	6	10
5	8	3	6	2	1	3	10	4	6	4	5	1	5	7
5	7	2	6	2	1	3	9	4	5	4	5	1	5	7
4	7	2	5	2	1	3	8	4	5	4	5	1	5	6
4	6	2	4	2	1	3	8	4	5	4	4	11	5	6
4	5	2	4	2	1	3	7	4	4	4	4	9	5	5
4	5	2	4	2	1	3	7	3	4	4	4	9	5	5
4	5	13	4	2	1	2	7	3	4	4	4	8	5	5
3	4	12	3	2	1	2	7	3	3	4	3	8	4	5
3	4	12	3	1	1	2	6	2	3	4	3	7	4	5
3	4	10	3	1	1	2	6	2	3	3	3	6	3	4
3	4	9	3	1	9	2	6	2	3	3	3	6	3	3
3	4	9	3	1	7	2	6	2	3	3	3	6	3	3
3	4	9	3	1	7	2	6	1	2	3	3	6	2	3
3	4	8	3	9	7	2	6	1	2	3	3	6	2	3
3	3	8	3	8	5	2	6	1	2	3	3	5	2	3
3	3	8	3	6	5	1	5	1	2	3	3	5	2	3
2	3	7	2	5	5	1	5	1	1	3	3	5	2	3
2	3	7	1	5	4	1	4	11	1	2	3	5	2	3
2	3	6	1	5	4	1	4	10	11	2	2	5	2	3
2	3	6	1	5	3	1	4	8	11	2	2	4	2	3
1	2	6	13	5	3	1	4	7	10	2	2	4	1	2
1	2	6	11	4	3	1	4	6	8	2	2	4	1	2
1	2	5	9	4	3	1	4	6	7	2	2	4	11	2
1	2	5	8	4	3	1	4	6	7	2	2	4	10	2
10	2	5	7	3	2	1	4	5	7	2	2	4	10	2
8	2	4	6	3	2	1	3	5	7	2	2	4	8	2
7	2	4	6	3	2	1	3	5	6	1	2	4	8	2
7	2	4	6	3	2	9	1	5	6	1	2	3	8	2
6	2	4	6	3	2	7	1	4	6	1	2	3	7	1
6	2	3	5	3	2	6	10	4	6	1	2	3	7	1
6	2	2	5	3	2	6	9	4	5	1	2	3	6	1
5	2	2	5	3	1	6	8	4	5	9	2	3	6	8
5	2	2	5	3	1	6	8	4	4	8	2	3	6	7
5	1	1	4	2	1	5	8	3	4	7	1	3	6	7
5	1	1	4	2	1	5	7	3	4	7	1	3	5	6
4	1	1	4	2	1	4	6	2	4	7	1	3	5	6
4	1	1	3	2	1	4	5	2	4	7	1	3	4	6
4	1	1	3	2	1	4	5	2	3	6	1	3	4	5
4	8	13	3	2	1	4	5	2	3	6	1	2	4	5
3	7	10	3	1	1	4	4	2	2	5	1	2	4	5
3	7	10	3	11	1	4	4	2	2	5	6	2	4	5
3	7	8	2	11	1	3	3	2	1	5	5	2	4	5
3	5	7	2	10	1	3	3	2	1	5	5	2	4	5
2	5	7	1	8	1	3	3	1	7	4	5	2	3	4
2	4	7	1	7	1	3	10	1	6	4	5	2	3	4
2	4	7	10	6	1	3	10	1	5	4	5	2	3	4
1	4	7	9	5	1	3	8	1	5	4	4	2	3	4
1	4	6	8	4	8	2	8	8	5	4	4	2	3	4
1	4	6	7	4	6	2	7	7	5	3	4	2	3	4
9	4	6	7	4	4	2	7	7	5	3	4	2	2	4
6	3	5	6	4	4	1	7	7	4	3	4	1	2	4
6	3	5	6	4	3	13	7	6	4	3	4	1	1	4
6	3	5	6	4	3	10	6	6	4	3	4	1	1	4
6	3	5	6	3	2	10	6	5	4	3	3	1	1	3
6	3	5	6	3	2	9	6	5	4	3	3	1	1	3
6	3	5	5	3	2	8	6	5	4	3	3	1	1	3
5	2	5	5	3	1	8	5	5	4	3	3	1	1	3
5	2	4	5	3	1	5	5	4	4	3	3	1	1	2
5	2	3	5	3	1	5	3	4	3	2	3	10	1	2
5	2	3	5	3	1	5	3	4	3	2	3	8	13	2
5	2	3	5	2	1	5	2	3	3	2	3	7	10	2
4	2	2	4	2	1	4	1	3	3	2	2	7	9	2
4	2	2	4	2	1	4	1	3	3	2	2	7	9	2
4	2	2	4	2	7	4	1	3	2	2	2	6	8	1
4	1	2	4	1	6	3	13	3	2	2	2	6	7	1
3	1	1	4	1	6	3	12	3	2	2	2	6	6	1
3	1	18	4	1	6	3	11	2	2	1	2	5	6	1
3	1	14	4	1	5	3	10	2	2	1	2	5	6	1
3	1	14	3	1	5	3	9	2	2	1	2	5	6	6
3	1	11	3	1	4	2	7	2	2	1	1	5	5	6
2	1	11	3	1	4	2	7	1	2	1	1	5	5	5
2	1	9	3	1	4	2	6	1	2	1	1	4	4	5
2	1	7	3	1	4	2	5	1	2	6	1	4	4	5
2	1	7	2	16	3	2	5	1	2	5	1	4	3	5
2	11	6	2	9	3	2	5	14	1	5	1	4	3	5
2	10	6	2	5	3	2	5	8	1	5	1	4	2	5
2	9	6	2	5	3	1	4	7	1	5	1	4	1	5
2	7	5	2	5	3	1	4	7	8	4	1	4	1	5
2	6	5	2	5	2	1	4	7	8	4	1	4	1	4
2	6	4	1	5	2	7	4	7	8	4	1	4	1	4
1	6	3	1	4	2	5	3	6	6	4	6	3	1	4
1	5	3	1	4	2	5	3	5	6	3	5	3	9	3
1	5	3	1	4	2	4	3	5	6	3	5	3	8	3
1	5	2	1	3	2	4	2	5	6	3	5	3	8	3
1	4	2	20	3	2	4	2	4	5	3	5	3	7	3
1	4	1	15	3	1	4	2	4	5	3	5	3	6	3
1	4	9	11	3	1	4	2	4	5	3	4	3	6	3
1	3	8	8	3	1	4	1	3	4	3	4	3	6	3
8	3	7	7	3	1	4	1	3	3	3	4	3	5	2
7	3	7	7	3	1	4	15	2	3	3	4	3	5	2
6	3	7	7	2	1	3	14	2	3	3	4	3	5	2
5	2	7	7	2	1	3	12	2	2	2	4	3	4	2
5	2	7	6	2	1	3	12	2	2	2	4	3	4	2
5	2	6	5	2	3	3	9	2	2	2	3	2	4	2
5	2	6	5	2	1	3	8	2	2	2	3	2	4	2
5	2	5	5	2	1	3	6	1	2	2	3	2	3	2
5	2	5	4	2	1	3	5	11	2	2	3	2	3	2
4	2	5	4	1	1	2	5	11	2	2	3	2	3	2
4	2	5	4	1	14	2	5	9	1	1	2	2	3	2
4	2	5	4	1	7	2	4	8	1	1	2	2	3	2
4	2	5	4	1	6	2	4	8	1	1	2	2	3	2
4	2	4	4	1	6	1	4	7	1	1	2	1	3	2
4	2	4	3	1	5	1	4	7	1	1	2	1	2	2
4	1	4	3	1	5	1	3	7	14	1	2	1	2	2
3	1	4	2	7	5	1	3	7	14	1	2	1	2	2
3	1	4	2	7	5	15	3	5	12	1	2	1	2	2
3	1	4	2	7	5	8	3	5	11	1	2	1	2	2
3	1	4	2	6	4	7	3	5	9	1	2	15	1	2
2	1	3	1	5	4	6	2	5	9	9	2	13	1	1
2	1	3	1	5	4	5	2	5	8	9	2	7	1	1
2	1	3	19	5	3	4	1	4	8	8	1	7	1	1
2	9	3	13	5	3	4	10	4	8	7	1	7	14	1
2	8	3	13	4	3	3	8	4	7	6	1	7	9	1
2	8	3	8	4	2	3	7	3	7	6	1	7	7	1
2	7	2	7	3	2	3	7	2	7	6	1	6	7	1
1	7	2	7	3	2	3	7	2	5	6	1	6	6	1
1	6	2	7	3	1	3	7	1	4	5	1	6	6	1
1	5	2	6	3	1	3	7	14	4	5	1	5	6	1
1	5	2	5	3	1	3	6	12	4	5	1	5	5	1
1	5	1	5	2	1	2	6	9	3	5	1	5	5	1
1	4	1	5	1	1	2	5	9	3	4	8	5	5	12
1	4	33	5	15	1	2	5	9	3	4	7	5	5	10
1	4	14	4	14	1	2	5	8	3	4	6	5	4	9
1	4	12	4	9	1	2	5	7	2	4	6	5	4	8
1	3	9	3	7	9	1	4	7	2	4	5	4	4	6
1	3	9	3	6	8	1	4	6	2	4	5	4	3	6
1	3	8	2	6	8	1	4	6	2	4	5	4	3	6
1	3	7	2	5	6	1	4	6	1	3	5	4	3	4
1	3	7	1	5	6	1	4	6	1	3	4	4	3	3
1	3	7	1	5	5	1	4	5	10	3	4	4	3	3
1	3	7	1	4	4	1	4	5	8	3	4	3	3	3
1	2	7	15	4	4	9	4	5	7	3	4	3	3	3
1	2	6	10	2	4	8	3	4	6	3	3	3	2	3
7	2	6	9	2	4	6	3	4	5	3	3	3	2	3
6	2	6	9	2	4	6	3	4	5	3	3	3	2	3
6	2	5	9	2	4	6	3	2	5	3	3	3	2	3
6	2	5	9	2	4	5	3	2	4	3	3	3	2	2
6	2	5	9	1	3	4	3	2	4	2	3	3	2	2
5	1	4	9	1	2	4	3	2	4	2	3	3	1	2
5	1	4	8	1	2	4	3	1	4	2	3	3	10	2
4	1	4	6	1	2	4	3	1	4	2	3	3	9	2
3	1	4	6	1	1	3	2	9	4	2	2	3	9	2
3	1	4	6	1	1	3	2	8	3	2	2	2	9	2
2	1	4	6	9	1	3	2	8	3	2	2	2	8	2
2	1	3	5	6	1	3	2	7	3	2	2	2	8	2
2	1	3	5	5	7	3	2	6	3	2	2	2	7	1
2	11	3	4	4	5	2	2	6	2	2	2	2	6	1
2	9	3	4	4	5	2	2	5	2	2	2	2	6	1
2	9	2	4	4	5	2	2	5	2	2	2	2	6	1
2	8	2	3	3	4	2	2	5	2	1	2	2	6	6
2	6	2	1	3	4	2	2	4	2	1	2	2	6	6
1	6	2	1	3	3	2	1	4	2	1	1	2	5	5
1	5	2	1	3	3	1	1	4	2	1	1	2	5	5
8	5	2	13	2	3	1	1	4	2	1	1	2	4	5
7	5	2	11	2	3	11	1	4	1	1	1	2	4	4
6	5	1	10	2	3	8	1	3	1	1	8	1	4	4
5	4	1	8	1	2	7	1	3	1	1	7	1	4	4
5	4	1	7	1	2	6	1	3	1	1	7	1	3	4
5	4	9	7	1	2	5	1	3	1	1	7	1	3	3
4	3	9	6	1	2	5	11	3	1	11	6	1	2	3
4	3	9	6	8	2	5	10	3	1	10	6	8	2	3
4	3	8	6	7	2	4	9	3	15	8	4	8	2	3
4	3	7	6	7	2	4	9	2	9	7	4	8	1	3
4	3	7	5	7	2	4	9	2	7	7	4	7	13	2
3	2	7	5	6	2	4	9	2	7	6	4	7	9	2
3	2	6	5	6	2	4	8	2	6	6	4	7	7	2
3	2	6	5	5	2	3	7	2	5	6	3	7	6	2
3	2	5	5	5	2	3	6	2	5	6	3	7	6	2
3	2	5	4	5	2	3	6	2	5	5	3	7	5	2
3	1	5	4	4	1	2	5	1	5	5	3	7	5	2
2	1	5	4	4	1	2	5	1	4	5	3	7	4	2
2	1	5	3	4	1	2	5	9	4	4	3	6	4	1
2	1	5	3	4	1	2	5	7	4	4	3	6	4	1
2	1	4	3	4	1	2	5	6	4	4	3	6	4	1
2	1	4	3	3	1	2	5	5	4	4	2	6	3	1
2	1	4	2	3	1	1	4	5	3	4	2	5	3	1
2	1	4	2	3	1	1	3	5	3	4	2	5	3	9
1	1	4	2	3	1	1	3	5	3	4	2	5	3	8
1	1	4	2	3		1	3	5	3	3	2	5	3	8
1	1	4	1	3		1	3	5	3	3	2	5	3	7
1	1	3	1	3		1	3	4	3	3	2	5	3	6
1	9	3	1	2		14	3	4	3	3	2	4	3	5
1	7	3	1	2		9	2	4	2	3	2	4	3	5
9	7	3	8	2		9	1	4	2	3	2	4	2	5
7	6	3	7	2		8	1	3	2	3	2	4	2	5
6	5	3	7	2		7	9	3	1	3	1	4	2	5
6	5	3	6	2		7	9	3	1	3	1	4	2	4
5	4	3	6	2		5	7	3	1	3	1	4	1	4
5	4	3	5	2		5	7	3	9	3	1	4	1	4
5	4	3	5	2		5	6	3	7	2	1	4	1	4
4	4	2	5	2		4	6	3	7	2	1	4	1	4
4	4	2	4	2		4	6	2	6	2	1	3	1	4
4	4	2	4	1		3	5	2	6	1	1	3	10	3
4	4	2	4	1		3	5	2	5	1	1	3	8	3
3	4	2	4	1		2	5	2	5	1	11	3	8	3
3	4	2	4	1		2	5	2	5	1	9	3	7	3
3	3	2	4	1		2	4	1	4	1	8	3	5	3
3	3	1	4	1		2	4	1	4	1	7	3	5	3
3	3	1	4	1		2	4		4	1	6	3	5	3
3	3	1	3	1		1	4		4	1	6	3	5	3
2	3	1	3			1	4		4	1	6	3	5	3
2	3	11	3			11	4		4	10	5	3	5	3
2	3	8	3			7	3		4	8	5	3	5	2
1	3	7	3			6	3		3	7	5	3	5	2
1	2	7	3			5	3		3	7	5	3	4	2
1	2	7	3			5	3		3	6	4	3	4	1
1	2	7	3			4	3		3	6	4	2	4	1
10	2	6	3			4	3		2	6	4	2	4	1
9	2	6	3			4	2		2	6	4	2	3	9
9	2	6	2			4	2		2	6	4	2	3	9
7	2	6	2			3	2		2	6	4	2	3	8
7	2	5	2			3	2		2	5	4	2	3	7
6	1	5	2			3	1		2	5	3	2	2	6
6	1	5	2			3	1		1	5	3	2	2	6
5	1	5	2			3	1		1	5	3	2	2	6
5	1	5	2			3	1			5	2	2	1	6
4	1	5	1			3	1			4	2	2	9	6
4	1	5	1			3	8			4	2	2	8	6
3	1	5	1			3	8			4	2	2	7	5
3	1	4	1			3	6			4	2	2	7	5
3	1	4	1			3	6			3	2	2	6	5
3	1	4	1			3	6			3	2	2	5	4
3	1	4				3	6			3	2	2	5	4
3	7	3				3	6			3	2	1	5	3
2	6	3				3	6			3	1	1	5	3
2	6	3				3	5			3	1	1	4	3
1	4	3				2	5			3	1	1	4	3
1	4	3				2	5			3	1	1	4	2
1	4	3				2	4			2	1	1	4	2
1	4	3				2	4			2	1	1	4	1
10	4	2				2	4			2	1	1	4	1
6	4	2				2	4			2	1	1	4	1
6	3	2				2	4			2	8	1	3	1
5	3	2				2	4			2	6	1	3	10
5	3	2				2	4			2	6	13	3	10
5	3	2				2	4			1	5	13	3	9
5	2	2				2	4			1	5	11	3	8
5	2	1				1	3			1	5	10	3	7
4	2	1				1	3			1	4	10	3	6
4	2	1				1	3			1	4	9	2	5
4	2	1				1	3			1	4	8	2	4
4	2					1	3			8	4	7	1	4
3	2					1	3			8	4	7		4
3	2					1	3			8	4	7		4
3	2					1	3			7	3	6		3
3	1					1	3			7	3	6		3
3	1					1	3			6	3	6		2
3	1					1	3			5	2	5		2
3	1					1	3			5	2	5		2
2	1					1	3			5	2	5		1
2	10					1	3			5	2	5
2	8						3			5	2	5
2	7						3			5	2	5
2	5						2			5	2	4
2	5						2			4	2	4
2	4						2			4	1	4
1	4						2			4	1	4
1	4						2			4	1	4
1	3						1			4	1	4
	3						1			4	1	4
	3						1			4	7	4
	3						1			4	7	3
	3						1			4	6	3
	3									4	6	3
	3									3	6	3
	2									3	6	3
	2									3	6	3
	2									3	5	3
	2									3	5	2
	2									3	4	2
	2									2	4	2
	2									2	4	2
	1									2	3	2
	1									2	3	2
	1									2	3	2
	1									2	3	2
										2	3	2
										2	3	2
										2	3	1
										2	3	1
										1	3	1
										1	2	1
										1	2	1
										1	2	1
										1	2	14
										1	2	11
										18	2	9
										8	2	9
										8	2	8
										7	1	7
										7	8	7
										6	8	6
										6	7	6
										5	6	6
										5	6	6
										5	5	6
										5	5	6
										4	4	5
										4	4	5
										4	4	5
										4	4	4
										4	4	4
										4	3	3
										4	3	3
										3	2	3
										3	2	3
										3	2	3
										3	2	3
										3	2	2
										3	2	2
										3	2	2
										3	2	2
										2	2	2
										2	1	2
										1	1	2
										1	1	2
										1	1	2
										1	1	1
										1	1	1
										1	1	1
										1	7	1
										1	7	1
										1	5	1
										1	5	11
										11	5	11
										10	5	10
										8	5	8
										7	5	7
										6	4	7
										6	4	6
										6	3	6
										5	3	6
										5	3	5
										5	3	5
										4	3	5
										4	3	5
										4	3	5
										4	3	5
										4	3	5
										4	2	4
										4	2	4
										4	2	4
										4	2	4
										4	2	4
										3	2	4
										3	2	4
										3	2	3
										3	2	3
										2	2	3
										2	2	3
										2	2	3
										2	1	3
										2	1	3
										2	1	2
										2	1	2
										1	1	2
										1	1	2
										1	1	2
										1	1	2
										1		1
										1		1
										1		1
										1		1
										1		1
										1		1
										1		1
										1		12
										1		11
												10
												10
												9
												9
												8
												6
												6
												6
												5
												4
												3
												3
												3
												3
												2
												2
												2
												1

## Sheet: Supplementary Figure 2c
	Naa60_12A6
cisplatin [µM], 24h	pOZ-empty			pOZ Naa60-HA poly.			N pOZ Naa60-HA clone C10			pOZ HA-Naa60 poly.			pOZ HA-Naa60 clone N18
0	100	100	100	100	100	100	100	100	100	100	100	100	100	100	100
0.0625	102.53	95.2549	94.6078	87.0838	99.437	95.3115	85.3531	95.1145	90.9583	96.3094	99.4109	90.414	102.486	105.176	100.211
0.25	86.1042	91.8261	89.4551	37.8749	58.8761	43.7594	14.0257	47.6832	42.0844	76.8749	68.7096	61.7502	56.6298	77.5538	78.596
0.5	97.4701	79.9469	92.3621	24.9705	45.6834	24.7252	3.37838	13.7584	7.47406	64.1708	58.0265	49.1649	35.5153	39.6541	48.706
1	45.7129	52.6712	80.5404	5.90319	10.488	7.48006	0.501308	3.71344	0.419519	34.2087	22.4652	27.123	6.02931	8.74704	8.36388
2	10.4312	18.9028	20.9758	1.87721	2.71583	2.65143	0.239756	2.62899	0.0772797	4.04542	11.2156	9.02141	0.240211	2.11522	0.266578

## Sheet: Supplementary Figure 2d
	Naa60_12A6
carboplatin [µM], 24h	pOZ-empty			pOZ Naa60-HA poly.			N pOZ Naa60-HA clone C10			pOZ HA-Naa60 poly.			pOZ HA-Naa60 clone N18
0	100	100	100	100	100	100	100	100	100	100	100	100	100	100	100
1	84.0409	98.0342	96.4004	81.8421	95.1985	77.4169	84.7018	78.4986	73.04	93.434	95.8422	84.1302	83.2993	98.4112	91.8661
2	71.6705	91.2093	95.9416	49.3609	63.7805	54.7912	49.517	42.2651	41.7326	68.5718	83.1105	45.0018	68.8791	68.9693	62.7345
4	75.9793	86.339	86.778	28.0576	40.2564	37.9554	29.6724	10.2734	4.2313	56.9494	71.5811	43.0635	23.0656	33.9182	24.2782
8	40.2072	47.2225	72.9326	6.82957	8.66974	8.0547	3.06594	1.74658	0.432626	18.7874	39.6337	22.3893	2.76832	4.46256	1.95484
16	4.75107	20.6405	21.8327	3.89724	2.12527	3.08728	4.15792	0.596659	0.0949668	3.05536	7.45028	9.42089	0.0794191	0.746062	0.35951

## Sheet: Supplementary Figure 2e
	Naa60_12A6
oxaliplatin [µM], 24h	pOZ-empty			pOZ Naa60-HA poly.			N pOZ Naa60-HA clone C10			pOZ HA-Naa60 poly.			pOZ HA-Naa60 clone N18
0	100	100	100	100	100	100	100	100	100	100	100	100	100	100	100
0.0625	85.1351	97.7691	88.029	83.6075	100.345	93.9078	58.3055	86.9288	84.2845	105.304	89.6899	95.798	91.343	75.2099	99.6074
0.25	74.8649	89.9285	82.8459	74.4895	86.5692	73.2053	47.3388	66.7603	76.8328	88.4971	63.7449	72.1483	77.5715	59.243	86.8702
0.5	47.7027	70.5436	70.5302	49.7731	84.4056	81.0318	6.88585	39.4728	35.7002	40.4842	50.871	70.3883	46.5315	25.8545	85.3653
1	23.403	40.8924	31.3956	18.6188	28.1966	35.7739	4.32234	10.673	4.55443	22.3342	19.3492	39.0166	22.4057	9.18983	53.5333
2	3.6855	11.0786	12.4941	3.27567	1.93348	4.70911	0.195425	1.59879	0.142669	1.66527	3.50608	11.8689	1.16186	3.60733	23.9367

## Sheet: Supplementary Figure 2g
	Naa60_12A6
blasticidin S [µM], 24h	pOZ-empty			pOZ Naa60-HA poly.			N pOZ Naa60-HA clone C10			pOZ HA-Naa60 poly.			pOZ HA-Naa60 clone N18
0	100	100	100	100	100	100	100	100	100	100	100	100	100	100	100
4	95.0803	98.5234	91.5549	66.5208	99.6174	56.1718	81.626	94.1082	80.2271	86.5076	93.9564	75.6609	63.7561	85.6496	46.6221
8	92.6205	95.8592	92.4236	17.6091	46.9388	31.0598	30.122	68.4918	45.7004	62.9962	66.9976	47.3507	6.00373	24.851	6.57748
16	89.0711	82.966	63.6683	9.07521	19.4457	12.9062	16.6807	22.4677	13.4884	57.9513	52.5685	35.4606	1.15412	1.41836	0.100334
32	20.2516	29.0178	5.35518	0.529771	1.22913	0.0229647	0.53639	1.43025	0.3894	5.29301	7.64084	0.698731	0.174866	0.190703	0.0557414
64	0.101089	0.89878	0.17594	0.172751	0.556586	0.0344471	0.147244	0.18145	0.0540833	0.189036	0.248219	0.10481	0.116577	0.274136	0.0780379

## Sheet: Supplementary Figure 3c
cisplatin [µM], 24h	ntg			Naa60_24A4
0	110.912	95.5242	93.5633	102.472	96.9355	100.593
1	63.0765	47.8904	43.4718	90.7159	95.5145	90.6072
2.5	35.6253	35.3649	34.9359	63.0112	67.5613	57.273

## Sheet: Supplementary Figure 3e
carboplatin [µM], 24h	ntg			Naa60_24A4
0	111.201	96.7285	92.07	109.917	92.9358	97.1474
7.5	44.4314	51.2846	48.452	109.537	99.1642	110.61
10	50.2253	48.3877	51.0622	100.501	91.8324	100.274

## Sheet: Supplementary Figure 3g
oxaliplatin [µM], 24h	ntg			Naa60_24A4
0	98.4385	93.1	108.462	103.23	98.0254	98.7441
1	70.2462	75.7077	77.6615	81.7976	88.2357	90.3616
2.5	44.5538	53.6231	38.5308	42.828	39.2646	42.1698

## Sheet: Supplementary Figure 4a
oxaliplatin [uM], 24h	ntgB1			ntgC1			Naa60_24A4			Naa60_12A6			Naa60_13C3
0	100	100	100	100	100	100	100	100	100	100	100	100	100	100	100
0.125	94.0247	71.83	76.5129	96.5379	78.4105	94.3998	74.5584	60.23	68.4851	87.2938	81.8571	86.49	64.3173	60.62	68.9594
0.25	72.9294	60.14	26.1419	77.3531	28	36.0424	34.8822	40.71	29.1512	54.358	49.4972	56.33	30.3429	48.33	31.5579
0.5	49.3713	42.55	5.50661	56.0614	7.16842	9.95824	10.923	21.91	5.09729	27.3963	27.7492	34.91	13.4154	33.95	11.9694
1	13.582	20.32	1.43751	24.7009	0.989474	5.56805	3.56392	12.79	0.752059	6.48685	7.28498	5.46	1.82774	9.1	3.44503
2	1.81856	13.8	0.857872	5.77025	0.336842	3.23375	2.07107	8.39	0.143249	0.178333	3.84039	7.05	0.752598	10.47	1.83422

## Sheet: Supplementary Figure 4b
nimustine [µM], 24h	ntgB1				ntgC1				Naa60_24A4				Naa60_12A6				Naa60_13C3
0	100	100	100	100	100	100	100	100	100	100	100	100	100	100	100	100	100	100	100	100
0.625	91.79	92.5191	87.9073	102.776	86.0205	91.8353	91.3617	96.9999	98.2886	94.0035	72.5778	102.309	96.3544	89.4183	83.575	97.4234	103.087	74.9671	78.1679	84.1465
1.25	77.05	89.4081	78.4625	97.7043	78.7544	77.0174	89.922	85.2129	87.6063	72.726	80.0989	92.2174	88.4114	70.5702	73.4997	76.696	80.1343	63.7294	84.5304	64.4006
2.5	39.6	58.528	52.7029	88.4255	67.0531	79.0169	63.4419	83.0428	57.1253	55.8082	47.7015	68.6144	60.0972	28.607	48.7245	52.9028	58.1503	45.4041	48.1198	56.8185
5	23.81	36.4363	34.8505	61.4062	19.21	42.8588	46.8245	51.6898	17.4385	13.4125	21.9668	26.6012	35.6827	2.44929	18.2786	26.9406	11.6895	14.292	18.5885	14.948
10	1.07	7.74725	6.89445	10.0601	4.35427	13.2587	7.88482	8.21772	0.559284	0.506952	0.130928	1.62031	7.75519	0.363567	2.53257	1.95695	0.904159	0.628379	0.392087	0.770374

[truncated: 10 more sheets: Supplementary Figure 4c, Supplementary Figure 4d, Supplementary Figure 4e, Supplementary Figure 4f, Supplementary Figure 5b, Supplementary Fig. 5b raw data, Supplementary Figure 7g, Supplementary Figure 7h, Supplementary Figure 7i, Supplementary Figure 7j]
